# Supplementary material for: A genomic-led strategy to anticipate drug safety effects
Source: PLoS Genet. 2026 Jul 16;22(7):e1012211. doi: 10.1371/journal.pgen.1012211 (PMC13375020; doi:10.1371/journal.pgen.1012211)
Supplement: S1 Table — Table A. Gene-Trait Safety Atlas. Table B. Colocalization results. Table C. Clustering of ADRs by gene. Table D. FAERS mappings by positive colocalization. Table E. Enrichment of orthogonal sources in significant MR hits. Table F. Pathways whose modulation is predicted to be associated with a higher number of ADR phenotypes. Table G. Significant GO Terms with immune-related pathways. Table H. Significant GO Terms stratified by mechanism of action. Table I. Drugs, their primary human target and corresponding mechanism of action for drugs whose trials were terminated early due to safety concerns. Table J. Safety Atlas with severity variables. Table K. Drug-target information for Chembl 34. Table L. Classification of FAERs events by disease severity. Table M. Trials terminated early due to safety concern. (XLSX) [file pgen.1012211.s004.xlsx]

## Sheet: Table A
Table A: Gene-Trait Safety Atlas
1) PHENOTYPE - A distinct code associated with the phenotype in a given row
2) GENE_NAME - The gene symbol for the target gene or protein
3) BETA_hit - The beta value representing the Mendelian Randomization (MR) coefficient for the gene-trait relationship of a given row
4) Safety_signal - The directionality of trait expression for the phenotype in a given row that would correspond to likely safety risk
5) mechanism_of_action - Mechanism of action for the activity of a hypothetical drug which would likely produce a safety concern relating to the phenotype in this row. This field was calculated by comparing BETA_hit and Safety_signal directionalities for the row
PHENOTYPE	DESCRIPTION	GENE_NAME	BETA_hit	Safety_signal	mechanism_of_action
phe_365	Glaucoma	ABCA1	0.408605	up	POSITIVE MODULATOR
phe_365_11	Primary open angle glaucoma	ABCA1	0.523127	up	POSITIVE MODULATOR
Alk_Phosp	Alkaline phosphatase	ACHE	0.0380633	up	POSITIVE MODULATOR
Alk_Phosp	Alkaline phosphatase	ACHE	0.0380633	up	POSITIVE MODULATOR
max_Pulse	Heart rate	ACHE	0.91239	down	NEGATIVE MODULATOR
max_Pulse	Heart rate	ACHE	0.91239	down	NEGATIVE MODULATOR
max_Pulse_INT	Heart rate	ACHE	0.0692523	down	NEGATIVE MODULATOR
max_Pulse_INT	Heart rate	ACHE	0.0692523	down	NEGATIVE MODULATOR
mean_Pulse	Heart rate	ACHE	2.05838	down	NEGATIVE MODULATOR
mean_Pulse	Heart rate	ACHE	2.05838	down	NEGATIVE MODULATOR
mean_Pulse_INT	Heart rate	ACHE	0.1614	down	NEGATIVE MODULATOR
mean_Pulse_INT	Heart rate	ACHE	0.1614	down	NEGATIVE MODULATOR
min_Pulse	Heart rate	ACHE	0.708293	down	NEGATIVE MODULATOR
min_Pulse	Heart rate	ACHE	0.708293	down	NEGATIVE MODULATOR
min_Pulse_INT	Heart rate	ACHE	0.0841753	down	NEGATIVE MODULATOR
min_Pulse_INT	Heart rate	ACHE	0.0841753	down	NEGATIVE MODULATOR
phe_427_3	Other specified cardiac dysrhythmias	ACHE	-0.108992	up	NEGATIVE MODULATOR
phe_427_3	Other specified cardiac dysrhythmias	ACHE	-0.108992	up	NEGATIVE MODULATOR
Baso_Fra_Max	basophil percentage of leukocytes	ACVR2A	0.0420157	down	NEGATIVE MODULATOR
Baso_Fra_Max_INT	basophil percentage of leukocytes	ACVR2A	0.14854	down	NEGATIVE MODULATOR
Baso_Fra_Mean_INT	basophil percentage of leukocytes	ACVR2A	0.179946	down	NEGATIVE MODULATOR
Baso_Fra_Min_INT	basophil percentage of leukocytes	ACVR2A	0.117983	down	NEGATIVE MODULATOR
Creat	Creatinine	ACVR2A	0.0908934	up	POSITIVE MODULATOR
Creat_BSP_Max_INT	Creat total	ACVR2A	0.0702808	up	POSITIVE MODULATOR
Creat_BSP_Mean_INT	Creat total	ACVR2A	0.04873	up	POSITIVE MODULATOR
Cystatin_C	Cystatin C	ACVR2A	0.0689957	up	POSITIVE MODULATOR
Mono_Abs_Max_INT	monocyte count	ACVR2A	0.0675655	down	NEGATIVE MODULATOR
Mono_Abs_Mean_INT	monocyte count	ACVR2A	0.147427	down	NEGATIVE MODULATOR
Mono_Fra_Max_INT	monocyte percentage of leukocytes	ACVR2A	0.112891	down	NEGATIVE MODULATOR
Mono_Fra_Mean	monocyte percentage of leukocytes	ACVR2A	0.283075	down	NEGATIVE MODULATOR
Mono_Fra_Mean_INT	monocyte percentage of leukocytes	ACVR2A	0.0701979	down	NEGATIVE MODULATOR
Creat	Creatinine	ACVR2B	-0.0700738	up	NEGATIVE MODULATOR
Creat_BSP_Max_INT	Creat total	ACVR2B	-0.0433524	up	NEGATIVE MODULATOR
phe_426_21	First degree AV block	ACVR2B	-0.315055	up	NEGATIVE MODULATOR
Creat_BSP_Max_INT	Creat total	ADORA1	-0.0613414	up	NEGATIVE MODULATOR
Creat_BSP_Max_INT	Creat total	ADORA1	-0.0613414	up	NEGATIVE MODULATOR
Creat_BSP_Mean_INT	Creat total	ADORA1	-0.0803367	up	NEGATIVE MODULATOR
Creat_BSP_Mean_INT	Creat total	ADORA1	-0.0803367	up	NEGATIVE MODULATOR
Creat_BSP_Min_INT	Creat total	ADORA1	-0.0762634	up	NEGATIVE MODULATOR
Creat_BSP_Min_INT	Creat total	ADORA1	-0.0762634	up	NEGATIVE MODULATOR
Neut_Fra_Mean	neutrophil percentage of leukocytes	ADORA2A	1.61585	down	NEGATIVE MODULATOR
Neut_Fra_Mean	neutrophil percentage of leukocytes	ADORA2A	1.61585	down	NEGATIVE MODULATOR
Neut_Fra_Mean_INT	neutrophil percentage of leukocytes	ADORA2A	0.182481	down	NEGATIVE MODULATOR
Neut_Fra_Mean_INT	neutrophil percentage of leukocytes	ADORA2A	0.182481	down	NEGATIVE MODULATOR
Neut_Fra_Min	neutrophil percentage of leukocytes	ADORA2A	1.77758	down	NEGATIVE MODULATOR
Neut_Fra_Min	neutrophil percentage of leukocytes	ADORA2A	1.77758	down	NEGATIVE MODULATOR
Neut_Fra_Min_INT	neutrophil percentage of leukocytes	ADORA2A	0.180334	down	NEGATIVE MODULATOR
Neut_Fra_Min_INT	neutrophil percentage of leukocytes	ADORA2A	0.180334	down	NEGATIVE MODULATOR
Lymph_Fra_Max	lymphocyte percentage of leukocytes	ADORA2B	-0.645807	down	POSITIVE MODULATOR
Lymph_Fra_Max	lymphocyte percentage of leukocytes	ADORA2B	-0.645807	down	POSITIVE MODULATOR
Lymph_Fra_Max_INT	lymphocyte percentage of leukocytes	ADORA2B	-0.0691438	down	POSITIVE MODULATOR
Lymph_Fra_Max_INT	lymphocyte percentage of leukocytes	ADORA2B	-0.0691438	down	POSITIVE MODULATOR
Lymph_Fra_Mean	lymphocyte percentage of leukocytes	ADORA2B	-0.589217	down	POSITIVE MODULATOR
Lymph_Fra_Mean	lymphocyte percentage of leukocytes	ADORA2B	-0.589217	down	POSITIVE MODULATOR
Lymph_Fra_Mean_INT	lymphocyte percentage of leukocytes	ADORA2B	-0.0681475	down	POSITIVE MODULATOR
Lymph_Fra_Mean_INT	lymphocyte percentage of leukocytes	ADORA2B	-0.0681475	down	POSITIVE MODULATOR
Lymph_Fra_Min	lymphocyte percentage of leukocytes	ADORA2B	-0.444353	down	POSITIVE MODULATOR
Lymph_Fra_Min	lymphocyte percentage of leukocytes	ADORA2B	-0.444353	down	POSITIVE MODULATOR
Lymph_Fra_Min_INT	lymphocyte percentage of leukocytes	ADORA2B	-0.0436383	down	POSITIVE MODULATOR
Lymph_Fra_Min_INT	lymphocyte percentage of leukocytes	ADORA2B	-0.0436383	down	POSITIVE MODULATOR
Neut_Abs_Max_INT	neutrophil count	ADORA2B	0.0470257	down	NEGATIVE MODULATOR
Neut_Abs_Max_INT	neutrophil count	ADORA2B	0.0470257	down	NEGATIVE MODULATOR
Neut_Abs_Mean	neutrophil count	ADORA2B	0.117166	down	NEGATIVE MODULATOR
Neut_Abs_Mean	neutrophil count	ADORA2B	0.117166	down	NEGATIVE MODULATOR
Neut_Abs_Mean_INT	neutrophil count	ADORA2B	0.0697416	down	NEGATIVE MODULATOR
Neut_Abs_Mean_INT	neutrophil count	ADORA2B	0.0697416	down	NEGATIVE MODULATOR
Neut_Abs_Min	neutrophil count	ADORA2B	0.100627	down	NEGATIVE MODULATOR
Neut_Abs_Min	neutrophil count	ADORA2B	0.100627	down	NEGATIVE MODULATOR
Neut_Abs_Min_INT	neutrophil count	ADORA2B	0.069343	down	NEGATIVE MODULATOR
Neut_Abs_Min_INT	neutrophil count	ADORA2B	0.069343	down	NEGATIVE MODULATOR
Neut_Fra_Max	neutrophil percentage of leukocytes	ADORA2B	0.506922	down	NEGATIVE MODULATOR
Neut_Fra_Max	neutrophil percentage of leukocytes	ADORA2B	0.506922	down	NEGATIVE MODULATOR
Neut_Fra_Max_INT	neutrophil percentage of leukocytes	ADORA2B	0.0458302	down	NEGATIVE MODULATOR
Neut_Fra_Max_INT	neutrophil percentage of leukocytes	ADORA2B	0.0458302	down	NEGATIVE MODULATOR
Neut_Fra_Mean	neutrophil percentage of leukocytes	ADORA2B	0.702596	down	NEGATIVE MODULATOR
Neut_Fra_Mean	neutrophil percentage of leukocytes	ADORA2B	0.702596	down	NEGATIVE MODULATOR
Neut_Fra_Mean_INT	neutrophil percentage of leukocytes	ADORA2B	0.0787083	down	NEGATIVE MODULATOR
Neut_Fra_Mean_INT	neutrophil percentage of leukocytes	ADORA2B	0.0787083	down	NEGATIVE MODULATOR
Neut_Fra_Min	neutrophil percentage of leukocytes	ADORA2B	0.770744	down	NEGATIVE MODULATOR
Neut_Fra_Min	neutrophil percentage of leukocytes	ADORA2B	0.770744	down	NEGATIVE MODULATOR
Neut_Fra_Min_INT	neutrophil percentage of leukocytes	ADORA2B	0.0767157	down	NEGATIVE MODULATOR
Neut_Fra_Min_INT	neutrophil percentage of leukocytes	ADORA2B	0.0767157	down	NEGATIVE MODULATOR
WBC_Mean	leukocyte count	ADORA2B	0.120753	down	NEGATIVE MODULATOR
WBC_Mean	leukocyte count	ADORA2B	0.120753	down	NEGATIVE MODULATOR
WBC_Mean_INT	leukocyte count	ADORA2B	0.0366641	down	NEGATIVE MODULATOR
WBC_Mean_INT	leukocyte count	ADORA2B	0.0366641	down	NEGATIVE MODULATOR
WBC_Min	leukocyte count	ADORA2B	0.25515	down	NEGATIVE MODULATOR
WBC_Min	leukocyte count	ADORA2B	0.25515	down	NEGATIVE MODULATOR
WBC_Min_INT	leukocyte count	ADORA2B	0.0534021	down	NEGATIVE MODULATOR
WBC_Min_INT	leukocyte count	ADORA2B	0.0534021	down	NEGATIVE MODULATOR
Creat_BSP_Mean_INT	Creat total	ADORA3	-0.0383523	up	NEGATIVE MODULATOR
Creat_BSP_Mean_INT	Creat total	ADORA3	-0.0383523	up	NEGATIVE MODULATOR
phe_443_1	Raynaud's syndrome	ADRA2A	0.875429	up	POSITIVE MODULATOR
phe_443_1	Raynaud's syndrome	ADRA2A	0.875429	up	POSITIVE MODULATOR
Cystatin_C	Cystatin C	ADRA2B	-0.063391	up	NEGATIVE MODULATOR
Cystatin_C	Cystatin C	ADRA2B	-0.063391	up	NEGATIVE MODULATOR
phe_594	Urinary calculus	ADRA2C	0.0771171	up	POSITIVE MODULATOR
phe_594	Urinary calculus	ADRA2C	0.0771171	up	POSITIVE MODULATOR
mean_Diastolic	Diastolic blood pressure	ADRB1	0.360197	up	POSITIVE MODULATOR
mean_Diastolic	Diastolic blood pressure	ADRB1	0.360197	up	POSITIVE MODULATOR
mean_Diastolic_INT	Diastolic blood pressure	ADRB1	0.0524942	up	POSITIVE MODULATOR
mean_Diastolic_INT	Diastolic blood pressure	ADRB1	0.0524942	up	POSITIVE MODULATOR
Mono_Fra_Mean	monocyte percentage of leukocytes	ADRB2	-0.585236	down	POSITIVE MODULATOR
Mono_Fra_Mean	monocyte percentage of leukocytes	ADRB2	-0.585236	down	POSITIVE MODULATOR
Mono_Fra_Mean_INT	monocyte percentage of leukocytes	ADRB2	-0.274007	down	POSITIVE MODULATOR
Mono_Fra_Mean_INT	monocyte percentage of leukocytes	ADRB2	-0.274007	down	POSITIVE MODULATOR
Mono_Fra_Min	monocyte percentage of leukocytes	ADRB2	-0.512378	down	POSITIVE MODULATOR
Mono_Fra_Min	monocyte percentage of leukocytes	ADRB2	-0.512378	down	POSITIVE MODULATOR
Mono_Fra_Min_INT	monocyte percentage of leukocytes	ADRB2	-0.210653	down	POSITIVE MODULATOR
Mono_Fra_Min_INT	monocyte percentage of leukocytes	ADRB2	-0.210653	down	POSITIVE MODULATOR
Neut_Fra_Mean	neutrophil percentage of leukocytes	ADRB2	1.83252	down	NEGATIVE MODULATOR
Neut_Fra_Mean	neutrophil percentage of leukocytes	ADRB2	1.83252	down	NEGATIVE MODULATOR
Neut_Fra_Mean_INT	neutrophil percentage of leukocytes	ADRB2	0.205902	down	NEGATIVE MODULATOR
Neut_Fra_Mean_INT	neutrophil percentage of leukocytes	ADRB2	0.205902	down	NEGATIVE MODULATOR
Neut_Fra_Min_INT	neutrophil percentage of leukocytes	ADRB2	0.186895	down	NEGATIVE MODULATOR
Neut_Fra_Min_INT	neutrophil percentage of leukocytes	ADRB2	0.186895	down	NEGATIVE MODULATOR
Cystatin_C	Cystatin C	AHR	0.0867428	up	POSITIVE MODULATOR
Alk_Phosp	Alkaline phosphatase	ALDH2	0.18495	up	POSITIVE MODULATOR
ALT_Max_INT	serum alanine aminotransferase measurement	ALDH2	0.357775	up	POSITIVE MODULATOR
ALT_Mean	serum alanine aminotransferase measurement	ALDH2	4.82048	up	POSITIVE MODULATOR
ALT_Mean_INT	serum alanine aminotransferase measurement	ALDH2	0.34134	up	POSITIVE MODULATOR
AST_Max_INT	aspartate aminotransferase measurement	ALDH2	0.357775	up	POSITIVE MODULATOR
AST_Mean_INT	aspartate aminotransferase measurement	ALDH2	0.346397	up	POSITIVE MODULATOR
Baso_Abs_Mean_INT	basophil count	ALDH2	0.447535	down	NEGATIVE MODULATOR
Cystatin_C	Cystatin C	ALDH2	0.148382	up	POSITIVE MODULATOR
Dir_bilirubin	Direct bilirubin	ALDH2	0.117438	up	POSITIVE MODULATOR
HCT_Max	hematocrit	ALDH2	2.47788	down	NEGATIVE MODULATOR
HCT_Max_INT	hematocrit	ALDH2	0.641214	down	NEGATIVE MODULATOR
HCT_Mean	hematocrit	ALDH2	1.81795	down	NEGATIVE MODULATOR
HCT_Mean_INT	hematocrit	ALDH2	0.460177	down	NEGATIVE MODULATOR
HCT_Min_INT	hematocrit	ALDH2	0.285841	down	NEGATIVE MODULATOR
Hemoglobin_Max	hemoglobin measurement	ALDH2	0.947155	down	NEGATIVE MODULATOR
Hemoglobin_Max_INT	hemoglobin measurement	ALDH2	0.683818	down	NEGATIVE MODULATOR
Hemoglobin_Mean	hemoglobin measurement	ALDH2	0.710493	down	NEGATIVE MODULATOR
Hemoglobin_Mean_INT	hemoglobin measurement	ALDH2	0.504172	down	NEGATIVE MODULATOR
Hemoglobin_Min	hemoglobin measurement	ALDH2	0.512895	down	NEGATIVE MODULATOR
Hemoglobin_Min_INT	hemoglobin measurement	ALDH2	0.335525	down	NEGATIVE MODULATOR
Lymph_Abs_Max	lymphocyte count	ALDH2	0.725664	down	NEGATIVE MODULATOR
Lymph_Abs_Max_INT	lymphocyte count	ALDH2	0.926675	down	NEGATIVE MODULATOR
Lymph_Abs_Mean	lymphocyte count	ALDH2	0.399494	down	NEGATIVE MODULATOR
Lymph_Abs_Mean_INT	lymphocyte count	ALDH2	0.873578	down	NEGATIVE MODULATOR
Lymph_Abs_Min	lymphocyte count	ALDH2	0.319848	down	NEGATIVE MODULATOR
Lymph_Abs_Min_INT	lymphocyte count	ALDH2	0.57775	down	NEGATIVE MODULATOR
MCH_Max	mean corpuscular hemoglobin	ALDH2	0.99115	down	NEGATIVE MODULATOR
MCH_Max_INT	mean corpuscular hemoglobin	ALDH2	0.498104	down	NEGATIVE MODULATOR
MCH_Mean	mean corpuscular hemoglobin	ALDH2	0.840708	down	NEGATIVE MODULATOR
MCH_Mean_INT	mean corpuscular hemoglobin	ALDH2	0.445006	down	NEGATIVE MODULATOR
MCHC_Max	mean corpuscular hemoglobin concentration	ALDH2	0.383059	down	NEGATIVE MODULATOR
MCHC_Max_INT	mean corpuscular hemoglobin concentration	ALDH2	0.376738	down	NEGATIVE MODULATOR
Mono_Abs_Mean_INT	monocyte count	ALDH2	0.537295	down	NEGATIVE MODULATOR
Mono_Abs_Min_INT	monocyte count	ALDH2	0.405815	down	NEGATIVE MODULATOR
MPV_Max	mean platelet volume	ALDH2	0.629583	down	NEGATIVE MODULATOR
MPV_Max_INT	mean platelet volume	ALDH2	0.493047	down	NEGATIVE MODULATOR
MPV_Mean	mean platelet volume	ALDH2	0.541087	down	NEGATIVE MODULATOR
MPV_Mean_INT	mean platelet volume	ALDH2	0.451327	down	NEGATIVE MODULATOR
Neut_Fra_Mean	neutrophil percentage of leukocytes	ALDH2	-4.08976	down	POSITIVE MODULATOR
Neut_Fra_Mean_INT	neutrophil percentage of leukocytes	ALDH2	-0.452592	down	POSITIVE MODULATOR
Neut_Fra_Min	neutrophil percentage of leukocytes	ALDH2	-4.34893	down	POSITIVE MODULATOR
Neut_Fra_Min_INT	neutrophil percentage of leukocytes	ALDH2	-0.447535	down	POSITIVE MODULATOR
phe_244	Hypothyroidism	ALDH2	0.97598	up	POSITIVE MODULATOR
phe_244_4	Hypothyroidism NOS	ALDH2	1.03919	up	POSITIVE MODULATOR
phe_288	Diseases of white blood cells	ALDH2	1.08723	up	POSITIVE MODULATOR
phe_401	Hypertension	ALDH2	0.554994	up	POSITIVE MODULATOR
phe_401_1	Essential hypertension	ALDH2	0.562579	up	POSITIVE MODULATOR
phe_411_2	Myocardial infarction	ALDH2	0.190453	up	POSITIVE MODULATOR
phe_443_9	Peripheral vascular disease | unspecified	ALDH2	0.250555	up	POSITIVE MODULATOR
Platelet_Mean	platelet count	ALDH2	-4.49956	down	POSITIVE MODULATOR
Platelet_Mean_INT	platelet count	ALDH2	-0.109713	down	POSITIVE MODULATOR
Platelet_Min_INT	platelet count	ALDH2	-0.0595221	down	POSITIVE MODULATOR
RBC_Max_INT	erythrocyte count	ALDH2	0.458913	down	NEGATIVE MODULATOR
Tot_bilirubin	Total bilirubin	ALDH2	0.132823	up	POSITIVE MODULATOR
Tot_protein	Total protein	ALDH2	0.0739969	up	POSITIVE MODULATOR
WBC_Max	leukocyte count	ALDH2	1.85461	down	NEGATIVE MODULATOR
WBC_Max_INT	leukocyte count	ALDH2	0.418458	down	NEGATIVE MODULATOR
WBC_Mean	leukocyte count	ALDH2	1.69659	down	NEGATIVE MODULATOR
WBC_Mean_INT	leukocyte count	ALDH2	0.498104	down	NEGATIVE MODULATOR
WBC_Min	leukocyte count	ALDH2	1.21492	down	NEGATIVE MODULATOR
WBC_Min_INT	leukocyte count	ALDH2	0.677623	down	NEGATIVE MODULATOR
Alk_Phosp	Alkaline phosphatase	ALOX5	-0.0499635	up	NEGATIVE MODULATOR
MCH_Max	mean corpuscular hemoglobin	ALOX5	0.627957	down	NEGATIVE MODULATOR
MCH_Max_INT	mean corpuscular hemoglobin	ALOX5	0.319825	down	NEGATIVE MODULATOR
MCH_Mean	mean corpuscular hemoglobin	ALOX5	0.663035	down	NEGATIVE MODULATOR
MCH_Mean_INT	mean corpuscular hemoglobin	ALOX5	0.356278	down	NEGATIVE MODULATOR
MCH_Min	mean corpuscular hemoglobin	ALOX5	0.643089	down	NEGATIVE MODULATOR
MCH_Min_INT	mean corpuscular hemoglobin	ALOX5	0.339083	down	NEGATIVE MODULATOR
MCV_Max	mean corpuscular volume	ALOX5	1.71811	down	NEGATIVE MODULATOR
MCV_Max_INT	mean corpuscular volume	ALOX5	0.328078	down	NEGATIVE MODULATOR
MCV_Mean	mean corpuscular volume	ALOX5	1.81303	down	NEGATIVE MODULATOR
MCV_Mean_INT	mean corpuscular volume	ALOX5	0.368658	down	NEGATIVE MODULATOR
MCV_Min	mean corpuscular volume	ALOX5	1.78896	down	NEGATIVE MODULATOR
MCV_Min_INT	mean corpuscular volume	ALOX5	0.362468	down	NEGATIVE MODULATOR
Creat_BSP_Max_INT	Creat total	ANGPTL3	0.0640919	up	POSITIVE MODULATOR
Creat_BSP_Mean_INT	Creat total	ANGPTL3	0.0732266	up	POSITIVE MODULATOR
Creat_BSP_Min_INT	Creat total	ANGPTL3	0.0577541	up	POSITIVE MODULATOR
eGFR_Mean	glomerular filtration rate	ANGPTL3	-2.24943	down	POSITIVE MODULATOR
eGFR_Mean_INT	glomerular filtration rate	ANGPTL3	-0.105071	down	POSITIVE MODULATOR
eGFR_Min	glomerular filtration rate	ANGPTL3	-2.13522	down	POSITIVE MODULATOR
eGFR_Min_INT	glomerular filtration rate	ANGPTL3	-0.0986752	down	POSITIVE MODULATOR
LDLC_Max	low density lipoprotein cholesterol measurement	ANGPTL3	3.44952	up	POSITIVE MODULATOR
Platelet_Mean	platelet count	ANGPTL3	-6.16263	down	POSITIVE MODULATOR
Platelet_Mean_INT	platelet count	ANGPTL3	-0.155322	down	POSITIVE MODULATOR
Platelet_Min	platelet count	ANGPTL3	-6.67885	down	POSITIVE MODULATOR
Platelet_Min_INT	platelet count	ANGPTL3	-0.14847	down	POSITIVE MODULATOR
Tot_bilirubin	Total bilirubin	ANGPTL3	0.115532	up	POSITIVE MODULATOR
TotChol_Max	total cholesterol measurement	ANGPTL3	13.2937	up	POSITIVE MODULATOR
TotChol_Max_INT	total cholesterol measurement	ANGPTL3	0.195192	up	POSITIVE MODULATOR
TotChol_Mean	total cholesterol measurement	ANGPTL3	11.3248	up	POSITIVE MODULATOR
TotChol_Mean_INT	total cholesterol measurement	ANGPTL3	0.295569	up	POSITIVE MODULATOR
TotChol_Min	total cholesterol measurement	ANGPTL3	8.78483	up	POSITIVE MODULATOR
TotChol_Min_INT	total cholesterol measurement	ANGPTL3	0.230242	up	POSITIVE MODULATOR
Trig_Max	triglyceride measurement	ANGPTL3	40.4386	up	POSITIVE MODULATOR
Trig_Max_INT	triglyceride measurement	ANGPTL3	0.496574	up	POSITIVE MODULATOR
Trig_Mean	triglyceride measurement	ANGPTL3	30.8588	up	POSITIVE MODULATOR
Trig_Mean_INT	triglyceride measurement	ANGPTL3	0.526725	up	POSITIVE MODULATOR
Trig_Min	triglyceride measurement	ANGPTL3	21.8365	up	POSITIVE MODULATOR
Trig_Min_INT	triglyceride measurement	ANGPTL3	0.441297	up	POSITIVE MODULATOR
phe_286_1	Congenital coagulation defects	ATP1B1	-1.5058	up	NEGATIVE MODULATOR
phe_286_12	Congenital deficiency of other clotting factors (including factor VII)	ATP1B1	-1.46521	up	NEGATIVE MODULATOR
phe_451	Phlebitis and thrombophlebitis	ATP1B1	-0.21161	up	NEGATIVE MODULATOR
phe_451_2	Phlebitis and thrombophlebitis of lower extremities	ATP1B1	-0.26066	up	NEGATIVE MODULATOR
phe_452	Other venous embolism and thrombosis	ATP1B1	-0.187519	up	NEGATIVE MODULATOR
phe_452_2	Deep vein thrombosis [DVT]	ATP1B1	-0.250243	up	NEGATIVE MODULATOR
A1C_Max_INT	HbA1c measurement	ATP1B2	0.0700577	up	POSITIVE MODULATOR
A1C_Mean_INT	HbA1c measurement	ATP1B2	0.0723775	up	POSITIVE MODULATOR
A1C_Min_INT	HbA1c measurement	ATP1B2	0.0665781	up	POSITIVE MODULATOR
Dir_bilirubin	Direct bilirubin	ATP1B2	-0.0995528	up	NEGATIVE MODULATOR
MCHC_Max	mean corpuscular hemoglobin concentration	ATP1B2	-0.164073	down	POSITIVE MODULATOR
MCHC_Max_INT	mean corpuscular hemoglobin concentration	ATP1B2	-0.161498	down	POSITIVE MODULATOR
MCHC_Mean	mean corpuscular hemoglobin concentration	ATP1B2	-0.0758572	down	POSITIVE MODULATOR
MCHC_Mean_INT	mean corpuscular hemoglobin concentration	ATP1B2	-0.0828166	down	POSITIVE MODULATOR
MCHC_Min	mean corpuscular hemoglobin concentration	ATP1B2	-0.0802648	down	POSITIVE MODULATOR
MCHC_Min_INT	mean corpuscular hemoglobin concentration	ATP1B2	-0.0753933	down	POSITIVE MODULATOR
phe_218_1	Uterine leiomyoma	ATP1B2	-0.25441	up	NEGATIVE MODULATOR
phe_250_2	Type 2 diabetes	ATP1B2	0.166027	up	POSITIVE MODULATOR
Platelet_Mean	platelet count	ATP1B2	6.48258	down	NEGATIVE MODULATOR
RDW_Min	red cell distribution width	ATP1B2	-0.0572989	down	POSITIVE MODULATOR
RDW_Min_INT	red cell distribution width	ATP1B2	-0.192329	down	POSITIVE MODULATOR
Sodium_BSP_Mean_INT	sodium measurement	ATP1B2	-0.101587	down	POSITIVE MODULATOR
Testosterone	Testosterone	ATP1B2	-0.254411	down	POSITIVE MODULATOR
Tot_bilirubin	Total bilirubin	ATP1B2	-0.0988035	up	NEGATIVE MODULATOR
Tot_protein	Total protein	ATP1B2	0.161144	up	POSITIVE MODULATOR
Trig_Max	triglyceride measurement	ATP1B2	13.6712	up	POSITIVE MODULATOR
Trig_Max_INT	triglyceride measurement	ATP1B2	0.0695938	up	POSITIVE MODULATOR
Trig_Mean	triglyceride measurement	ATP1B2	4.15475	up	POSITIVE MODULATOR
Trig_Mean_INT	triglyceride measurement	ATP1B2	0.0686659	up	POSITIVE MODULATOR
Creat_BSP_Max_INT	Creat total	ATP1B3	0.103076	up	POSITIVE MODULATOR
Creat_BSP_Mean_INT	Creat total	ATP1B3	0.115522	up	POSITIVE MODULATOR
Creat_BSP_Min_INT	Creat total	ATP1B3	0.0965524	up	POSITIVE MODULATOR
eGFR_Mean_INT	glomerular filtration rate	ATP1B3	-0.105385	down	POSITIVE MODULATOR
eGFR_Min	glomerular filtration rate	ATP1B3	-2.15185	down	POSITIVE MODULATOR
eGFR_Min_INT	glomerular filtration rate	ATP1B3	-0.100868	down	POSITIVE MODULATOR
phe_471	Nasal polyps	AXL	0.93241	up	POSITIVE MODULATOR
phe_362_26	Macular puckering of retina	BCR	-0.277371	up	NEGATIVE MODULATOR
phe_594	Urinary calculus	BCR	0.13273	up	POSITIVE MODULATOR
phe_594_1	Calculus of kidney	BCR	0.171469	up	POSITIVE MODULATOR
Alk_Phosp	Alkaline phosphatase	BLK	-0.0775343	up	NEGATIVE MODULATOR
BUN_BSP_Max_INT	blood urea nitrogen measurement	BLK	-0.0272895	up	NEGATIVE MODULATOR
Creat	Creatinine	BLK	0.0328023	up	POSITIVE MODULATOR
max_BMI	Body Mass Index	BLK	-0.296474	up	NEGATIVE MODULATOR
max_BMI_INT	Body Mass Index	BLK	-0.044915	up	NEGATIVE MODULATOR
max_Diastolic	Diastolic blood pressure	BLK	-0.410324	up	NEGATIVE MODULATOR
max_Diastolic_INT	Diastolic blood pressure	BLK	-0.0360206	up	NEGATIVE MODULATOR
max_Systolic	Systolic blood pressure	BLK	-1.24607	up	NEGATIVE MODULATOR
max_Systolic_INT	Systolic blood pressure	BLK	-0.0573019	up	NEGATIVE MODULATOR
MCH_Max	mean corpuscular hemoglobin	BLK	0.0825128	down	NEGATIVE MODULATOR
MCH_Max_INT	mean corpuscular hemoglobin	BLK	0.0395582	down	NEGATIVE MODULATOR
MCH_Mean	mean corpuscular hemoglobin	BLK	0.0986973	down	NEGATIVE MODULATOR
MCH_Mean_INT	mean corpuscular hemoglobin	BLK	0.0488272	down	NEGATIVE MODULATOR
MCH_Min	mean corpuscular hemoglobin	BLK	0.10602	down	NEGATIVE MODULATOR
MCH_Min_INT	mean corpuscular hemoglobin	BLK	0.0497161	down	NEGATIVE MODULATOR
MCHC_Mean_INT	mean corpuscular hemoglobin concentration	BLK	0.0320497	down	NEGATIVE MODULATOR
MCHC_Min_INT	mean corpuscular hemoglobin concentration	BLK	0.0304077	down	NEGATIVE MODULATOR
MCV_Min	mean corpuscular volume	BLK	0.213012	down	NEGATIVE MODULATOR
MCV_Min_INT	mean corpuscular volume	BLK	0.0385641	down	NEGATIVE MODULATOR
mean_Diastolic	Diastolic blood pressure	BLK	-0.201395	up	NEGATIVE MODULATOR
mean_Systolic	Systolic blood pressure	BLK	-0.595991	up	NEGATIVE MODULATOR
mean_Systolic_INT	Systolic blood pressure	BLK	-0.0564541	up	NEGATIVE MODULATOR
phe_193	Thyroid cancer	BLK	-0.215285	up	NEGATIVE MODULATOR
phe_241	Nontoxic nodular goiter	BLK	-0.106229	up	NEGATIVE MODULATOR
phe_241_1	Nontoxic uninodular goiter	BLK	-0.106911	up	NEGATIVE MODULATOR
phe_241_2	Nontoxic multinodular goiter	BLK	-0.17716	up	NEGATIVE MODULATOR
phe_244	Hypothyroidism	BLK	0.0732799	up	POSITIVE MODULATOR
phe_244_4	Hypothyroidism NOS	BLK	0.0833515	up	POSITIVE MODULATOR
phe_280	Iron deficiency anemias	BLK	-0.0606595	up	NEGATIVE MODULATOR
phe_380_4	Impacted cerumen	BLK	-0.067959	up	NEGATIVE MODULATOR
phe_395_2	Nonrheumatic aortic valve disorders	BLK	-0.0760514	up	NEGATIVE MODULATOR
phe_401	Hypertension	BLK	-0.0645974	up	NEGATIVE MODULATOR
phe_401_1	Essential hypertension	BLK	-0.0647711	up	NEGATIVE MODULATOR
phe_401_21	Hypertensive heart disease	BLK	-0.0709121	up	NEGATIVE MODULATOR
phe_495	Asthma	BLK	-0.0633819	up	NEGATIVE MODULATOR
phe_740	Osteoarthrosis	BLK	-0.0423703	up	NEGATIVE MODULATOR
Potas_BSP_Mean_INT	potassium measurement	BLK	0.0219431	down	NEGATIVE MODULATOR
Potas_BSP_Min	potassium measurement	BLK	0.00857292	down	NEGATIVE MODULATOR
Potas_BSP_Min_INT	potassium measurement	BLK	0.0228655	down	NEGATIVE MODULATOR
RDW_Max	red cell distribution width	BLK	-0.0627477	down	POSITIVE MODULATOR
RDW_Max_INT	red cell distribution width	BLK	-0.0522792	down	POSITIVE MODULATOR
RDW_Mean	red cell distribution width	BLK	-0.0602416	down	POSITIVE MODULATOR
RDW_Mean_INT	red cell distribution width	BLK	-0.0619582	down	POSITIVE MODULATOR
RDW_Min	red cell distribution width	BLK	-0.0534496	down	POSITIVE MODULATOR
RDW_Min_INT	red cell distribution width	BLK	-0.062918	down	POSITIVE MODULATOR
Tot_protein	Total protein	BLK	-0.0719884	up	NEGATIVE MODULATOR
Trig_Max	triglyceride measurement	BLK	5.51262	up	POSITIVE MODULATOR
Trig_Max_INT	triglyceride measurement	BLK	0.0628413	up	POSITIVE MODULATOR
Trig_Mean	triglyceride measurement	BLK	4.44449	up	POSITIVE MODULATOR
Trig_Mean_INT	triglyceride measurement	BLK	0.0706792	up	POSITIVE MODULATOR
Trig_Min	triglyceride measurement	BLK	3.08711	up	POSITIVE MODULATOR
Trig_Min_INT	triglyceride measurement	BLK	0.0603711	up	POSITIVE MODULATOR
phe_562	Diverticulosis and diverticulitis	BMPR1B	-0.173235	up	NEGATIVE MODULATOR
Alk_Phosp	Alkaline phosphatase	BMPR2	0.0343368	up	POSITIVE MODULATOR
TotChol_Max	total cholesterol measurement	BMPR2	1.97498	up	POSITIVE MODULATOR
TotChol_Max_INT	total cholesterol measurement	BMPR2	0.0435546	up	POSITIVE MODULATOR
TotChol_Mean	total cholesterol measurement	BMPR2	1.60514	up	POSITIVE MODULATOR
TotChol_Mean_INT	total cholesterol measurement	BMPR2	0.0420527	up	POSITIVE MODULATOR
G_gtf	Gamma glutamyltransferase	C1S	0.0258643	up	POSITIVE MODULATOR
MCHC_Mean_INT	mean corpuscular hemoglobin concentration	CA1	-0.140557	down	POSITIVE MODULATOR
Creat	Creatinine	CA14	-0.0935429	up	NEGATIVE MODULATOR
Creat_BSP_Mean_INT	Creat total	CA14	-0.11368	up	NEGATIVE MODULATOR
Creat_BSP_Min_INT	Creat total	CA14	-0.109504	up	NEGATIVE MODULATOR
phe_172	Skin cancer	CA14	0.179125	up	POSITIVE MODULATOR
phe_172_21	Basal cell carcinoma	CA14	0.227906	up	POSITIVE MODULATOR
phe_555	Inflammatory bowel disease and other gastroenteritis and colitis	CACNA1S	-0.176697	up	NEGATIVE MODULATOR
MCH_Max	mean corpuscular hemoglobin	CACNA2D2	-0.623301	down	POSITIVE MODULATOR
MCH_Max_INT	mean corpuscular hemoglobin	CACNA2D2	-0.302526	down	POSITIVE MODULATOR
MCH_Mean_INT	mean corpuscular hemoglobin	CACNA2D2	-0.303227	down	POSITIVE MODULATOR
max_Weight	Weight	CALCB	6.3326	up	POSITIVE MODULATOR
max_Weight_INT	Weight	CALCB	0.139693	up	POSITIVE MODULATOR
mean_Weight	Weight	CALCB	5.75098	up	POSITIVE MODULATOR
mean_Weight_INT	Weight	CALCB	0.138379	up	POSITIVE MODULATOR
phe_261	Vitamin deficiency	CALCB	-0.154809	up	NEGATIVE MODULATOR
phe_261_4	Vitamin D deficiency	CALCB	-0.184235	up	NEGATIVE MODULATOR
phe_562	Diverticulosis and diverticulitis	CALCB	-0.307708	up	NEGATIVE MODULATOR
phe_562_1	Diverticulosis	CALCB	-0.296461	up	NEGATIVE MODULATOR
phe_562_2	Diverticulitis	CALCB	-0.42085	up	NEGATIVE MODULATOR
phe_427_3	Other specified cardiac dysrhythmias	CALCRL	-0.0694312	up	NEGATIVE MODULATOR
Mono_Abs_Min_INT	monocyte count	CCR5	0.151726	down	NEGATIVE MODULATOR
Mono_Fra_Mean	monocyte percentage of leukocytes	CCR5	0.378659	down	NEGATIVE MODULATOR
Mono_Fra_Mean_INT	monocyte percentage of leukocytes	CCR5	0.175775	down	NEGATIVE MODULATOR
phe_557_1	Celiac disease	CCR5	-0.735455	up	NEGATIVE MODULATOR
Mono_Abs_Mean_INT	monocyte count	CD52	0.151861	down	NEGATIVE MODULATOR
Mono_Fra_Max	monocyte percentage of leukocytes	CD52	0.301949	down	NEGATIVE MODULATOR
Mono_Fra_Max_INT	monocyte percentage of leukocytes	CD52	0.207791	down	NEGATIVE MODULATOR
Mono_Fra_Mean	monocyte percentage of leukocytes	CD52	0.295316	down	NEGATIVE MODULATOR
Mono_Fra_Mean_INT	monocyte percentage of leukocytes	CD52	0.261223	down	NEGATIVE MODULATOR
Mono_Fra_Min_INT	monocyte percentage of leukocytes	CD52	0.0683174	down	NEGATIVE MODULATOR
Platelet_Mean	platelet count	CD52	-4.17944	down	POSITIVE MODULATOR
Platelet_Mean_INT	platelet count	CD52	-0.0781455	down	POSITIVE MODULATOR
phe_165_1	Cancer of bronchus; lung	CHRNA4	-0.443144	up	NEGATIVE MODULATOR
phe_496	Chronic airway obstruction	CHRNA4	-0.274008	up	NEGATIVE MODULATOR
WBC_Mean	leukocyte count	CHRNA4	-0.300423	down	POSITIVE MODULATOR
max_BMI	Body Mass Index	COMT	0.490708	up	POSITIVE MODULATOR
max_BMI_INT	Body Mass Index	COMT	0.0777139	up	POSITIVE MODULATOR
Mono_Abs_Max	monocyte count	CSF1R	0.0246986	down	NEGATIVE MODULATOR
phe_696_41	Psoriasis vulgaris	CSF2RB	-0.375238	up	NEGATIVE MODULATOR
phe_939	Atopic/contact dermatitis due to other or unspecified	CSF2RB	-0.324749	up	NEGATIVE MODULATOR
Lymph_Fra_Mean	lymphocyte percentage of leukocytes	CSF3R	1.57378	down	NEGATIVE MODULATOR
Lymph_Fra_Mean_INT	lymphocyte percentage of leukocytes	CSF3R	0.184284	down	NEGATIVE MODULATOR
Neut_Abs_Max	neutrophil count	CSF3R	-0.708814	down	POSITIVE MODULATOR
Neut_Abs_Max_INT	neutrophil count	CSF3R	-0.239397	down	POSITIVE MODULATOR
Neut_Abs_Min	neutrophil count	CSF3R	-0.381772	down	POSITIVE MODULATOR
Neut_Abs_Min_INT	neutrophil count	CSF3R	-0.248391	down	POSITIVE MODULATOR
Neut_Fra_Mean	neutrophil percentage of leukocytes	CSF3R	-1.94044	down	POSITIVE MODULATOR
Neut_Fra_Mean_INT	neutrophil percentage of leukocytes	CSF3R	-0.223322	down	POSITIVE MODULATOR
WBC_Max	leukocyte count	CSF3R	-0.83033	down	POSITIVE MODULATOR
WBC_Max_INT	leukocyte count	CSF3R	-0.172037	down	POSITIVE MODULATOR
WBC_Mean	leukocyte count	CSF3R	-0.682406	down	POSITIVE MODULATOR
WBC_Mean_INT	leukocyte count	CSF3R	-0.18792	down	POSITIVE MODULATOR
WBC_Min	leukocyte count	CSF3R	-0.477072	down	POSITIVE MODULATOR
WBC_Min_INT	leukocyte count	CSF3R	-0.243033	down	POSITIVE MODULATOR
phe_242	Thyrotoxicosis with or without goiter	CTLA4	-0.377009	up	NEGATIVE MODULATOR
phe_242_1	Graves' disease	CTLA4	-0.592442	up	NEGATIVE MODULATOR
phe_244	Hypothyroidism	CTLA4	-0.301653	up	NEGATIVE MODULATOR
phe_244_1	Secondary hypothyroidism	CTLA4	-0.302578	up	NEGATIVE MODULATOR
phe_244_2	Acquired hypothyroidism	CTLA4	-0.300497	up	NEGATIVE MODULATOR
phe_244_4	Hypothyroidism NOS	CTLA4	-0.318296	up	NEGATIVE MODULATOR
phe_702_2	Seborrheic keratosis	CTLA4	0.251577	up	POSITIVE MODULATOR
phe_714_1	Rheumatoid arthritis	CTLA4	-0.182379	up	NEGATIVE MODULATOR
Tot_protein	Total protein	CTLA4	-0.0538584	up	NEGATIVE MODULATOR
MCH_Max_INT	mean corpuscular hemoglobin	CUL4A	0.190861	down	NEGATIVE MODULATOR
MCH_Mean_INT	mean corpuscular hemoglobin	CUL4A	0.193086	down	NEGATIVE MODULATOR
MPV_Max	mean platelet volume	CUL4A	-0.278883	down	POSITIVE MODULATOR
MPV_Max_INT	mean platelet volume	CUL4A	-0.219661	down	POSITIVE MODULATOR
MPV_Mean	mean platelet volume	CUL4A	-0.272961	down	POSITIVE MODULATOR
MPV_Mean_INT	mean platelet volume	CUL4A	-0.229351	down	POSITIVE MODULATOR
MPV_Min	mean platelet volume	CUL4A	-0.250887	down	POSITIVE MODULATOR
MPV_Min_INT	mean platelet volume	CUL4A	-0.202432	down	POSITIVE MODULATOR
max_Weight	Weight	CYP17A1	22.1962	up	POSITIVE MODULATOR
max_Weight_INT	Weight	CYP17A1	0.464301	up	POSITIVE MODULATOR
MCH_Max_INT	mean corpuscular hemoglobin	CYP17A1	-0.350805	down	POSITIVE MODULATOR
MCH_Mean_INT	mean corpuscular hemoglobin	CYP17A1	-0.361123	down	POSITIVE MODULATOR
MCV_Mean_INT	mean corpuscular volume	CYP17A1	-0.358543	down	POSITIVE MODULATOR
mean_Weight	Weight	CYP17A1	20.4937	up	POSITIVE MODULATOR
mean_Weight_INT	Weight	CYP17A1	0.473329	up	POSITIVE MODULATOR
min_Weight	Weight	CYP17A1	16.7664	up	POSITIVE MODULATOR
min_Weight_INT	Weight	CYP17A1	0.42045	up	POSITIVE MODULATOR
Sodium_BSP_Max	sodium measurement	CYP17A1	-0.633771	down	POSITIVE MODULATOR
Sodium_BSP_Max_INT	sodium measurement	CYP17A1	-0.258074	down	POSITIVE MODULATOR
Sodium_BSP_Mean	sodium measurement	CYP17A1	-0.651956	down	POSITIVE MODULATOR
Sodium_BSP_Mean_INT	sodium measurement	CYP17A1	-0.310308	down	POSITIVE MODULATOR
phe_743_1	Osteoporosis	CYP19A1	-0.248397	up	NEGATIVE MODULATOR
phe_743_11	Osteoporosis NOS	CYP19A1	-0.303647	up	NEGATIVE MODULATOR
Sodium_BSP_Max	sodium measurement	CYP19A1	-0.252216	down	POSITIVE MODULATOR
Sodium_BSP_Max_INT	sodium measurement	CYP19A1	-0.0997633	down	POSITIVE MODULATOR
Sodium_BSP_Mean	sodium measurement	CYP19A1	-0.187578	down	POSITIVE MODULATOR
Sodium_BSP_Mean_INT	sodium measurement	CYP19A1	-0.0895668	down	POSITIVE MODULATOR
phe_627_1	Postmenopausal bleeding	CYP3A7	-0.110565	up	NEGATIVE MODULATOR
Testosterone	Testosterone	CYP3A7	-0.0493456	down	POSITIVE MODULATOR
MCH_Max	mean corpuscular hemoglobin	DDC	0.176369	down	NEGATIVE MODULATOR
MCH_Max_INT	mean corpuscular hemoglobin	DDC	0.0914575	down	NEGATIVE MODULATOR
MCH_Mean	mean corpuscular hemoglobin	DDC	0.19769	down	NEGATIVE MODULATOR
MCH_Mean_INT	mean corpuscular hemoglobin	DDC	0.105672	down	NEGATIVE MODULATOR
MCH_Min	mean corpuscular hemoglobin	DDC	0.200309	down	NEGATIVE MODULATOR
MCH_Min_INT	mean corpuscular hemoglobin	DDC	0.101931	down	NEGATIVE MODULATOR
MCV_Max	mean corpuscular volume	DDC	0.444195	down	NEGATIVE MODULATOR
MCV_Max_INT	mean corpuscular volume	DDC	0.0852855	down	NEGATIVE MODULATOR
MCV_Mean	mean corpuscular volume	DDC	0.485716	down	NEGATIVE MODULATOR
MCV_Mean_INT	mean corpuscular volume	DDC	0.0987516	down	NEGATIVE MODULATOR
MCV_Min	mean corpuscular volume	DDC	0.493571	down	NEGATIVE MODULATOR
MCV_Min_INT	mean corpuscular volume	DDC	0.0966943	down	NEGATIVE MODULATOR
RBC_Max_INT	erythrocyte count	DDC	-0.057044	down	POSITIVE MODULATOR
Alk_Phosp	Alkaline phosphatase	DHODH	0.0827717	up	POSITIVE MODULATOR
ALT_Max_INT	serum alanine aminotransferase measurement	DHODH	-0.0754443	up	NEGATIVE MODULATOR
ALT_Mean	serum alanine aminotransferase measurement	DHODH	-1.68295	up	NEGATIVE MODULATOR
ALT_Mean_INT	serum alanine aminotransferase measurement	DHODH	-0.0997026	up	NEGATIVE MODULATOR
G_gtf	Gamma glutamyltransferase	DHODH	-0.0787126	up	NEGATIVE MODULATOR
LDLC_Mean	low density lipoprotein cholesterol measurement	DHODH	-3.40413	up	NEGATIVE MODULATOR
LDLC_Mean_INT	low density lipoprotein cholesterol measurement	DHODH	-0.102843	up	NEGATIVE MODULATOR
phe_411_4	Coronary atherosclerosis	DHODH	0.0595524	up	POSITIVE MODULATOR
Potas_BSP_Mean_INT	potassium measurement	DHODH	0.0379794	down	NEGATIVE MODULATOR
Sodium_BSP_Min_INT	sodium measurement	DHODH	0.0707191	down	NEGATIVE MODULATOR
TotChol_Mean	total cholesterol measurement	DHODH	-4.61005	up	NEGATIVE MODULATOR
TotChol_Mean_INT	total cholesterol measurement	DHODH	-0.119917	up	NEGATIVE MODULATOR
TotChol_Min	total cholesterol measurement	DHODH	-3.65151	up	NEGATIVE MODULATOR
TotChol_Min_INT	total cholesterol measurement	DHODH	-0.094504	up	NEGATIVE MODULATOR
phe_401	Hypertension	DNMT3A	-0.239466	up	NEGATIVE MODULATOR
WBC_Mean	leukocyte count	DNMT3A	-0.548455	down	POSITIVE MODULATOR
WBC_Mean_INT	leukocyte count	DNMT3A	-0.163936	down	POSITIVE MODULATOR
WBC_Min	leukocyte count	DNMT3A	-0.438593	down	POSITIVE MODULATOR
WBC_Min_INT	leukocyte count	DNMT3A	-0.241183	down	POSITIVE MODULATOR
Alk_Phosp	Alkaline phosphatase	DPEP1	0.0430054	up	POSITIVE MODULATOR
Calcium_mg_Max	calcium measurement	DPEP1	-0.0157556	up or down	POSITIVE MODULATOR or NEGATIVE MODULATOR
Calcium_mg_Max_INT	calcium measurement	DPEP1	-0.0348602	up or down	POSITIVE MODULATOR or NEGATIVE MODULATOR
Calcium_mg_Mean	calcium measurement	DPEP1	-0.0173879	up or down	POSITIVE MODULATOR or NEGATIVE MODULATOR
Calcium_mg_Mean_INT	calcium measurement	DPEP1	-0.0411985	up or down	POSITIVE MODULATOR or NEGATIVE MODULATOR
Calcium_mg_Min_INT	calcium measurement	DPEP1	-0.041803	up or down	POSITIVE MODULATOR or NEGATIVE MODULATOR
Creat	Creatinine	DPEP1	0.0495032	up	POSITIVE MODULATOR
Creat_BSP_Max_INT	Creat total	DPEP1	0.0364162	up	POSITIVE MODULATOR
Creat_BSP_Mean_INT	Creat total	DPEP1	0.0447708	up	POSITIVE MODULATOR
Creat_BSP_Min_INT	Creat total	DPEP1	0.0415795	up	POSITIVE MODULATOR
Cystatin_C	Cystatin C	DPEP1	0.0467105	up	POSITIVE MODULATOR
eGFR_Max	glomerular filtration rate	DPEP1	-0.953722	down	POSITIVE MODULATOR
eGFR_Max_INT	glomerular filtration rate	DPEP1	-0.0411788	down	POSITIVE MODULATOR
eGFR_Mean	glomerular filtration rate	DPEP1	-0.956275	down	POSITIVE MODULATOR
eGFR_Mean_INT	glomerular filtration rate	DPEP1	-0.0457529	down	POSITIVE MODULATOR
eGFR_Min	glomerular filtration rate	DPEP1	-0.76356	down	POSITIVE MODULATOR
eGFR_Min_INT	glomerular filtration rate	DPEP1	-0.0368327	down	POSITIVE MODULATOR
HCT_Max	hematocrit	DPEP1	0.0950461	down	NEGATIVE MODULATOR
HCT_Max_INT	hematocrit	DPEP1	0.0252759	down	NEGATIVE MODULATOR
MCH_Max	mean corpuscular hemoglobin	DPEP1	0.0895007	down	NEGATIVE MODULATOR
MCH_Max_INT	mean corpuscular hemoglobin	DPEP1	0.0445794	down	NEGATIVE MODULATOR
MCH_Mean	mean corpuscular hemoglobin	DPEP1	0.101709	down	NEGATIVE MODULATOR
MCH_Mean_INT	mean corpuscular hemoglobin	DPEP1	0.0528279	down	NEGATIVE MODULATOR
MCH_Min	mean corpuscular hemoglobin	DPEP1	0.341785	down	NEGATIVE MODULATOR
MCH_Min_INT	mean corpuscular hemoglobin	DPEP1	0.177854	down	NEGATIVE MODULATOR
MCV_Max	mean corpuscular volume	DPEP1	0.296114	down	NEGATIVE MODULATOR
MCV_Max_INT	mean corpuscular volume	DPEP1	0.0539672	down	NEGATIVE MODULATOR
MCV_Mean	mean corpuscular volume	DPEP1	0.288351	down	NEGATIVE MODULATOR
MCV_Mean_INT	mean corpuscular volume	DPEP1	0.0566913	down	NEGATIVE MODULATOR
MCV_Min	mean corpuscular volume	DPEP1	0.266228	down	NEGATIVE MODULATOR
MCV_Min_INT	mean corpuscular volume	DPEP1	0.0510092	down	NEGATIVE MODULATOR
mean_Diastolic	Diastolic blood pressure	DPEP1	-0.276819	up	NEGATIVE MODULATOR
mean_Diastolic_INT	Diastolic blood pressure	DPEP1	-0.0401582	up	NEGATIVE MODULATOR
phe_172	Skin cancer	DPEP1	-0.105264	up	NEGATIVE MODULATOR
phe_172_1	Melanomas of skin | dx or hx	DPEP1	-0.129319	up	NEGATIVE MODULATOR
phe_172_11	C43 Malignant melanoma of skin	DPEP1	-0.201253	up	NEGATIVE MODULATOR
phe_172_2	Other non-epithelial cancer of skin	DPEP1	-0.0853728	up	NEGATIVE MODULATOR
phe_172_21	Basal cell carcinoma	DPEP1	-0.121795	up	NEGATIVE MODULATOR
phe_172_22	Squamous cell carcinoma	DPEP1	-0.134673	up	NEGATIVE MODULATOR
phe_173	Neoplasm of uncertain behavior of skin	DPEP1	-0.116464	up	NEGATIVE MODULATOR
phe_276_13	Hyperpotassemia	DPEP1	0.094243	up	POSITIVE MODULATOR
phe_351	Other peripheral nerve disorders	DPEP1	0.0509918	up	POSITIVE MODULATOR
phe_401	Hypertension	DPEP1	-0.0476178	up	NEGATIVE MODULATOR
phe_401_1	Essential hypertension	DPEP1	-0.0476427	up	NEGATIVE MODULATOR
phe_563	Constipation	DPEP1	0.0442349	up	POSITIVE MODULATOR
phe_690_1	Seborrheic dermatitis	DPEP1	0.149593	up	POSITIVE MODULATOR
phe_694_2	Other dyschromia	DPEP1	-0.401519	up	NEGATIVE MODULATOR
phe_702_1	Actinic keratosis	DPEP1	-0.134367	up	NEGATIVE MODULATOR
phe_714	Rheumatoid arthritis and other inflammatory polyarthropathies	DPEP1	0.0990559	up	POSITIVE MODULATOR
phe_716_9	Arthropathy NOS	DPEP1	0.0393553	up	POSITIVE MODULATOR
phe_740	Osteoarthrosis	DPEP1	0.0394438	up	POSITIVE MODULATOR
Potas_BSP_Max	potassium measurement	DPEP1	0.0125944	down	NEGATIVE MODULATOR
Potas_BSP_Max_INT	potassium measurement	DPEP1	0.0263568	down	NEGATIVE MODULATOR
Potas_BSP_Mean	potassium measurement	DPEP1	0.0121322	down	NEGATIVE MODULATOR
Potas_BSP_Mean_INT	potassium measurement	DPEP1	0.046871	down	NEGATIVE MODULATOR
Potas_BSP_Min	potassium measurement	DPEP1	0.0112275	down	NEGATIVE MODULATOR
Potas_BSP_Min_INT	potassium measurement	DPEP1	0.0324836	down	NEGATIVE MODULATOR
Tot_protein	Total protein	DPEP1	0.0348397	up	POSITIVE MODULATOR
UricAMeasure	uric acid measurement	DPEP1	-0.0282362	up	NEGATIVE MODULATOR
Creat_BSP_Max	Creat total	DPP4	0.0384668	up	POSITIVE MODULATOR
Creat_BSP_Max_INT	Creat total	DPP4	0.120429	up	POSITIVE MODULATOR
Creat_BSP_Mean_INT	Creat total	DPP4	0.126172	up	POSITIVE MODULATOR
Creat_BSP_Min_INT	Creat total	DPP4	0.103429	up	POSITIVE MODULATOR
eGFR_Mean	glomerular filtration rate	DPP4	-2.58062	down	POSITIVE MODULATOR
eGFR_Mean_INT	glomerular filtration rate	DPP4	-0.117672	down	POSITIVE MODULATOR
eGFR_Min	glomerular filtration rate	DPP4	-2.46091	down	POSITIVE MODULATOR
eGFR_Min_INT	glomerular filtration rate	DPP4	-0.112312	down	POSITIVE MODULATOR
phe_593	Hematuria	DPP4	-0.224624	up	NEGATIVE MODULATOR
phe_593_2	Microscopic hematuria	DPP4	-0.362206	up	NEGATIVE MODULATOR
phe_350	Abnormal movement	DRD2	0.0893283	up	POSITIVE MODULATOR
phe_350	Abnormal movement	DRD2	0.0893283	up	POSITIVE MODULATOR
phe_357	Inflammatory and toxic neuropathy	DRD2	-0.195482	up	NEGATIVE MODULATOR
phe_357	Inflammatory and toxic neuropathy	DRD2	-0.195482	up	NEGATIVE MODULATOR
Sodium_BSP_Mean	sodium measurement	DRD2	-0.174304	down	POSITIVE MODULATOR
Sodium_BSP_Mean	sodium measurement	DRD2	-0.174304	down	POSITIVE MODULATOR
Sodium_BSP_Mean_INT	sodium measurement	DRD2	-0.0789166	down	POSITIVE MODULATOR
Sodium_BSP_Mean_INT	sodium measurement	DRD2	-0.0789166	down	POSITIVE MODULATOR
Sodium_BSP_Min	sodium measurement	DRD2	-0.23197	down	POSITIVE MODULATOR
Sodium_BSP_Min	sodium measurement	DRD2	-0.23197	down	POSITIVE MODULATOR
Sodium_BSP_Min_INT	sodium measurement	DRD2	-0.0565655	down	POSITIVE MODULATOR
Sodium_BSP_Min_INT	sodium measurement	DRD2	-0.0565655	down	POSITIVE MODULATOR
phe_244	Hypothyroidism	DRD4	0.106387	up	POSITIVE MODULATOR
phe_244	Hypothyroidism	DRD4	0.106387	up	POSITIVE MODULATOR
phe_274	Gout and other crystal arthropathies	DRD5	-0.31287	up	NEGATIVE MODULATOR
phe_274_1	Gout	DRD5	-0.307134	up	NEGATIVE MODULATOR
phe_272	Disorders of lipoid metabolism	EDNRA	0.113192	up	POSITIVE MODULATOR
phe_411	Ischemic Heart Disease	EDNRA	0.207832	up	POSITIVE MODULATOR
phe_411_1	Unstable angina (intermediate coronary syndrome)	EDNRA	0.414445	up	POSITIVE MODULATOR
phe_411_2	Myocardial infarction	EDNRA	0.237676	up	POSITIVE MODULATOR
phe_411_3	Angina pectoris	EDNRA	0.258648	up	POSITIVE MODULATOR
phe_411_4	Coronary atherosclerosis	EDNRA	0.241709	up	POSITIVE MODULATOR
phe_411_8	Other chronic ischemic heart disease | unspecified	EDNRA	0.20353	up	POSITIVE MODULATOR
phe_430	Intracranial hemorrhage	EDNRA	-0.301666	up	NEGATIVE MODULATOR
phe_433_1	Occlusion and stenosis of precerebral arteries	EDNRA	0.547016	up	POSITIVE MODULATOR
phe_440	Atherosclerosis	EDNRA	0.258916	up	POSITIVE MODULATOR
phe_440_2	Atherosclerosis of the extremities	EDNRA	0.307581	up	POSITIVE MODULATOR
phe_440_22	Atherosclerosis of native arteries of the extremities with intermittent claudication	EDNRA	0.36458	up	POSITIVE MODULATOR
phe_443	Peripheral vascular disease	EDNRA	0.243591	up	POSITIVE MODULATOR
phe_443_9	Peripheral vascular disease | unspecified	EDNRA	0.262949	up	POSITIVE MODULATOR
phe_447	Other disorders of arteries and arterioles	EDNRA	0.261605	up	POSITIVE MODULATOR
MCH_Max	mean corpuscular hemoglobin	EEF2	1.04311	down	NEGATIVE MODULATOR
MCH_Max_INT	mean corpuscular hemoglobin	EEF2	0.556747	down	NEGATIVE MODULATOR
MCH_Mean	mean corpuscular hemoglobin	EEF2	1.00515	down	NEGATIVE MODULATOR
MCH_Mean_INT	mean corpuscular hemoglobin	EEF2	0.555957	down	NEGATIVE MODULATOR
MCH_Min	mean corpuscular hemoglobin	EEF2	0.8715	down	NEGATIVE MODULATOR
MCH_Min_INT	mean corpuscular hemoglobin	EEF2	0.472919	down	NEGATIVE MODULATOR
MCV_Max	mean corpuscular volume	EEF2	2.66037	down	NEGATIVE MODULATOR
MCV_Max_INT	mean corpuscular volume	EEF2	0.529068	down	NEGATIVE MODULATOR
MCV_Mean	mean corpuscular volume	EEF2	2.71019	down	NEGATIVE MODULATOR
MCV_Mean_INT	mean corpuscular volume	EEF2	0.561492	down	NEGATIVE MODULATOR
MCV_Min	mean corpuscular volume	EEF2	2.4674	down	NEGATIVE MODULATOR
MCV_Min_INT	mean corpuscular volume	EEF2	0.50218	down	NEGATIVE MODULATOR
PSA_Max_INT	prostate specififc antigen measurement	EEF2	0.24935	up or down	POSITIVE MODULATOR or NEGATIVE MODULATOR
PSA_Mean_INT	prostate specififc antigen measurement	EEF2	0.23298	up or down	POSITIVE MODULATOR or NEGATIVE MODULATOR
RBC_Max	erythrocyte count	EEF2	-0.0933185	down	POSITIVE MODULATOR
RBC_Max_INT	erythrocyte count	EEF2	-0.317125	down	POSITIVE MODULATOR
RBC_Mean	erythrocyte count	EEF2	-0.0933185	down	POSITIVE MODULATOR
RBC_Mean_INT	erythrocyte count	EEF2	-0.298145	down	POSITIVE MODULATOR
RBC_Min_INT	erythrocyte count	EEF2	-0.249904	down	POSITIVE MODULATOR
Creat_BSP_Mean_INT	Creat total	EGLN2	-0.0953115	up	NEGATIVE MODULATOR
Creat_BSP_Min_INT	Creat total	EGLN2	-0.0968498	up	NEGATIVE MODULATOR
HCT_Max	hematocrit	EGLN2	-0.997793	down	POSITIVE MODULATOR
HCT_Max_INT	hematocrit	EGLN2	-0.25503	down	POSITIVE MODULATOR
Hemoglobin_Max	hemoglobin measurement	EGLN2	-0.343474	down	POSITIVE MODULATOR
Hemoglobin_Max_INT	hemoglobin measurement	EGLN2	-0.245155	down	POSITIVE MODULATOR
Tot_protein	Total protein	EML4	-0.116035	up	NEGATIVE MODULATOR
HCT_Max	hematocrit	EPAS1	-0.461472	down	POSITIVE MODULATOR
HCT_Max_INT	hematocrit	EPAS1	-0.118432	down	POSITIVE MODULATOR
HCT_Mean	hematocrit	EPAS1	-0.395958	down	POSITIVE MODULATOR
HCT_Mean_INT	hematocrit	EPAS1	-0.0954652	down	POSITIVE MODULATOR
Hemoglobin_Max	hemoglobin measurement	EPAS1	-0.128972	down	POSITIVE MODULATOR
Hemoglobin_Max_INT	hemoglobin measurement	EPAS1	-0.0916089	down	POSITIVE MODULATOR
Hemoglobin_Mean	hemoglobin measurement	EPAS1	-0.111962	down	POSITIVE MODULATOR
Hemoglobin_Mean_INT	hemoglobin measurement	EPAS1	-0.0750696	down	POSITIVE MODULATOR
ALT_Max_INT	serum alanine aminotransferase measurement	EPHA2	-0.0509057	up	NEGATIVE MODULATOR
ALT_Mean_INT	serum alanine aminotransferase measurement	EPHA2	-0.0592553	up	NEGATIVE MODULATOR
ALT_Min	serum alanine aminotransferase measurement	EPHA2	-0.583378	up	NEGATIVE MODULATOR
ALT_Min_INT	serum alanine aminotransferase measurement	EPHA2	-0.125296	up	NEGATIVE MODULATOR
AST_Max_INT	aspartate aminotransferase measurement	EPHA2	-0.0507727	up	NEGATIVE MODULATOR
AST_Mean_INT	aspartate aminotransferase measurement	EPHA2	-0.0657195	up	NEGATIVE MODULATOR
AST_Min_INT	aspartate aminotransferase measurement	EPHA2	-0.0624874	up	NEGATIVE MODULATOR
Hemoglobin_Max	hemoglobin measurement	EPHA2	0.0542956	down	NEGATIVE MODULATOR
Hemoglobin_Max_INT	hemoglobin measurement	EPHA2	0.0382503	down	NEGATIVE MODULATOR
MCHC_Max	mean corpuscular hemoglobin concentration	EPHA2	-0.204886	down	POSITIVE MODULATOR
MCHC_Max_INT	mean corpuscular hemoglobin concentration	EPHA2	-0.19937	down	POSITIVE MODULATOR
MCHC_Mean	mean corpuscular hemoglobin concentration	EPHA2	-0.0673355	down	POSITIVE MODULATOR
MCHC_Mean_INT	mean corpuscular hemoglobin concentration	EPHA2	-0.206462	down	POSITIVE MODULATOR
phe_427_2	Atrial fibrillation and flutter	EPHA3	-0.0955922	up	NEGATIVE MODULATOR
Sodium_BSP_Mean_INT	sodium measurement	EPHA4	0.0655675	down	NEGATIVE MODULATOR
HCT_Max	hematocrit	EPHB4	-0.646244	down	POSITIVE MODULATOR
HCT_Max_INT	hematocrit	EPHB4	-0.166154	down	POSITIVE MODULATOR
HCT_Mean	hematocrit	EPHB4	-0.335961	down	POSITIVE MODULATOR
HCT_Min	hematocrit	EPHB4	-0.303105	down	POSITIVE MODULATOR
HCT_Min_INT	hematocrit	EPHB4	-0.0608524	down	POSITIVE MODULATOR
Hemoglobin_Max	hemoglobin measurement	EPHB4	-0.242715	down	POSITIVE MODULATOR
Hemoglobin_Max_INT	hemoglobin measurement	EPHB4	-0.174027	down	POSITIVE MODULATOR
Hemoglobin_Min	hemoglobin measurement	EPHB4	-0.0920422	down	POSITIVE MODULATOR
Hemoglobin_Min_INT	hemoglobin measurement	EPHB4	-0.0506949	down	POSITIVE MODULATOR
MCH_Mean	mean corpuscular hemoglobin	EPHB4	0.147851	down	NEGATIVE MODULATOR
MCH_Mean_INT	mean corpuscular hemoglobin	EPHB4	0.0791313	down	NEGATIVE MODULATOR
MCH_Min_INT	mean corpuscular hemoglobin	EPHB4	0.0728841	down	NEGATIVE MODULATOR
MCV_Mean	mean corpuscular volume	EPHB4	0.60902	down	NEGATIVE MODULATOR
MCV_Mean_INT	mean corpuscular volume	EPHB4	0.121724	down	NEGATIVE MODULATOR
MCV_Min	mean corpuscular volume	EPHB4	0.614191	down	NEGATIVE MODULATOR
MCV_Min_INT	mean corpuscular volume	EPHB4	0.120929	down	NEGATIVE MODULATOR
mean_Pulse	Heart rate	EPHB4	3.29231	down	NEGATIVE MODULATOR
mean_Pulse_INT	Heart rate	EPHB4	0.361991	down	NEGATIVE MODULATOR
min_Pulse	Heart rate	EPHB4	1.96742	down	NEGATIVE MODULATOR
min_Pulse_INT	Heart rate	EPHB4	0.248869	down	NEGATIVE MODULATOR
RBC_Max_INT	erythrocyte count	EPHB4	-0.225339	down	POSITIVE MODULATOR
RBC_Mean	erythrocyte count	EPHB4	-0.0321615	down	POSITIVE MODULATOR
RBC_Mean_INT	erythrocyte count	EPHB4	-0.107591	down	POSITIVE MODULATOR
RBC_Min	erythrocyte count	EPHB4	-0.0321615	down	POSITIVE MODULATOR
RBC_Min_INT	erythrocyte count	EPHB4	-0.0802882	down	POSITIVE MODULATOR
Sodium_BSP_Mean	sodium measurement	EPHB4	0.170732	down	NEGATIVE MODULATOR
Sodium_BSP_Mean_INT	sodium measurement	EPHB4	0.0781264	down	NEGATIVE MODULATOR
Alk_Phosp	Alkaline phosphatase	ERBB2	0.219164	up	POSITIVE MODULATOR
Baso_Abs_Max_INT	basophil count	ERBB2	0.433994	down	NEGATIVE MODULATOR
Baso_Abs_Mean_INT	basophil count	ERBB2	0.489335	down	NEGATIVE MODULATOR
Creat	Creatinine	ERBB2	-0.150619	up	NEGATIVE MODULATOR
Creat_BSP_Max_INT	Creat total	ERBB2	-0.129159	up	NEGATIVE MODULATOR
Creat_BSP_Mean_INT	Creat total	ERBB2	-0.155369	up	NEGATIVE MODULATOR
Creat_BSP_Min_INT	Creat total	ERBB2	-0.157044	up	NEGATIVE MODULATOR
Lymph_Abs_Max	lymphocyte count	ERBB2	0.224139	down	NEGATIVE MODULATOR
Lymph_Abs_Max_INT	lymphocyte count	ERBB2	0.289179	down	NEGATIVE MODULATOR
Lymph_Abs_Mean	lymphocyte count	ERBB2	0.151094	down	NEGATIVE MODULATOR
Lymph_Abs_Mean_INT	lymphocyte count	ERBB2	0.282175	down	NEGATIVE MODULATOR
Mono_Fra_Max	monocyte percentage of leukocytes	ERBB2	-0.498557	down	POSITIVE MODULATOR
Mono_Fra_Max_INT	monocyte percentage of leukocytes	ERBB2	-0.178378	down	POSITIVE MODULATOR
Mono_Fra_Mean	monocyte percentage of leukocytes	ERBB2	-0.560688	down	POSITIVE MODULATOR
Mono_Fra_Mean_INT	monocyte percentage of leukocytes	ERBB2	-0.260552	down	POSITIVE MODULATOR
Mono_Fra_Min	monocyte percentage of leukocytes	ERBB2	-0.680014	down	POSITIVE MODULATOR
Mono_Fra_Min_INT	monocyte percentage of leukocytes	ERBB2	-0.280306	down	POSITIVE MODULATOR
Neut_Abs_Max	neutrophil count	ERBB2	0.782672	down	NEGATIVE MODULATOR
Neut_Abs_Max_INT	neutrophil count	ERBB2	0.197919	down	NEGATIVE MODULATOR
Neut_Abs_Mean	neutrophil count	ERBB2	0.446446	down	NEGATIVE MODULATOR
Neut_Abs_Mean_INT	neutrophil count	ERBB2	0.261554	down	NEGATIVE MODULATOR
Neut_Abs_Min	neutrophil count	ERBB2	0.342225	down	NEGATIVE MODULATOR
Neut_Abs_Min_INT	neutrophil count	ERBB2	0.237503	down	NEGATIVE MODULATOR
Neut_Fra_Mean	neutrophil percentage of leukocytes	ERBB2	1.24163	down	NEGATIVE MODULATOR
Neut_Fra_Mean_INT	neutrophil percentage of leukocytes	ERBB2	0.138293	down	NEGATIVE MODULATOR
phe_427	Cardiac dysrhythmias	ERBB2	0.302187	up	POSITIVE MODULATOR
phe_427_2	Atrial fibrillation and flutter	ERBB2	0.423262	up	POSITIVE MODULATOR
phe_427_21	Atrial fibrillation	ERBB2	0.483299	up	POSITIVE MODULATOR
phe_495	Asthma	ERBB2	0.610378	up	POSITIVE MODULATOR
phe_555	Inflammatory bowel disease and other gastroenteritis and colitis	ERBB2	-0.641397	up	NEGATIVE MODULATOR
Potas_BSP_Mean_INT	potassium measurement	ERBB2	0.122388	down	NEGATIVE MODULATOR
TotChol_Max	total cholesterol measurement	ERBB2	-6.58318	up	NEGATIVE MODULATOR
TotChol_Max_INT	total cholesterol measurement	ERBB2	-0.149982	up	NEGATIVE MODULATOR
TotChol_Mean	total cholesterol measurement	ERBB2	-6.6305	up	NEGATIVE MODULATOR
TotChol_Mean_INT	total cholesterol measurement	ERBB2	-0.175464	up	NEGATIVE MODULATOR
TotChol_Min	total cholesterol measurement	ERBB2	-5.81944	up	NEGATIVE MODULATOR
TotChol_Min_INT	total cholesterol measurement	ERBB2	-0.15799	up	NEGATIVE MODULATOR
WBC_Max	leukocyte count	ERBB2	0.767627	down	NEGATIVE MODULATOR
WBC_Max_INT	leukocyte count	ERBB2	0.182387	down	NEGATIVE MODULATOR
WBC_Mean	leukocyte count	ERBB2	0.662404	down	NEGATIVE MODULATOR
WBC_Mean_INT	leukocyte count	ERBB2	0.21245	down	NEGATIVE MODULATOR
WBC_Min	leukocyte count	ERBB2	0.485529	down	NEGATIVE MODULATOR
WBC_Min_INT	leukocyte count	ERBB2	0.272077	down	NEGATIVE MODULATOR
phe_471	Nasal polyps	ERBB3	-0.583585	up	NEGATIVE MODULATOR
phe_495	Asthma	ERBB3	-0.217356	up	NEGATIVE MODULATOR
phe_696_4	Psoriasis	ERBB3	-0.325736	up	NEGATIVE MODULATOR
phe_696_41	Psoriasis vulgaris	ERBB3	-0.357297	up	NEGATIVE MODULATOR
mean_BMI_INT	Body Mass Index	ERBB4	-0.122875	up	NEGATIVE MODULATOR
phe_615	Endometriosis	ESR1	-0.718773	up	NEGATIVE MODULATOR
phe_615	Endometriosis	ESR1	-0.718773	up	NEGATIVE MODULATOR
HCT_Max	hematocrit	ESR2	0.409671	down	NEGATIVE MODULATOR
HCT_Max	hematocrit	ESR2	0.409671	down	NEGATIVE MODULATOR
HCT_Max_INT	hematocrit	ESR2	0.105772	down	NEGATIVE MODULATOR
HCT_Max_INT	hematocrit	ESR2	0.105772	down	NEGATIVE MODULATOR
HCT_Mean	hematocrit	ESR2	0.355708	down	NEGATIVE MODULATOR
HCT_Mean	hematocrit	ESR2	0.355708	down	NEGATIVE MODULATOR
HCT_Mean_INT	hematocrit	ESR2	0.089187	down	NEGATIVE MODULATOR
HCT_Mean_INT	hematocrit	ESR2	0.089187	down	NEGATIVE MODULATOR
HCT_Min	hematocrit	ESR2	0.278477	down	NEGATIVE MODULATOR
HCT_Min	hematocrit	ESR2	0.278477	down	NEGATIVE MODULATOR
HCT_Min_INT	hematocrit	ESR2	0.0602996	down	NEGATIVE MODULATOR
HCT_Min_INT	hematocrit	ESR2	0.0602996	down	NEGATIVE MODULATOR
Hemoglobin_Max	hemoglobin measurement	ESR2	0.143595	down	NEGATIVE MODULATOR
Hemoglobin_Max	hemoglobin measurement	ESR2	0.143595	down	NEGATIVE MODULATOR
Hemoglobin_Max_INT	hemoglobin measurement	ESR2	0.103594	down	NEGATIVE MODULATOR
Hemoglobin_Max_INT	hemoglobin measurement	ESR2	0.103594	down	NEGATIVE MODULATOR
Hemoglobin_Mean	hemoglobin measurement	ESR2	0.121391	down	NEGATIVE MODULATOR
Hemoglobin_Mean	hemoglobin measurement	ESR2	0.121391	down	NEGATIVE MODULATOR
Hemoglobin_Mean_INT	hemoglobin measurement	ESR2	0.0854493	down	NEGATIVE MODULATOR
Hemoglobin_Mean_INT	hemoglobin measurement	ESR2	0.0854493	down	NEGATIVE MODULATOR
Hemoglobin_Min	hemoglobin measurement	ESR2	0.0945586	down	NEGATIVE MODULATOR
Hemoglobin_Min	hemoglobin measurement	ESR2	0.0945586	down	NEGATIVE MODULATOR
Hemoglobin_Min_INT	hemoglobin measurement	ESR2	0.057849	down	NEGATIVE MODULATOR
Hemoglobin_Min_INT	hemoglobin measurement	ESR2	0.057849	down	NEGATIVE MODULATOR
mean_Pulse	Heart rate	ESR2	-0.37792	down	POSITIVE MODULATOR
mean_Pulse	Heart rate	ESR2	-0.37792	down	POSITIVE MODULATOR
mean_Pulse_INT	Heart rate	ESR2	-0.0748101	down	POSITIVE MODULATOR
mean_Pulse_INT	Heart rate	ESR2	-0.0748101	down	POSITIVE MODULATOR
min_Pulse	Heart rate	ESR2	-0.501568	down	POSITIVE MODULATOR
min_Pulse	Heart rate	ESR2	-0.501568	down	POSITIVE MODULATOR
min_Pulse_INT	Heart rate	ESR2	-0.131157	down	POSITIVE MODULATOR
min_Pulse_INT	Heart rate	ESR2	-0.131157	down	POSITIVE MODULATOR
phe_286_2	Encounter for long-term (current) use of anticoagulants	ESR2	0.295931	up	POSITIVE MODULATOR
phe_286_2	Encounter for long-term (current) use of anticoagulants	ESR2	0.295931	up	POSITIVE MODULATOR
phe_427	Cardiac dysrhythmias	ESR2	0.232005	up	POSITIVE MODULATOR
phe_427	Cardiac dysrhythmias	ESR2	0.232005	up	POSITIVE MODULATOR
phe_427_2	Atrial fibrillation and flutter	ESR2	0.274981	up	POSITIVE MODULATOR
phe_427_2	Atrial fibrillation and flutter	ESR2	0.274981	up	POSITIVE MODULATOR
phe_427_21	Atrial fibrillation	ESR2	0.130532	up	POSITIVE MODULATOR
phe_427_21	Atrial fibrillation	ESR2	0.130532	up	POSITIVE MODULATOR
phe_427_22	Atrial flutter	ESR2	0.156937	up	POSITIVE MODULATOR
phe_427_22	Atrial flutter	ESR2	0.156937	up	POSITIVE MODULATOR
RBC_Max	erythrocyte count	ESR2	0.031437	down	NEGATIVE MODULATOR
RBC_Max	erythrocyte count	ESR2	0.031437	down	NEGATIVE MODULATOR
RBC_Max_INT	erythrocyte count	ESR2	0.109906	down	NEGATIVE MODULATOR
RBC_Max_INT	erythrocyte count	ESR2	0.109906	down	NEGATIVE MODULATOR
RBC_Mean	erythrocyte count	ESR2	0.0274764	down	NEGATIVE MODULATOR
RBC_Mean	erythrocyte count	ESR2	0.0274764	down	NEGATIVE MODULATOR
RBC_Mean_INT	erythrocyte count	ESR2	0.0886177	down	NEGATIVE MODULATOR
RBC_Mean_INT	erythrocyte count	ESR2	0.0886177	down	NEGATIVE MODULATOR
RBC_Min	erythrocyte count	ESR2	0.0230208	down	NEGATIVE MODULATOR
RBC_Min	erythrocyte count	ESR2	0.0230208	down	NEGATIVE MODULATOR
RBC_Min_INT	erythrocyte count	ESR2	0.0576758	down	NEGATIVE MODULATOR
RBC_Min_INT	erythrocyte count	ESR2	0.0576758	down	NEGATIVE MODULATOR
MPV_Max	mean platelet volume	F10	0.127768	down	NEGATIVE MODULATOR
MPV_Max_INT	mean platelet volume	F10	0.100473	down	NEGATIVE MODULATOR
MPV_Mean	mean platelet volume	F10	0.124473	down	NEGATIVE MODULATOR
MPV_Mean_INT	mean platelet volume	F10	0.104473	down	NEGATIVE MODULATOR
MPV_Min	mean platelet volume	F10	0.113414	down	NEGATIVE MODULATOR
MPV_Min_INT	mean platelet volume	F10	0.0915315	down	NEGATIVE MODULATOR
phe_286	Coagulation defects	F11	0.185809	up	POSITIVE MODULATOR
phe_286_2	Encounter for long-term (current) use of anticoagulants	F11	0.22323	up	POSITIVE MODULATOR
phe_286_7	Other and unspecified coagulation defects	F11	0.295482	up	POSITIVE MODULATOR
phe_286_8	Hypercoagulable state	F11	0.63717	up	POSITIVE MODULATOR
phe_286_81	Primary hypercoagulable state	F11	0.657601	up	POSITIVE MODULATOR
phe_415	Pulmonary heart disease	F11	0.473244	up	POSITIVE MODULATOR
phe_415_1	Acute pulmonary heart disease	F11	0.742683	up	POSITIVE MODULATOR
phe_415_11	Pulmonary embolism and infarction | acute	F11	0.733943	up	POSITIVE MODULATOR
phe_444	Arterial embolism and thrombosis	F11	0.253394	up	POSITIVE MODULATOR
phe_451	Phlebitis and thrombophlebitis	F11	0.545207	up	POSITIVE MODULATOR
phe_451_2	Phlebitis and thrombophlebitis of lower extremities	F11	0.678097	up	POSITIVE MODULATOR
phe_452	Other venous embolism and thrombosis	F11	0.6442	up	POSITIVE MODULATOR
phe_452_2	Deep vein thrombosis [DVT]	F11	0.699384	up	POSITIVE MODULATOR
BUN_BSP_Max_INT	blood urea nitrogen measurement	F12	-0.133138	up	NEGATIVE MODULATOR
BUN_BSP_Max_INT	blood urea nitrogen measurement	F12	-0.133138	up	NEGATIVE MODULATOR
BUN_BSP_Mean	blood urea nitrogen measurement	F12	-0.974115	up	NEGATIVE MODULATOR
BUN_BSP_Mean	blood urea nitrogen measurement	F12	-0.974115	up	NEGATIVE MODULATOR
BUN_BSP_Mean_INT	blood urea nitrogen measurement	F12	-0.190675	up	NEGATIVE MODULATOR
BUN_BSP_Mean_INT	blood urea nitrogen measurement	F12	-0.190675	up	NEGATIVE MODULATOR
BUN_BSP_Min	blood urea nitrogen measurement	F12	-0.976791	up	NEGATIVE MODULATOR
BUN_BSP_Min	blood urea nitrogen measurement	F12	-0.976791	up	NEGATIVE MODULATOR
BUN_BSP_Min_INT	blood urea nitrogen measurement	F12	-0.194689	up	NEGATIVE MODULATOR
BUN_BSP_Min_INT	blood urea nitrogen measurement	F12	-0.194689	up	NEGATIVE MODULATOR
Calcium_mg_Max_INT	calcium measurement	F12	-0.151202	up or down	POSITIVE MODULATOR or NEGATIVE MODULATOR
Calcium_mg_Max_INT	calcium measurement	F12	-0.151202	up or down	POSITIVE MODULATOR or NEGATIVE MODULATOR
Calcium_mg_Mean_INT	calcium measurement	F12	-0.144512	up or down	POSITIVE MODULATOR or NEGATIVE MODULATOR
Calcium_mg_Mean_INT	calcium measurement	F12	-0.144512	up or down	POSITIVE MODULATOR or NEGATIVE MODULATOR
Creat	Creatinine	F12	-0.310566	up	NEGATIVE MODULATOR
Creat	Creatinine	F12	-0.310566	up	NEGATIVE MODULATOR
Creat_BSP_Max	Creat total	F12	-0.0573095	up	NEGATIVE MODULATOR
Creat_BSP_Max	Creat total	F12	-0.0573095	up	NEGATIVE MODULATOR
Creat_BSP_Max_INT	Creat total	F12	-0.331039	up	NEGATIVE MODULATOR
Creat_BSP_Max_INT	Creat total	F12	-0.331039	up	NEGATIVE MODULATOR
Creat_BSP_Mean_INT	Creat total	F12	-0.411523	up	NEGATIVE MODULATOR
Creat_BSP_Mean_INT	Creat total	F12	-0.411523	up	NEGATIVE MODULATOR
Creat_BSP_Min_INT	Creat total	F12	-0.393928	up	NEGATIVE MODULATOR
Creat_BSP_Min_INT	Creat total	F12	-0.393928	up	NEGATIVE MODULATOR
Cystatin_C	Cystatin C	F12	-0.384695	up	NEGATIVE MODULATOR
Cystatin_C	Cystatin C	F12	-0.384695	up	NEGATIVE MODULATOR
eGFR_Max	glomerular filtration rate	F12	9.03197	down	NEGATIVE MODULATOR
eGFR_Max	glomerular filtration rate	F12	9.03197	down	NEGATIVE MODULATOR
eGFR_Max_INT	glomerular filtration rate	F12	0.363286	down	NEGATIVE MODULATOR
eGFR_Max_INT	glomerular filtration rate	F12	0.363286	down	NEGATIVE MODULATOR
eGFR_Mean	glomerular filtration rate	F12	8.10201	down	NEGATIVE MODULATOR
eGFR_Mean	glomerular filtration rate	F12	8.10201	down	NEGATIVE MODULATOR
eGFR_Mean_INT	glomerular filtration rate	F12	0.383357	down	NEGATIVE MODULATOR
eGFR_Mean_INT	glomerular filtration rate	F12	0.383357	down	NEGATIVE MODULATOR
eGFR_Min	glomerular filtration rate	F12	6.20864	down	NEGATIVE MODULATOR
eGFR_Min	glomerular filtration rate	F12	6.20864	down	NEGATIVE MODULATOR
eGFR_Min_INT	glomerular filtration rate	F12	0.297721	down	NEGATIVE MODULATOR
eGFR_Min_INT	glomerular filtration rate	F12	0.297721	down	NEGATIVE MODULATOR
HCT_Max	hematocrit	F12	-0.75601	down	POSITIVE MODULATOR
HCT_Max	hematocrit	F12	-0.75601	down	POSITIVE MODULATOR
HCT_Max_INT	hematocrit	F12	-0.194087	down	POSITIVE MODULATOR
HCT_Max_INT	hematocrit	F12	-0.194087	down	POSITIVE MODULATOR
HCT_Mean	hematocrit	F12	-0.774742	down	POSITIVE MODULATOR
HCT_Mean	hematocrit	F12	-0.774742	down	POSITIVE MODULATOR
HCT_Mean_INT	hematocrit	F12	-0.187196	down	POSITIVE MODULATOR
HCT_Mean_INT	hematocrit	F12	-0.187196	down	POSITIVE MODULATOR
HCT_Min	hematocrit	F12	-0.754671	down	POSITIVE MODULATOR
HCT_Min	hematocrit	F12	-0.754671	down	POSITIVE MODULATOR
HCT_Min_INT	hematocrit	F12	-0.1508	down	POSITIVE MODULATOR
HCT_Min_INT	hematocrit	F12	-0.1508	down	POSITIVE MODULATOR
Hemoglobin_Max	hemoglobin measurement	F12	-0.247877	down	POSITIVE MODULATOR
Hemoglobin_Max	hemoglobin measurement	F12	-0.247877	down	POSITIVE MODULATOR
Hemoglobin_Max_INT	hemoglobin measurement	F12	-0.176826	down	POSITIVE MODULATOR
Hemoglobin_Max_INT	hemoglobin measurement	F12	-0.176826	down	POSITIVE MODULATOR
Hemoglobin_Mean	hemoglobin measurement	F12	-0.263332	down	POSITIVE MODULATOR
Hemoglobin_Mean	hemoglobin measurement	F12	-0.263332	down	POSITIVE MODULATOR
Hemoglobin_Mean_INT	hemoglobin measurement	F12	-0.177361	down	POSITIVE MODULATOR
Hemoglobin_Mean_INT	hemoglobin measurement	F12	-0.177361	down	POSITIVE MODULATOR
Hemoglobin_Min	hemoglobin measurement	F12	-0.266008	down	POSITIVE MODULATOR
Hemoglobin_Min	hemoglobin measurement	F12	-0.266008	down	POSITIVE MODULATOR
Hemoglobin_Min_INT	hemoglobin measurement	F12	-0.149195	down	POSITIVE MODULATOR
Hemoglobin_Min_INT	hemoglobin measurement	F12	-0.149195	down	POSITIVE MODULATOR
phe_594	Urinary calculus	F12	-0.760024	up	NEGATIVE MODULATOR
phe_594	Urinary calculus	F12	-0.760024	up	NEGATIVE MODULATOR
phe_594_1	Calculus of kidney	F12	-0.805518	up	NEGATIVE MODULATOR
phe_594_1	Calculus of kidney	F12	-0.805518	up	NEGATIVE MODULATOR
phe_594_3	Calculus of ureter	F12	-0.837632	up	NEGATIVE MODULATOR
phe_594_3	Calculus of ureter	F12	-0.837632	up	NEGATIVE MODULATOR
phe_696_4	Psoriasis	F12	-0.404766	up	NEGATIVE MODULATOR
phe_696_4	Psoriasis	F12	-0.404766	up	NEGATIVE MODULATOR
RBC_Max	erythrocyte count	F12	-0.056868	down	POSITIVE MODULATOR
RBC_Max	erythrocyte count	F12	-0.056868	down	POSITIVE MODULATOR
RBC_Max_INT	erythrocyte count	F12	-0.191344	down	POSITIVE MODULATOR
RBC_Max_INT	erythrocyte count	F12	-0.191344	down	POSITIVE MODULATOR
RBC_Mean	erythrocyte count	F12	-0.0595441	down	POSITIVE MODULATOR
RBC_Mean	erythrocyte count	F12	-0.0595441	down	POSITIVE MODULATOR
RBC_Mean_INT	erythrocyte count	F12	-0.179301	down	POSITIVE MODULATOR
RBC_Mean_INT	erythrocyte count	F12	-0.179301	down	POSITIVE MODULATOR
RBC_Min_INT	erythrocyte count	F12	-0.14585	down	POSITIVE MODULATOR
RBC_Min_INT	erythrocyte count	F12	-0.14585	down	POSITIVE MODULATOR
UricAMeasure	uric acid measurement	F12	-0.181442	up	NEGATIVE MODULATOR
UricAMeasure	uric acid measurement	F12	-0.181442	up	NEGATIVE MODULATOR
phe_286_12	Congenital deficiency of other clotting factors (including factor VII)	F2	4.22775	up	POSITIVE MODULATOR
phe_286_6	Defibrination syndrome	F2	2.08717	up	POSITIVE MODULATOR
Potas_BSP_Mean_INT	potassium measurement	F2	0.103558	down	NEGATIVE MODULATOR
Trig_Max	triglyceride measurement	F2	-12.8494	up	NEGATIVE MODULATOR
Trig_Max_INT	triglyceride measurement	F2	-0.165056	up	NEGATIVE MODULATOR
Trig_Mean	triglyceride measurement	F2	-9.75628	up	NEGATIVE MODULATOR
Trig_Mean_INT	triglyceride measurement	F2	-0.176343	up	NEGATIVE MODULATOR
Trig_Min	triglyceride measurement	F2	-7.71336	up	NEGATIVE MODULATOR
Trig_Min_INT	triglyceride measurement	F2	-0.158713	up	NEGATIVE MODULATOR
Platelet_Max	platelet count	F2R	5.36999	down	NEGATIVE MODULATOR
Platelet_Max_INT	platelet count	F2R	0.111789	down	NEGATIVE MODULATOR
Platelet_Mean	platelet count	F2R	5.25123	down	NEGATIVE MODULATOR
Platelet_Mean_INT	platelet count	F2R	0.133992	down	NEGATIVE MODULATOR
Platelet_Min	platelet count	F2R	5.09891	down	NEGATIVE MODULATOR
Platelet_Min_INT	platelet count	F2R	0.115403	down	NEGATIVE MODULATOR
phe_365	Glaucoma	F7	-0.0329649	up	NEGATIVE MODULATOR
phe_593_2	Microscopic hematuria	F7	-0.0437919	up	NEGATIVE MODULATOR
HCT_Mean	hematocrit	FAAH	-0.132745	down	POSITIVE MODULATOR
HCT_Mean_INT	hematocrit	FAAH	-0.0309746	down	POSITIVE MODULATOR
Hemoglobin_Max	hemoglobin measurement	FAAH	-0.0444529	down	POSITIVE MODULATOR
Hemoglobin_Max_INT	hemoglobin measurement	FAAH	-0.0317008	down	POSITIVE MODULATOR
Hemoglobin_Mean	hemoglobin measurement	FAAH	-0.0546451	down	POSITIVE MODULATOR
Hemoglobin_Mean_INT	hemoglobin measurement	FAAH	-0.0360293	down	POSITIVE MODULATOR
Hemoglobin_Min	hemoglobin measurement	FAAH	-0.0575962	down	POSITIVE MODULATOR
Hemoglobin_Min_INT	hemoglobin measurement	FAAH	-0.031455	down	POSITIVE MODULATOR
Sodium_BSP_Mean	sodium measurement	FAAH	-0.0657936	down	POSITIVE MODULATOR
Sodium_BSP_Mean_INT	sodium measurement	FAAH	-0.0291728	down	POSITIVE MODULATOR
Sodium_BSP_Min	sodium measurement	FAAH	-0.102674	down	POSITIVE MODULATOR
Sodium_BSP_Min_INT	sodium measurement	FAAH	-0.0242844	down	POSITIVE MODULATOR
AST_Mean_INT	aspartate aminotransferase measurement	FCGRT	0.0985184	up	POSITIVE MODULATOR
AST_Min	aspartate aminotransferase measurement	FCGRT	0.730339	up	POSITIVE MODULATOR
AST_Min_INT	aspartate aminotransferase measurement	FCGRT	0.112611	up	POSITIVE MODULATOR
G_gtf	Gamma glutamyltransferase	FCGRT	-0.0984014	up	NEGATIVE MODULATOR
HCT_Max	hematocrit	FCGRT	-0.365492	down	POSITIVE MODULATOR
HCT_Max_INT	hematocrit	FCGRT	-0.095841	down	POSITIVE MODULATOR
HCT_Mean_INT	hematocrit	FCGRT	-0.0805137	down	POSITIVE MODULATOR
Hemoglobin_Max	hemoglobin measurement	FCGRT	-0.131104	down	POSITIVE MODULATOR
Hemoglobin_Max_INT	hemoglobin measurement	FCGRT	-0.0956554	down	POSITIVE MODULATOR
Hemoglobin_Mean	hemoglobin measurement	FCGRT	-0.113466	down	POSITIVE MODULATOR
Hemoglobin_Mean_INT	hemoglobin measurement	FCGRT	-0.0814081	down	POSITIVE MODULATOR
Hemoglobin_Min_INT	hemoglobin measurement	FCGRT	-0.0712784	down	POSITIVE MODULATOR
phe_172	Skin cancer	FCGRT	-0.285754	up	NEGATIVE MODULATOR
phe_172_1	Melanomas of skin | dx or hx	FCGRT	-0.420868	up	NEGATIVE MODULATOR
phe_172_2	Other non-epithelial cancer of skin	FCGRT	-0.405984	up	NEGATIVE MODULATOR
phe_172_21	Basal cell carcinoma	FCGRT	-0.204454	up	NEGATIVE MODULATOR
RBC_Max	erythrocyte count	FCGRT	-0.0429623	down	POSITIVE MODULATOR
RBC_Max_INT	erythrocyte count	FCGRT	-0.140953	down	POSITIVE MODULATOR
RBC_Mean	erythrocyte count	FCGRT	-0.0386976	down	POSITIVE MODULATOR
RBC_Mean_INT	erythrocyte count	FCGRT	-0.117861	down	POSITIVE MODULATOR
Testosterone	Testosterone	FCGRT	-0.0452112	down	POSITIVE MODULATOR
Trig_Max	triglyceride measurement	FCGRT	-11.8382	up	NEGATIVE MODULATOR
Trig_Max_INT	triglyceride measurement	FCGRT	-0.134693	up	NEGATIVE MODULATOR
Trig_Mean	triglyceride measurement	FCGRT	-9.08007	up	NEGATIVE MODULATOR
Trig_Mean_INT	triglyceride measurement	FCGRT	-0.145899	up	NEGATIVE MODULATOR
Trig_Min	triglyceride measurement	FCGRT	-6.73851	up	NEGATIVE MODULATOR
Trig_Min_INT	triglyceride measurement	FCGRT	-0.138269	up	NEGATIVE MODULATOR
phe_427_2	Atrial fibrillation and flutter	FDPS	-0.323175	up	NEGATIVE MODULATOR
Sodium_BSP_Max	sodium measurement	FGFR1	0.0653053	down	NEGATIVE MODULATOR
Sodium_BSP_Max_INT	sodium measurement	FGFR1	0.0263339	down	NEGATIVE MODULATOR
Sodium_BSP_Mean	sodium measurement	FGFR1	0.0658757	down	NEGATIVE MODULATOR
Sodium_BSP_Mean_INT	sodium measurement	FGFR1	0.0305364	down	NEGATIVE MODULATOR
Testosterone	Testosterone	FGFR1	-0.0149042	down	POSITIVE MODULATOR
Dir_bilirubin	Direct bilirubin	FGFR2	0.100529	up	POSITIVE MODULATOR
Dir_bilirubin	Direct bilirubin	FGFR2	0.100529	up	POSITIVE MODULATOR
G_gtf	Gamma glutamyltransferase	FGFR2	0.0388474	up	POSITIVE MODULATOR
G_gtf	Gamma glutamyltransferase	FGFR2	0.0388474	up	POSITIVE MODULATOR
phe_600	Hyperplasia of prostate	FGFR2	-0.316112	up	NEGATIVE MODULATOR
phe_600	Hyperplasia of prostate	FGFR2	-0.316112	up	NEGATIVE MODULATOR
PSA_Max_INT	prostate specififc antigen measurement	FGFR2	-0.196235	up or down	POSITIVE MODULATOR or NEGATIVE MODULATOR
PSA_Max_INT	prostate specififc antigen measurement	FGFR2	-0.196235	up or down	POSITIVE MODULATOR or NEGATIVE MODULATOR
PSA_Mean_INT	prostate specififc antigen measurement	FGFR2	-0.197842	up or down	POSITIVE MODULATOR or NEGATIVE MODULATOR
PSA_Mean_INT	prostate specififc antigen measurement	FGFR2	-0.197842	up or down	POSITIVE MODULATOR or NEGATIVE MODULATOR
PSA_Min_INT	prostate specififc antigen measurement	FGFR2	-0.186029	up or down	POSITIVE MODULATOR or NEGATIVE MODULATOR
PSA_Min_INT	prostate specififc antigen measurement	FGFR2	-0.186029	up or down	POSITIVE MODULATOR or NEGATIVE MODULATOR
Tot_bilirubin	Total bilirubin	FGFR2	0.119203	up	POSITIVE MODULATOR
Tot_bilirubin	Total bilirubin	FGFR2	0.119203	up	POSITIVE MODULATOR
Tot_protein	Total protein	FGFR2	0.0395385	up	POSITIVE MODULATOR
Tot_protein	Total protein	FGFR2	0.0395385	up	POSITIVE MODULATOR
G_gtf	Gamma glutamyltransferase	FGFR3	0.0671792	up	POSITIVE MODULATOR
phe_454	Varicose veins	FGFR3	0.0654316	up	POSITIVE MODULATOR
phe_454_1	Varicose veins of lower extremity	FGFR3	0.0916406	up	POSITIVE MODULATOR
phe_600	Hyperplasia of prostate	FGFR3	-0.0878796	up	NEGATIVE MODULATOR
phe_722_9	Other and unspecified disc disorder	FGFR3	-0.089256	up	NEGATIVE MODULATOR
phe_740	Osteoarthrosis	FGFR3	-0.234612	up	NEGATIVE MODULATOR
PSA_Mean_INT	prostate specififc antigen measurement	FGFR3	-0.0304115	up or down	POSITIVE MODULATOR or NEGATIVE MODULATOR
Creat	Creatinine	FGFR4	-0.0275566	up	NEGATIVE MODULATOR
Creat_BSP_Max_INT	Creat total	FGFR4	-0.0314848	up	NEGATIVE MODULATOR
Creat_BSP_Mean_INT	Creat total	FGFR4	-0.040527	up	NEGATIVE MODULATOR
Creat_BSP_Min_INT	Creat total	FGFR4	-0.0369057	up	NEGATIVE MODULATOR
Cystatin_C	Cystatin C	FGFR4	-0.0248517	up	NEGATIVE MODULATOR
eGFR_Max	glomerular filtration rate	FGFR4	0.931203	down	NEGATIVE MODULATOR
eGFR_Max_INT	glomerular filtration rate	FGFR4	0.0208706	down	NEGATIVE MODULATOR
eGFR_Mean	glomerular filtration rate	FGFR4	0.844338	down	NEGATIVE MODULATOR
eGFR_Mean_INT	glomerular filtration rate	FGFR4	0.0229235	down	NEGATIVE MODULATOR
HCT_Max	hematocrit	FGFR4	-0.155237	down	POSITIVE MODULATOR
HCT_Max_INT	hematocrit	FGFR4	-0.0400797	down	POSITIVE MODULATOR
HCT_Mean	hematocrit	FGFR4	-0.175707	down	POSITIVE MODULATOR
HCT_Mean_INT	hematocrit	FGFR4	-0.0430043	down	POSITIVE MODULATOR
HCT_Min	hematocrit	FGFR4	-0.177338	down	POSITIVE MODULATOR
HCT_Min_INT	hematocrit	FGFR4	-0.0355866	down	POSITIVE MODULATOR
Hemoglobin_Max	hemoglobin measurement	FGFR4	-0.0632098	down	POSITIVE MODULATOR
Hemoglobin_Max_INT	hemoglobin measurement	FGFR4	-0.0452926	down	POSITIVE MODULATOR
Hemoglobin_Mean	hemoglobin measurement	FGFR4	-0.0682659	down	POSITIVE MODULATOR
Hemoglobin_Mean_INT	hemoglobin measurement	FGFR4	-0.0460957	down	POSITIVE MODULATOR
Hemoglobin_Min	hemoglobin measurement	FGFR4	-0.0686892	down	POSITIVE MODULATOR
Hemoglobin_Min_INT	hemoglobin measurement	FGFR4	-0.0381791	down	POSITIVE MODULATOR
phe_218_1	Uterine leiomyoma	FGFR4	0.102136	up	POSITIVE MODULATOR
phe_594	Urinary calculus	FGFR4	-0.0974965	up	NEGATIVE MODULATOR
phe_594_1	Calculus of kidney	FGFR4	-0.108763	up	NEGATIVE MODULATOR
phe_594_3	Calculus of ureter	FGFR4	-0.135108	up	NEGATIVE MODULATOR
phe_415_11	Pulmonary embolism and infarction | acute	FGG	-0.426949	up	NEGATIVE MODULATOR
Tot_protein	Total protein	FGG	-0.0661347	up	NEGATIVE MODULATOR
Cystatin_C	Cystatin C	FLT3	0.11551	up	POSITIVE MODULATOR
Tot_protein	Total protein	FLT3	0.165528	up	POSITIVE MODULATOR
Alk_Phosp	Alkaline phosphatase	FRK	0.0447348	up	POSITIVE MODULATOR
ALT_Max_INT	serum alanine aminotransferase measurement	FRK	0.0335548	up	POSITIVE MODULATOR
ALT_Mean	serum alanine aminotransferase measurement	FRK	0.481308	up	POSITIVE MODULATOR
ALT_Mean_INT	serum alanine aminotransferase measurement	FRK	0.0393919	up	POSITIVE MODULATOR
ALT_Min	serum alanine aminotransferase measurement	FRK	0.478754	up	POSITIVE MODULATOR
Creat_BSP_Max_INT	Creat total	FRK	0.0298746	up	POSITIVE MODULATOR
Creat_BSP_Mean_INT	Creat total	FRK	0.0302858	up	POSITIVE MODULATOR
Creat_BSP_Min_INT	Creat total	FRK	0.0253691	up	POSITIVE MODULATOR
Cystatin_C	Cystatin C	FRK	0.0914252	up	POSITIVE MODULATOR
Hemoglobin_Mean_INT	hemoglobin measurement	FRK	-0.0234045	down	POSITIVE MODULATOR
Hemoglobin_Min_INT	hemoglobin measurement	FRK	-0.0226124	down	POSITIVE MODULATOR
phe_272	Disorders of lipoid metabolism	FRK	0.0442651	up	POSITIVE MODULATOR
phe_272_11	Hypercholesterolemia	FRK	0.0444877	up	POSITIVE MODULATOR
phe_362_2	Degeneration of macula and posterior pole of retina	FRK	0.0645165	up	POSITIVE MODULATOR
phe_362_21	Macular degeneration | dry	FRK	0.117149	up	POSITIVE MODULATOR
phe_720	Spinal stenosis	FRK	0.077707	up	POSITIVE MODULATOR
phe_720_1	Spinal stenosis of lumbar region	FRK	0.0784877	up	POSITIVE MODULATOR
TotChol_Max	total cholesterol measurement	FRK	1.44076	up	POSITIVE MODULATOR
TotChol_Max_INT	total cholesterol measurement	FRK	0.0320231	up	POSITIVE MODULATOR
TotChol_Mean	total cholesterol measurement	FRK	1.2533	up	POSITIVE MODULATOR
TotChol_Mean_INT	total cholesterol measurement	FRK	0.0317559	up	POSITIVE MODULATOR
phe_367_1	Myopia	FXYD2	-0.199092	up	NEGATIVE MODULATOR
MCH_Max	mean corpuscular hemoglobin	GAA	-0.0884035	down	POSITIVE MODULATOR
MCH_Max_INT	mean corpuscular hemoglobin	GAA	-0.0457331	down	POSITIVE MODULATOR
MCH_Mean	mean corpuscular hemoglobin	GAA	-0.0915477	down	POSITIVE MODULATOR
MCH_Mean_INT	mean corpuscular hemoglobin	GAA	-0.0481052	down	POSITIVE MODULATOR
MCH_Min	mean corpuscular hemoglobin	GAA	-0.0865275	down	POSITIVE MODULATOR
MCH_Min_INT	mean corpuscular hemoglobin	GAA	-0.0454634	down	POSITIVE MODULATOR
MCHC_Max	mean corpuscular hemoglobin concentration	GAA	-0.0550807	down	POSITIVE MODULATOR
MCHC_Max_INT	mean corpuscular hemoglobin concentration	GAA	-0.054703	down	POSITIVE MODULATOR
MCHC_Mean	mean corpuscular hemoglobin concentration	GAA	-0.0543999	down	POSITIVE MODULATOR
MCHC_Mean_INT	mean corpuscular hemoglobin concentration	GAA	-0.0584386	down	POSITIVE MODULATOR
MCHC_Min	mean corpuscular hemoglobin concentration	GAA	-0.0469092	down	POSITIVE MODULATOR
MCHC_Min_INT	mean corpuscular hemoglobin concentration	GAA	-0.0464397	down	POSITIVE MODULATOR
Cystatin_C	Cystatin C	GABBR1	0.0969756	up	POSITIVE MODULATOR
HCT_Max	hematocrit	GABBR1	0.755915	down	NEGATIVE MODULATOR
HCT_Max_INT	hematocrit	GABBR1	0.191074	down	NEGATIVE MODULATOR
Hemoglobin_Max	hemoglobin measurement	GABBR1	-0.0883081	down	POSITIVE MODULATOR
Hemoglobin_Max_INT	hemoglobin measurement	GABBR1	-0.0630084	down	POSITIVE MODULATOR
Hemoglobin_Mean	hemoglobin measurement	GABBR1	-0.0901213	down	POSITIVE MODULATOR
Hemoglobin_Mean_INT	hemoglobin measurement	GABBR1	-0.0590279	down	POSITIVE MODULATOR
MCH_Max	mean corpuscular hemoglobin	GABBR1	-0.80606	down	POSITIVE MODULATOR
MCH_Max_INT	mean corpuscular hemoglobin	GABBR1	-0.413882	down	POSITIVE MODULATOR
MCH_Mean	mean corpuscular hemoglobin	GABBR1	-0.889884	down	POSITIVE MODULATOR
MCH_Mean_INT	mean corpuscular hemoglobin	GABBR1	-0.474505	down	POSITIVE MODULATOR
MCH_Min	mean corpuscular hemoglobin	GABBR1	-0.870425	down	POSITIVE MODULATOR
MCH_Min_INT	mean corpuscular hemoglobin	GABBR1	-0.452052	down	POSITIVE MODULATOR
MCV_Max	mean corpuscular volume	GABBR1	-1.88979	down	POSITIVE MODULATOR
MCV_Max_INT	mean corpuscular volume	GABBR1	-0.351014	down	POSITIVE MODULATOR
MCV_Mean	mean corpuscular volume	GABBR1	-2.01927	down	POSITIVE MODULATOR
MCV_Mean_INT	mean corpuscular volume	GABBR1	-0.402656	down	POSITIVE MODULATOR
MCV_Min	mean corpuscular volume	GABBR1	-2.01478	down	POSITIVE MODULATOR
MCV_Min_INT	mean corpuscular volume	GABBR1	-0.390681	down	POSITIVE MODULATOR
phe_242	Thyrotoxicosis with or without goiter	GABBR1	0.592032	up	POSITIVE MODULATOR
phe_242_1	Graves' disease	GABBR1	1.09255	up	POSITIVE MODULATOR
phe_275_1	Disorders of iron metabolism	GABBR1	-2.13527	up	NEGATIVE MODULATOR
phe_371_1	Uveitis | noninfectious or NOS	GABBR1	-0.543007	up	NEGATIVE MODULATOR
phe_454	Varicose veins	GABBR1	-0.277807	up	NEGATIVE MODULATOR
phe_593_1	Gross hematuria	GABBR1	-0.336637	up	NEGATIVE MODULATOR
phe_593_2	Microscopic hematuria	GABBR1	-0.312825	up	NEGATIVE MODULATOR
phe_695_42	Systemic lupus erythematosus	GABBR1	1.41565	up	POSITIVE MODULATOR
phe_696	Psoriasis and related disorders	GABBR1	0.286427	up	POSITIVE MODULATOR
phe_696_4	Psoriasis	GABBR1	0.185285	up	POSITIVE MODULATOR
phe_696_41	Psoriasis vulgaris	GABBR1	0.27212	up	POSITIVE MODULATOR
phe_709_2	Sicca syndrome	GABBR1	1.16445	up	POSITIVE MODULATOR
phe_715_2	Ankylosing spondylitis	GABBR1	-1.26951	up	NEGATIVE MODULATOR
RBC_Max	erythrocyte count	GABBR1	0.107026	down	NEGATIVE MODULATOR
RBC_Max_INT	erythrocyte count	GABBR1	0.37197	down	NEGATIVE MODULATOR
RBC_Mean	erythrocyte count	GABBR1	0.092057	down	NEGATIVE MODULATOR
RBC_Mean_INT	erythrocyte count	GABBR1	0.282158	down	NEGATIVE MODULATOR
Tot_bilirubin	Total bilirubin	GABBR1	-0.0903923	up	NEGATIVE MODULATOR
MCH_Max_INT	mean corpuscular hemoglobin	GART	-0.230124	down	POSITIVE MODULATOR
Mono_Abs_Max	monocyte count	GRIK5	-0.0290041	down	POSITIVE MODULATOR
Mono_Abs_Max_INT	monocyte count	GRIK5	-0.14119	down	POSITIVE MODULATOR
Mono_Abs_Mean_INT	monocyte count	GRIK5	-0.163627	down	POSITIVE MODULATOR
WBC_Mean	leukocyte count	GRIK5	-0.245167	down	POSITIVE MODULATOR
WBC_Mean_INT	leukocyte count	GRIK5	-0.0730575	down	POSITIVE MODULATOR
RDW_Mean_INT	red cell distribution width	GRIN3B	-0.0326525	down	POSITIVE MODULATOR
RDW_Min	red cell distribution width	GRIN3B	-0.0282167	down	POSITIVE MODULATOR
RDW_Min_INT	red cell distribution width	GRIN3B	-0.0370883	down	POSITIVE MODULATOR
WBC_Mean	leukocyte count	GRIN3B	0.0985068	down	NEGATIVE MODULATOR
WBC_Min	leukocyte count	GRIN3B	0.0849347	down	NEGATIVE MODULATOR
WBC_Min_INT	leukocyte count	GRIN3B	0.0466995	down	NEGATIVE MODULATOR
phe_365	Glaucoma	GSR	-0.0971159	up	NEGATIVE MODULATOR
HCT_Max	hematocrit	HDAC5	0.463078	down	NEGATIVE MODULATOR
HCT_Max_INT	hematocrit	HDAC5	0.118405	down	NEGATIVE MODULATOR
HCT_Mean	hematocrit	HDAC5	0.46835	down	NEGATIVE MODULATOR
HCT_Mean_INT	hematocrit	HDAC5	0.11508	down	NEGATIVE MODULATOR
HCT_Min_INT	hematocrit	HDAC5	0.0858439	down	NEGATIVE MODULATOR
Hemoglobin_Max	hemoglobin measurement	HDAC5	0.117878	down	NEGATIVE MODULATOR
Hemoglobin_Max_INT	hemoglobin measurement	HDAC5	0.0844652	down	NEGATIVE MODULATOR
Hemoglobin_Mean	hemoglobin measurement	HDAC5	0.127286	down	NEGATIVE MODULATOR
Hemoglobin_Mean_INT	hemoglobin measurement	HDAC5	0.0859655	down	NEGATIVE MODULATOR
phe_743_1	Osteoporosis	HDAC5	0.290742	up	POSITIVE MODULATOR
phe_743_11	Osteoporosis NOS	HDAC5	0.33413	up	POSITIVE MODULATOR
RBC_Max	erythrocyte count	HDAC5	0.0356838	down	NEGATIVE MODULATOR
RBC_Mean	erythrocyte count	HDAC5	0.0373058	down	NEGATIVE MODULATOR
RBC_Mean_INT	erythrocyte count	HDAC5	0.107051	down	NEGATIVE MODULATOR
Creat_BSP_Min_INT	Creat total	HDAC7	-0.106616	up	NEGATIVE MODULATOR
phe_454	Varicose veins	HDAC7	0.317052	up	POSITIVE MODULATOR
Platelet_Max	platelet count	HDAC7	10.6521	down	NEGATIVE MODULATOR
Platelet_Max_INT	platelet count	HDAC7	0.196396	down	NEGATIVE MODULATOR
Platelet_Mean	platelet count	HDAC7	10.3614	down	NEGATIVE MODULATOR
Platelet_Mean_INT	platelet count	HDAC7	0.241752	down	NEGATIVE MODULATOR
Platelet_Min	platelet count	HDAC7	9.75814	down	NEGATIVE MODULATOR
Platelet_Min_INT	platelet count	HDAC7	0.212689	down	NEGATIVE MODULATOR
LDLC_Max	low density lipoprotein cholesterol measurement	HMGCR	14.5952	up	POSITIVE MODULATOR
LDLC_Max_INT	low density lipoprotein cholesterol measurement	HMGCR	0.385277	up	POSITIVE MODULATOR
LDLC_Mean	low density lipoprotein cholesterol measurement	HMGCR	12.4365	up	POSITIVE MODULATOR
LDLC_Mean_INT	low density lipoprotein cholesterol measurement	HMGCR	0.381878	up	POSITIVE MODULATOR
LDLC_Min	low density lipoprotein cholesterol measurement	HMGCR	10.1135	up	POSITIVE MODULATOR
LDLC_Min_INT	low density lipoprotein cholesterol measurement	HMGCR	0.312188	up	POSITIVE MODULATOR
max_BMI	Body Mass Index	HMGCR	-1.76655	up	NEGATIVE MODULATOR
max_BMI_INT	Body Mass Index	HMGCR	-0.303687	up	NEGATIVE MODULATOR
max_Weight	Weight	HMGCR	-13.7833	up	NEGATIVE MODULATOR
max_Weight_INT	Weight	HMGCR	-0.310731	up	NEGATIVE MODULATOR
mean_BMI	Body Mass Index	HMGCR	-1.54896	up	NEGATIVE MODULATOR
mean_BMI_INT	Body Mass Index	HMGCR	-0.29586	up	NEGATIVE MODULATOR
mean_Weight	Weight	HMGCR	-12.2492	up	NEGATIVE MODULATOR
mean_Weight_INT	Weight	HMGCR	-0.303687	up	NEGATIVE MODULATOR
Platelet_Max	platelet count	HMGCR	12.578	down	NEGATIVE MODULATOR
Platelet_Max_INT	platelet count	HMGCR	0.252029	down	NEGATIVE MODULATOR
Platelet_Mean	platelet count	HMGCR	10.8482	down	NEGATIVE MODULATOR
Platelet_Mean_INT	platelet count	HMGCR	0.273945	down	NEGATIVE MODULATOR
Platelet_Min_INT	platelet count	HMGCR	0.212894	down	NEGATIVE MODULATOR
Sodium_BSP_Max	sodium measurement	HMGCR	-0.497953	down	POSITIVE MODULATOR
Sodium_BSP_Max_INT	sodium measurement	HMGCR	-0.202171	down	POSITIVE MODULATOR
Sodium_BSP_Mean	sodium measurement	HMGCR	-0.498579	down	POSITIVE MODULATOR
Sodium_BSP_Mean_INT	sodium measurement	HMGCR	-0.22573	down	POSITIVE MODULATOR
Sodium_BSP_Min	sodium measurement	HMGCR	-0.468758	down	POSITIVE MODULATOR
Sodium_BSP_Min_INT	sodium measurement	HMGCR	-0.114117	down	POSITIVE MODULATOR
TotChol_Max	total cholesterol measurement	HMGCR	16.6009	up	POSITIVE MODULATOR
TotChol_Max_INT	total cholesterol measurement	HMGCR	0.373945	up	POSITIVE MODULATOR
TotChol_Mean	total cholesterol measurement	HMGCR	14.3629	up	POSITIVE MODULATOR
TotChol_Mean_INT	total cholesterol measurement	HMGCR	0.378478	up	POSITIVE MODULATOR
TotChol_Min	total cholesterol measurement	HMGCR	12.0116	up	POSITIVE MODULATOR
TotChol_Min_INT	total cholesterol measurement	HMGCR	0.31842	up	POSITIVE MODULATOR
phe_244	Hypothyroidism	HSD11B2	0.133411	up	POSITIVE MODULATOR
phe_244_4	Hypothyroidism NOS	HSD11B2	0.156776	up	POSITIVE MODULATOR
Creat	Creatinine	HTR1D	0.0268779	up	POSITIVE MODULATOR
Creat	Creatinine	HTR1D	0.0268779	up	POSITIVE MODULATOR
Creat_BSP_Mean_INT	Creat total	HTR1D	0.0248966	up	POSITIVE MODULATOR
Creat_BSP_Mean_INT	Creat total	HTR1D	0.0248966	up	POSITIVE MODULATOR
min_Diastolic	Diastolic blood pressure	HTR1D	0.538209	up	POSITIVE MODULATOR
min_Diastolic	Diastolic blood pressure	HTR1D	0.538209	up	POSITIVE MODULATOR
min_Diastolic_INT	Diastolic blood pressure	HTR1D	0.0545068	up	POSITIVE MODULATOR
min_Diastolic_INT	Diastolic blood pressure	HTR1D	0.0545068	up	POSITIVE MODULATOR
Mono_Fra_Mean	monocyte percentage of leukocytes	HTR1D	0.241364	down	NEGATIVE MODULATOR
Mono_Fra_Mean	monocyte percentage of leukocytes	HTR1D	0.241364	down	NEGATIVE MODULATOR
Mono_Fra_Mean_INT	monocyte percentage of leukocytes	HTR1D	0.108434	down	NEGATIVE MODULATOR
Mono_Fra_Mean_INT	monocyte percentage of leukocytes	HTR1D	0.108434	down	NEGATIVE MODULATOR
Creat	Creatinine	HTR2B	0.022153	up	POSITIVE MODULATOR
Creat_BSP_Min_INT	Creat total	HTR2B	-0.0367474	up	NEGATIVE MODULATOR
MCV_Mean_INT	mean corpuscular volume	HTR3D	-0.0615878	down	POSITIVE MODULATOR
MCV_Min	mean corpuscular volume	HTR3D	-0.314932	down	POSITIVE MODULATOR
MCV_Min_INT	mean corpuscular volume	HTR3D	-0.0624902	down	POSITIVE MODULATOR
MPV_Max	mean platelet volume	HTR3D	0.097232	down	NEGATIVE MODULATOR
MPV_Max_INT	mean platelet volume	HTR3D	0.0764771	down	NEGATIVE MODULATOR
MPV_Mean	mean platelet volume	HTR3D	0.0942993	down	NEGATIVE MODULATOR
MPV_Mean_INT	mean platelet volume	HTR3D	0.0787331	down	NEGATIVE MODULATOR
MPV_Min	mean platelet volume	HTR3D	0.0875314	down	NEGATIVE MODULATOR
MPV_Min_INT	mean platelet volume	HTR3D	0.0699349	down	NEGATIVE MODULATOR
Platelet_Max	platelet count	HTR3D	-3.30273	down	POSITIVE MODULATOR
Platelet_Max_INT	platelet count	HTR3D	-0.0694837	down	POSITIVE MODULATOR
Platelet_Mean	platelet count	HTR3D	-3.83288	down	POSITIVE MODULATOR
Platelet_Mean_INT	platelet count	HTR3D	-0.0967808	down	POSITIVE MODULATOR
Platelet_Min	platelet count	HTR3D	-3.98629	down	POSITIVE MODULATOR
Platelet_Min_INT	platelet count	HTR3D	-0.0904641	down	POSITIVE MODULATOR
WBC_Min_INT	leukocyte count	HTR3D	-0.0527895	down	POSITIVE MODULATOR
phe_690	Erythematosquamous dermatosis	IL12B	-0.113076	up	NEGATIVE MODULATOR
phe_690_1	Seborrheic dermatitis	IL12B	-0.0860958	up	NEGATIVE MODULATOR
phe_696	Psoriasis and related disorders	IL13	0.398121	up	POSITIVE MODULATOR
phe_696_4	Psoriasis	IL13	0.487003	up	POSITIVE MODULATOR
phe_696_41	Psoriasis vulgaris	IL13	0.498576	up	POSITIVE MODULATOR
phe_696_42	Psoriatic arthropathy	IL13	0.88605	up	POSITIVE MODULATOR
phe_371_21	Allergic conjunctivitis	IL1R1	0.218111	up	POSITIVE MODULATOR
phe_471	Nasal polyps	IL1R1	0.252415	up	POSITIVE MODULATOR
phe_476	Allergic rhinitis	IL1R1	0.124708	up	POSITIVE MODULATOR
phe_495	Asthma	IL1R1	0.241619	up	POSITIVE MODULATOR
PSA_Max_INT	prostate specififc antigen measurement	IL1R1	0.0541201	up or down	POSITIVE MODULATOR or NEGATIVE MODULATOR
phe_495	Asthma	IL1RL2	-0.15387	up	NEGATIVE MODULATOR
Lymph_Abs_Max	lymphocyte count	IL2RA	-0.15862	down	POSITIVE MODULATOR
Lymph_Abs_Max	lymphocyte count	IL2RA	-0.15862	down	POSITIVE MODULATOR
Lymph_Abs_Max_INT	lymphocyte count	IL2RA	-0.229785	down	POSITIVE MODULATOR
Lymph_Abs_Max_INT	lymphocyte count	IL2RA	-0.229785	down	POSITIVE MODULATOR
Lymph_Abs_Mean_INT	lymphocyte count	IL2RA	-0.219925	down	POSITIVE MODULATOR
Lymph_Abs_Mean_INT	lymphocyte count	IL2RA	-0.219925	down	POSITIVE MODULATOR
Lymph_Fra_Max	lymphocyte percentage of leukocytes	IL2RA	-1.59778	down	POSITIVE MODULATOR
Lymph_Fra_Max	lymphocyte percentage of leukocytes	IL2RA	-1.59778	down	POSITIVE MODULATOR
Lymph_Fra_Max_INT	lymphocyte percentage of leukocytes	IL2RA	-0.172767	down	POSITIVE MODULATOR
Lymph_Fra_Max_INT	lymphocyte percentage of leukocytes	IL2RA	-0.172767	down	POSITIVE MODULATOR
Lymph_Fra_Mean	lymphocyte percentage of leukocytes	IL2RA	-1.47903	down	POSITIVE MODULATOR
Lymph_Fra_Mean	lymphocyte percentage of leukocytes	IL2RA	-1.47903	down	POSITIVE MODULATOR
Lymph_Fra_Mean_INT	lymphocyte percentage of leukocytes	IL2RA	-0.170624	down	POSITIVE MODULATOR
Lymph_Fra_Mean_INT	lymphocyte percentage of leukocytes	IL2RA	-0.170624	down	POSITIVE MODULATOR
phe_250_1	Type 1 diabetes	IL2RA	-0.44285	up	NEGATIVE MODULATOR
phe_250_1	Type 1 diabetes	IL2RA	-0.44285	up	NEGATIVE MODULATOR
phe_380_1	Otitis externa	IL2RA	0.663633	up	POSITIVE MODULATOR
phe_380_1	Otitis externa	IL2RA	0.663633	up	POSITIVE MODULATOR
phe_687_1	Rash and other nonspecific skin eruption	IL2RA	0.379402	up	POSITIVE MODULATOR
phe_687_1	Rash and other nonspecific skin eruption	IL2RA	0.379402	up	POSITIVE MODULATOR
phe_690	Erythematosquamous dermatosis	IL2RA	0.52216	up	POSITIVE MODULATOR
phe_690	Erythematosquamous dermatosis	IL2RA	0.52216	up	POSITIVE MODULATOR
phe_690_1	Seborrheic dermatitis	IL2RA	0.610902	up	POSITIVE MODULATOR
phe_690_1	Seborrheic dermatitis	IL2RA	0.610902	up	POSITIVE MODULATOR
phe_695	Erythematous conditions	IL2RA	0.385833	up	POSITIVE MODULATOR
phe_695	Erythematous conditions	IL2RA	0.385833	up	POSITIVE MODULATOR
phe_696	Psoriasis and related disorders	IL2RA	0.57532	up	POSITIVE MODULATOR
phe_696	Psoriasis and related disorders	IL2RA	0.57532	up	POSITIVE MODULATOR
phe_696_4	Psoriasis	IL2RA	0.556885	up	POSITIVE MODULATOR
phe_696_4	Psoriasis	IL2RA	0.556885	up	POSITIVE MODULATOR
phe_696_41	Psoriasis vulgaris	IL2RA	0.599756	up	POSITIVE MODULATOR
phe_696_41	Psoriasis vulgaris	IL2RA	0.599756	up	POSITIVE MODULATOR
phe_939	Atopic/contact dermatitis due to other or unspecified	IL2RA	0.708995	up	POSITIVE MODULATOR
phe_939	Atopic/contact dermatitis due to other or unspecified	IL2RA	0.708995	up	POSITIVE MODULATOR
Tot_protein	Total protein	IL2RA	0.201892	up	POSITIVE MODULATOR
Tot_protein	Total protein	IL2RA	0.201892	up	POSITIVE MODULATOR
phe_471	Nasal polyps	IL2RB	-0.890496	up	NEGATIVE MODULATOR
phe_471	Nasal polyps	IL2RB	-0.890496	up	NEGATIVE MODULATOR
phe_495	Asthma	IL2RB	-0.20431	up	NEGATIVE MODULATOR
phe_495	Asthma	IL2RB	-0.20431	up	NEGATIVE MODULATOR
Baso_Abs_Max_INT	basophil count	IL5RA	-0.0532727	down	POSITIVE MODULATOR
Baso_Abs_Mean_INT	basophil count	IL5RA	-0.059973	down	POSITIVE MODULATOR
Baso_Fra_Max	basophil percentage of leukocytes	IL5RA	-0.0218365	down	POSITIVE MODULATOR
Baso_Fra_Max_INT	basophil percentage of leukocytes	IL5RA	-0.075033	down	POSITIVE MODULATOR
Baso_Fra_Mean_INT	basophil percentage of leukocytes	IL5RA	-0.0864619	down	POSITIVE MODULATOR
Baso_Fra_Min_INT	basophil percentage of leukocytes	IL5RA	-0.0554263	down	POSITIVE MODULATOR
phe_395_2	Nonrheumatic aortic valve disorders	IL6	-0.868877	up	NEGATIVE MODULATOR
Alk_Phosp	Alkaline phosphatase	IL6R	-0.17658	up	NEGATIVE MODULATOR
HCT_Max	hematocrit	IL6R	0.0609455	down	NEGATIVE MODULATOR
HCT_Max_INT	hematocrit	IL6R	0.0155846	down	NEGATIVE MODULATOR
HCT_Mean_INT	hematocrit	IL6R	0.0138708	down	NEGATIVE MODULATOR
Hemoglobin_Max	hemoglobin measurement	IL6R	0.0304098	down	NEGATIVE MODULATOR
Hemoglobin_Max_INT	hemoglobin measurement	IL6R	0.0215657	down	NEGATIVE MODULATOR
Hemoglobin_Mean	hemoglobin measurement	IL6R	0.02492	down	NEGATIVE MODULATOR
Hemoglobin_Mean_INT	hemoglobin measurement	IL6R	0.0170462	down	NEGATIVE MODULATOR
MCH_Max	mean corpuscular hemoglobin	IL6R	0.0833487	down	NEGATIVE MODULATOR
MCH_Max_INT	mean corpuscular hemoglobin	IL6R	0.0432215	down	NEGATIVE MODULATOR
MCH_Mean	mean corpuscular hemoglobin	IL6R	0.0844841	down	NEGATIVE MODULATOR
MCH_Mean_INT	mean corpuscular hemoglobin	IL6R	0.0450462	down	NEGATIVE MODULATOR
MCH_Min	mean corpuscular hemoglobin	IL6R	0.0760077	down	NEGATIVE MODULATOR
MCH_Min_INT	mean corpuscular hemoglobin	IL6R	0.040022	down	NEGATIVE MODULATOR
MCHC_Mean_INT	mean corpuscular hemoglobin concentration	IL6R	0.0221923	down	NEGATIVE MODULATOR
MCV_Max	mean corpuscular volume	IL6R	0.173964	down	NEGATIVE MODULATOR
MCV_Max_INT	mean corpuscular volume	IL6R	0.0332832	down	NEGATIVE MODULATOR
MCV_Mean	mean corpuscular volume	IL6R	0.184497	down	NEGATIVE MODULATOR
MCV_Mean_INT	mean corpuscular volume	IL6R	0.0374888	down	NEGATIVE MODULATOR
MCV_Min	mean corpuscular volume	IL6R	0.175939	down	NEGATIVE MODULATOR
MCV_Min_INT	mean corpuscular volume	IL6R	0.0352705	down	NEGATIVE MODULATOR
Mono_Abs_Max	monocyte count	IL6R	0.00765053	down	NEGATIVE MODULATOR
Mono_Abs_Max_INT	monocyte count	IL6R	0.0358156	down	NEGATIVE MODULATOR
Mono_Abs_Mean_INT	monocyte count	IL6R	0.0496639	down	NEGATIVE MODULATOR
Mono_Abs_Min_INT	monocyte count	IL6R	0.0362551	down	NEGATIVE MODULATOR
Mono_Fra_Max	monocyte percentage of leukocytes	IL6R	0.117724	down	NEGATIVE MODULATOR
Mono_Fra_Max_INT	monocyte percentage of leukocytes	IL6R	0.0439353	down	NEGATIVE MODULATOR
Mono_Fra_Mean	monocyte percentage of leukocytes	IL6R	0.12045	down	NEGATIVE MODULATOR
Mono_Fra_Mean_INT	monocyte percentage of leukocytes	IL6R	0.0568411	down	NEGATIVE MODULATOR
Mono_Fra_Min	monocyte percentage of leukocytes	IL6R	0.0913351	down	NEGATIVE MODULATOR
Mono_Fra_Min_INT	monocyte percentage of leukocytes	IL6R	0.0379613	down	NEGATIVE MODULATOR
MPV_Max	mean platelet volume	IL6R	-0.0366729	down	POSITIVE MODULATOR
MPV_Max_INT	mean platelet volume	IL6R	-0.0287052	down	POSITIVE MODULATOR
MPV_Mean	mean platelet volume	IL6R	-0.0377567	down	POSITIVE MODULATOR
MPV_Mean_INT	mean platelet volume	IL6R	-0.0313115	down	POSITIVE MODULATOR
MPV_Min	mean platelet volume	IL6R	-0.034873	down	POSITIVE MODULATOR
MPV_Min_INT	mean platelet volume	IL6R	-0.0278115	down	POSITIVE MODULATOR
phe_411	Ischemic Heart Disease	IL6R	-0.0347502	up	NEGATIVE MODULATOR
phe_411_2	Myocardial infarction	IL6R	0.329008	up	POSITIVE MODULATOR
phe_411_3	Angina pectoris	IL6R	0.114451	up	POSITIVE MODULATOR
phe_411_4	Coronary atherosclerosis	IL6R	-0.0378759	up	NEGATIVE MODULATOR
phe_411_8	Other chronic ischemic heart disease | unspecified	IL6R	0.117205	up	POSITIVE MODULATOR
phe_427_2	Atrial fibrillation and flutter	IL6R	0.31247	up	POSITIVE MODULATOR
phe_427_21	Atrial fibrillation	IL6R	0.333359	up	POSITIVE MODULATOR
phe_442	Other aneurysm	IL6R	-0.0575528	up	NEGATIVE MODULATOR
phe_442_1	Aortic aneurysm	IL6R	-0.0699178	up	NEGATIVE MODULATOR
phe_442_11	Abdominal aortic aneurysm	IL6R	-0.106995	up	NEGATIVE MODULATOR
phe_939	Atopic/contact dermatitis due to other or unspecified	IL6R	0.0422402	up	POSITIVE MODULATOR
RDW_Max_INT	red cell distribution width	IL6R	-0.0240265	down	POSITIVE MODULATOR
RDW_Mean	red cell distribution width	IL6R	-0.0257769	down	POSITIVE MODULATOR
RDW_Mean_INT	red cell distribution width	IL6R	-0.028299	down	POSITIVE MODULATOR
RDW_Min	red cell distribution width	IL6R	-0.0243648	down	POSITIVE MODULATOR
RDW_Min_INT	red cell distribution width	IL6R	-0.0294514	down	POSITIVE MODULATOR
Mono_Abs_Mean_INT	monocyte count	IL6ST	-0.26366	down	POSITIVE MODULATOR
phe_696	Psoriasis and related disorders	IL6ST	0.614002	up	POSITIVE MODULATOR
phe_696_4	Psoriasis	IL6ST	0.550796	up	POSITIVE MODULATOR
phe_714	Rheumatoid arthritis and other inflammatory polyarthropathies	IL6ST	0.879468	up	POSITIVE MODULATOR
Tot_protein	Total protein	IL6ST	0.343119	up	POSITIVE MODULATOR
Creat	Creatinine	IMPDH2	0.261929	up	POSITIVE MODULATOR
Creat_BSP_Mean_INT	Creat total	IMPDH2	0.247835	up	POSITIVE MODULATOR
Creat_BSP_Min_INT	Creat total	IMPDH2	0.288294	up	POSITIVE MODULATOR
Cystatin_C	Cystatin C	IMPDH2	0.255793	up	POSITIVE MODULATOR
phe_555	Inflammatory bowel disease and other gastroenteritis and colitis	IMPDH2	-0.975042	up	NEGATIVE MODULATOR
RDW_Min_INT	red cell distribution width	IMPDH2	0.342271	down	NEGATIVE MODULATOR
phe_241	Nontoxic nodular goiter	INSR	-0.812763	up	NEGATIVE MODULATOR
phe_241_1	Nontoxic uninodular goiter	INSR	-0.635744	up	NEGATIVE MODULATOR
phe_241_2	Nontoxic multinodular goiter	INSR	-1.12492	up	NEGATIVE MODULATOR
phe_242	Thyrotoxicosis with or without goiter	INSR	-0.439057	up	NEGATIVE MODULATOR
phe_244	Hypothyroidism	INSR	0.45936	up	POSITIVE MODULATOR
phe_244_4	Hypothyroidism NOS	INSR	0.478394	up	POSITIVE MODULATOR
phe_274	Gout and other crystal arthropathies	INSR	0.358478	up	POSITIVE MODULATOR
phe_274_1	Gout	INSR	0.312796	up	POSITIVE MODULATOR
phe_401	Hypertension	INSR	0.443683	up	POSITIVE MODULATOR
phe_401_1	Essential hypertension	INSR	0.440226	up	POSITIVE MODULATOR
Trig_Max	triglyceride measurement	INSR	14.6754	up	POSITIVE MODULATOR
Trig_Max_INT	triglyceride measurement	INSR	0.206839	up	POSITIVE MODULATOR
Trig_Mean	triglyceride measurement	INSR	10.8749	up	POSITIVE MODULATOR
Trig_Mean_INT	triglyceride measurement	INSR	0.211915	up	POSITIVE MODULATOR
Trig_Min	triglyceride measurement	INSR	7.70253	up	POSITIVE MODULATOR
Trig_Min_INT	triglyceride measurement	INSR	0.176384	up	POSITIVE MODULATOR
MPV_Max	mean platelet volume	ITGA2B	-0.466564	down	POSITIVE MODULATOR
MPV_Max_INT	mean platelet volume	ITGA2B	-0.364734	down	POSITIVE MODULATOR
MPV_Mean	mean platelet volume	ITGA2B	-0.477055	down	POSITIVE MODULATOR
MPV_Mean_INT	mean platelet volume	ITGA2B	-0.396209	down	POSITIVE MODULATOR
MPV_Min	mean platelet volume	ITGA2B	-0.455455	down	POSITIVE MODULATOR
MPV_Min_INT	mean platelet volume	ITGA2B	-0.3635	down	POSITIVE MODULATOR
phe_290_1	Dementias	ITGA2B	-0.428918	up	NEGATIVE MODULATOR
Platelet_Max	platelet count	ITGA2B	17.2369	down	NEGATIVE MODULATOR
Platelet_Max_INT	platelet count	ITGA2B	0.3419	down	NEGATIVE MODULATOR
Platelet_Mean	platelet count	ITGA2B	14.6819	down	NEGATIVE MODULATOR
Platelet_Mean_INT	platelet count	ITGA2B	0.368437	down	NEGATIVE MODULATOR
Platelet_Min	platelet count	ITGA2B	12.8922	down	NEGATIVE MODULATOR
Platelet_Min_INT	platelet count	ITGA2B	0.288208	down	NEGATIVE MODULATOR
Lymph_Fra_Max	lymphocyte percentage of leukocytes	ITGA4	0.690517	down	NEGATIVE MODULATOR
Lymph_Fra_Max_INT	lymphocyte percentage of leukocytes	ITGA4	0.0728968	down	NEGATIVE MODULATOR
Lymph_Fra_Mean	lymphocyte percentage of leukocytes	ITGA4	0.626432	down	NEGATIVE MODULATOR
Lymph_Fra_Mean_INT	lymphocyte percentage of leukocytes	ITGA4	0.0720957	down	NEGATIVE MODULATOR
Mono_Abs_Max	monocyte count	ITGA4	-0.0647809	down	POSITIVE MODULATOR
Mono_Abs_Max_INT	monocyte count	ITGA4	-0.634403	down	POSITIVE MODULATOR
Mono_Abs_Mean_INT	monocyte count	ITGA4	-0.902788	down	POSITIVE MODULATOR
Mono_Abs_Min_INT	monocyte count	ITGA4	-0.453135	down	POSITIVE MODULATOR
Mono_Fra_Max	monocyte percentage of leukocytes	ITGA4	-1.70583	down	POSITIVE MODULATOR
Mono_Fra_Max_INT	monocyte percentage of leukocytes	ITGA4	-0.302519	down	POSITIVE MODULATOR
Mono_Fra_Mean	monocyte percentage of leukocytes	ITGA4	-0.90112	down	POSITIVE MODULATOR
Mono_Fra_Mean_INT	monocyte percentage of leukocytes	ITGA4	-0.857564	down	POSITIVE MODULATOR
Mono_Fra_Min	monocyte percentage of leukocytes	ITGA4	-0.698471	down	POSITIVE MODULATOR
Mono_Fra_Min_INT	monocyte percentage of leukocytes	ITGA4	-0.290268	down	POSITIVE MODULATOR
Neut_Abs_Mean	neutrophil count	ITGA4	-0.11835	down	POSITIVE MODULATOR
Neut_Abs_Mean_INT	neutrophil count	ITGA4	-0.0660267	down	POSITIVE MODULATOR
Neut_Abs_Min	neutrophil count	ITGA4	-0.120694	down	POSITIVE MODULATOR
Neut_Abs_Min_INT	neutrophil count	ITGA4	-0.0822425	down	POSITIVE MODULATOR
WBC_Max	leukocyte count	ITGA4	-0.246043	down	POSITIVE MODULATOR
WBC_Max_INT	leukocyte count	ITGA4	-0.0731638	down	POSITIVE MODULATOR
WBC_Mean	leukocyte count	ITGA4	-0.241475	down	POSITIVE MODULATOR
WBC_Mean_INT	leukocyte count	ITGA4	-0.0950596	down	POSITIVE MODULATOR
WBC_Min	leukocyte count	ITGA4	-0.194758	down	POSITIVE MODULATOR
WBC_Min_INT	leukocyte count	ITGA4	-0.108591	down	POSITIVE MODULATOR
Lymph_Abs_Max	lymphocyte count	ITGAL	0.117797	down	NEGATIVE MODULATOR
Lymph_Abs_Max_INT	lymphocyte count	ITGAL	0.158805	down	NEGATIVE MODULATOR
Lymph_Abs_Mean	lymphocyte count	ITGAL	0.0728725	down	NEGATIVE MODULATOR
Lymph_Abs_Mean_INT	lymphocyte count	ITGAL	0.162984	down	NEGATIVE MODULATOR
Lymph_Abs_Min	lymphocyte count	ITGAL	0.0681711	down	NEGATIVE MODULATOR
Lymph_Abs_Min_INT	lymphocyte count	ITGAL	0.124066	down	NEGATIVE MODULATOR
Lymph_Fra_Max	lymphocyte percentage of leukocytes	ITGAL	0.559734	down	NEGATIVE MODULATOR
Lymph_Fra_Max_INT	lymphocyte percentage of leukocytes	ITGAL	0.0619024	down	NEGATIVE MODULATOR
Lymph_Fra_Mean	lymphocyte percentage of leukocytes	ITGAL	0.584025	down	NEGATIVE MODULATOR
Lymph_Fra_Mean_INT	lymphocyte percentage of leukocytes	ITGAL	0.069477	down	NEGATIVE MODULATOR
Lymph_Fra_Min	lymphocyte percentage of leukocytes	ITGAL	0.519772	down	NEGATIVE MODULATOR
Lymph_Fra_Min_INT	lymphocyte percentage of leukocytes	ITGAL	0.051716	down	NEGATIVE MODULATOR
MCH_Max	mean corpuscular hemoglobin	ITGAL	-0.14235	down	POSITIVE MODULATOR
MCH_Max_INT	mean corpuscular hemoglobin	ITGAL	-0.0726113	down	POSITIVE MODULATOR
MCH_Mean_INT	mean corpuscular hemoglobin	ITGAL	-0.0747008	down	POSITIVE MODULATOR
MCV_Max	mean corpuscular volume	ITGAL	-0.434623	down	POSITIVE MODULATOR
MCV_Max_INT	mean corpuscular volume	ITGAL	-0.081753	down	POSITIVE MODULATOR
MCV_Mean	mean corpuscular volume	ITGAL	-0.427571	down	POSITIVE MODULATOR
MCV_Mean_INT	mean corpuscular volume	ITGAL	-0.0861933	down	POSITIVE MODULATOR
MCV_Min	mean corpuscular volume	ITGAL	-0.387347	down	POSITIVE MODULATOR
MCV_Min_INT	mean corpuscular volume	ITGAL	-0.0770516	down	POSITIVE MODULATOR
Mono_Abs_Max_INT	monocyte count	ITGAL	0.0697382	down	NEGATIVE MODULATOR
Mono_Abs_Mean_INT	monocyte count	ITGAL	0.100298	down	NEGATIVE MODULATOR
Mono_Abs_Min_INT	monocyte count	ITGAL	0.0833202	down	NEGATIVE MODULATOR
Neut_Abs_Min_INT	neutrophil count	ITGAL	0.0619024	down	NEGATIVE MODULATOR
RBC_Max_INT	erythrocyte count	ITGAL	0.0634696	down	NEGATIVE MODULATOR
RBC_Mean	erythrocyte count	ITGAL	0.020373	down	NEGATIVE MODULATOR
RBC_Mean_INT	erythrocyte count	ITGAL	0.062686	down	NEGATIVE MODULATOR
WBC_Max	leukocyte count	ITGAL	0.222274	down	NEGATIVE MODULATOR
WBC_Max_INT	leukocyte count	ITGAL	0.0543279	down	NEGATIVE MODULATOR
WBC_Mean	leukocyte count	ITGAL	0.244998	down	NEGATIVE MODULATOR
WBC_Mean_INT	leukocyte count	ITGAL	0.0728725	down	NEGATIVE MODULATOR
WBC_Min	leukocyte count	ITGAL	0.226976	down	NEGATIVE MODULATOR
WBC_Min_INT	leukocyte count	ITGAL	0.124588	down	NEGATIVE MODULATOR
HCT_Mean	hematocrit	ITGB3	-0.25706	down	POSITIVE MODULATOR
HCT_Mean_INT	hematocrit	ITGB3	-0.0648459	down	POSITIVE MODULATOR
Hemoglobin_Mean	hemoglobin measurement	ITGB3	-0.0893249	down	POSITIVE MODULATOR
Hemoglobin_Mean_INT	hemoglobin measurement	ITGB3	-0.0613947	down	POSITIVE MODULATOR
phe_244	Hypothyroidism	ITGB3	0.184126	up	POSITIVE MODULATOR
PSA_Mean_INT	prostate specififc antigen measurement	ITGB7	-0.139319	up or down	POSITIVE MODULATOR or NEGATIVE MODULATOR
phe_555	Inflammatory bowel disease and other gastroenteritis and colitis	JAK2	0.462179	up	POSITIVE MODULATOR
Platelet_Max	platelet count	JAK2	-9.18375	down	POSITIVE MODULATOR
Platelet_Max_INT	platelet count	JAK2	-0.196438	down	POSITIVE MODULATOR
Platelet_Mean	platelet count	JAK2	-9.82691	down	POSITIVE MODULATOR
Platelet_Mean_INT	platelet count	JAK2	-0.25178	down	POSITIVE MODULATOR
Platelet_Min	platelet count	JAK2	-9.65241	down	POSITIVE MODULATOR
Platelet_Min_INT	platelet count	JAK2	-0.22037	down	POSITIVE MODULATOR
Sodium_BSP_Max	sodium measurement	KCNB1	-0.172699	down	POSITIVE MODULATOR
Sodium_BSP_Max_INT	sodium measurement	KCNB1	-0.0679729	down	POSITIVE MODULATOR
Sodium_BSP_Mean	sodium measurement	KCNB1	-0.161178	down	POSITIVE MODULATOR
Sodium_BSP_Mean_INT	sodium measurement	KCNB1	-0.0775948	down	POSITIVE MODULATOR
max_Weight	Weight	KCNH2	-3.96156	up	NEGATIVE MODULATOR
max_Weight_INT	Weight	KCNH2	-0.0873652	up	NEGATIVE MODULATOR
mean_Weight	Weight	KCNH2	-3.52975	up	NEGATIVE MODULATOR
mean_Weight_INT	Weight	KCNH2	-0.0851057	up	NEGATIVE MODULATOR
phe_401	Hypertension	KCNH2	0.0471918	up	POSITIVE MODULATOR
phe_401_1	Essential hypertension	KCNH2	0.0458671	up	POSITIVE MODULATOR
MCV_Max_INT	mean corpuscular volume	KCNH4	0.0748969	down	NEGATIVE MODULATOR
MCV_Mean_INT	mean corpuscular volume	KCNH4	0.0770187	down	NEGATIVE MODULATOR
phe_244	Hypothyroidism	KCNH4	0.116695	up	POSITIVE MODULATOR
BUN_BSP_Mean	blood urea nitrogen measurement	KCNJ11	-0.208487	up	NEGATIVE MODULATOR
BUN_BSP_Mean	blood urea nitrogen measurement	KCNJ11	-0.208487	up	NEGATIVE MODULATOR
BUN_BSP_Mean_INT	blood urea nitrogen measurement	KCNJ11	-0.0312225	up	NEGATIVE MODULATOR
BUN_BSP_Mean_INT	blood urea nitrogen measurement	KCNJ11	-0.0312225	up	NEGATIVE MODULATOR
Hemoglobin_Min	hemoglobin measurement	KCNJ11	0.0506649	down	NEGATIVE MODULATOR
Hemoglobin_Min	hemoglobin measurement	KCNJ11	0.0506649	down	NEGATIVE MODULATOR
MCH_Mean_INT	mean corpuscular hemoglobin	KCNJ11	0.0451793	down	NEGATIVE MODULATOR
MCH_Mean_INT	mean corpuscular hemoglobin	KCNJ11	0.0451793	down	NEGATIVE MODULATOR
MCH_Min	mean corpuscular hemoglobin	KCNJ11	0.0901496	down	NEGATIVE MODULATOR
MCH_Min	mean corpuscular hemoglobin	KCNJ11	0.0901496	down	NEGATIVE MODULATOR
MCH_Min_INT	mean corpuscular hemoglobin	KCNJ11	0.044811	down	NEGATIVE MODULATOR
MCH_Min_INT	mean corpuscular hemoglobin	KCNJ11	0.044811	down	NEGATIVE MODULATOR
MCV_Min	mean corpuscular volume	KCNJ11	0.230628	down	NEGATIVE MODULATOR
MCV_Min	mean corpuscular volume	KCNJ11	0.230628	down	NEGATIVE MODULATOR
MCV_Min_INT	mean corpuscular volume	KCNJ11	0.0434867	down	NEGATIVE MODULATOR
MCV_Min_INT	mean corpuscular volume	KCNJ11	0.0434867	down	NEGATIVE MODULATOR
phe_442	Other aneurysm	KCNJ11	0.0912669	up	POSITIVE MODULATOR
phe_442	Other aneurysm	KCNJ11	0.0912669	up	POSITIVE MODULATOR
Sodium_BSP_Mean	sodium measurement	KCNJ11	0.0557307	down	NEGATIVE MODULATOR
Sodium_BSP_Mean	sodium measurement	KCNJ11	0.0557307	down	NEGATIVE MODULATOR
Sodium_BSP_Mean_INT	sodium measurement	KCNJ11	0.0258245	down	NEGATIVE MODULATOR
Sodium_BSP_Mean_INT	sodium measurement	KCNJ11	0.0258245	down	NEGATIVE MODULATOR
mean_Pulse	Heart rate	KCNJ5	-1.0183	down	POSITIVE MODULATOR
mean_Pulse_INT	Heart rate	KCNJ5	-0.112028	down	POSITIVE MODULATOR
min_Pulse	Heart rate	KCNJ5	-0.884896	down	POSITIVE MODULATOR
min_Pulse_INT	Heart rate	KCNJ5	-0.116732	down	POSITIVE MODULATOR
UricAMeasure	uric acid measurement	KCNJ5	-0.0412472	up	NEGATIVE MODULATOR
phe_250_2	Type 2 diabetes	KCNQ1	-0.393676	up	NEGATIVE MODULATOR
phe_250_2	Type 2 diabetes	KCNQ1	-0.393676	up	NEGATIVE MODULATOR
phe_367_8	Hypermetropia	KCNQ5	-0.0651971	up	NEGATIVE MODULATOR
phe_367_8	Hypermetropia	KCNQ5	-0.0651971	up	NEGATIVE MODULATOR
phe_415	Pulmonary heart disease	KLKB1	0.199929	up	POSITIVE MODULATOR
phe_415_1	Acute pulmonary heart disease	KLKB1	0.310406	up	POSITIVE MODULATOR
phe_415_11	Pulmonary embolism and infarction | acute	KLKB1	0.311832	up	POSITIVE MODULATOR
phe_296_2	Depression	LHCGR	0.0736532	up	POSITIVE MODULATOR
MPV_Max	mean platelet volume	LYN	-0.520408	down	POSITIVE MODULATOR
MPV_Max_INT	mean platelet volume	LYN	-0.408163	down	POSITIVE MODULATOR
MPV_Mean	mean platelet volume	LYN	-0.477041	down	POSITIVE MODULATOR
MPV_Mean_INT	mean platelet volume	LYN	-0.39966	down	POSITIVE MODULATOR
MPV_Min	mean platelet volume	LYN	-0.252246	down	POSITIVE MODULATOR
MPV_Min_INT	mean platelet volume	LYN	-0.217477	down	POSITIVE MODULATOR
WBC_Mean_INT	leukocyte count	LYN	-0.0394614	down	POSITIVE MODULATOR
MCH_Max	mean corpuscular hemoglobin	MAP2K2	-0.426493	down	POSITIVE MODULATOR
MCH_Max_INT	mean corpuscular hemoglobin	MAP2K2	-0.22249	down	POSITIVE MODULATOR
MCH_Mean	mean corpuscular hemoglobin	MAP2K2	-0.430385	down	POSITIVE MODULATOR
MCH_Mean_INT	mean corpuscular hemoglobin	MAP2K2	-0.23222	down	POSITIVE MODULATOR
MCH_Min	mean corpuscular hemoglobin	MAP2K2	-0.38433	down	POSITIVE MODULATOR
MCH_Min_INT	mean corpuscular hemoglobin	MAP2K2	-0.204652	down	POSITIVE MODULATOR
MCV_Min	mean corpuscular volume	MAP2K2	-1.09267	down	POSITIVE MODULATOR
RBC_Max	erythrocyte count	MAP2K2	0.0460548	down	NEGATIVE MODULATOR
RBC_Max_INT	erythrocyte count	MAP2K2	0.155029	down	NEGATIVE MODULATOR
RBC_Mean	erythrocyte count	MAP2K2	0.0727885	down	NEGATIVE MODULATOR
RBC_Mean_INT	erythrocyte count	MAP2K2	0.138813	down	NEGATIVE MODULATOR
RBC_Min	erythrocyte count	MAP2K2	0.0745079	down	NEGATIVE MODULATOR
RBC_Min_INT	erythrocyte count	MAP2K2	0.177673	down	NEGATIVE MODULATOR
Tot_protein	Total protein	MAP2K2	-0.0725849	up	NEGATIVE MODULATOR
G_gtf	Gamma glutamyltransferase	MET	-0.0376431	up	NEGATIVE MODULATOR
phe_433_1	Occlusion and stenosis of precerebral arteries	MMP1	-0.182331	up	NEGATIVE MODULATOR
phe_442_1	Aortic aneurysm	MMP1	0.170693	up	POSITIVE MODULATOR
phe_442_11	Abdominal aortic aneurysm	MMP1	0.251836	up	POSITIVE MODULATOR
phe_185	Cancer of prostate	MMP7	0.228121	up	POSITIVE MODULATOR
PSA_Max_INT	prostate specififc antigen measurement	MMP7	-0.0848175	up or down	POSITIVE MODULATOR or NEGATIVE MODULATOR
PSA_Mean_INT	prostate specififc antigen measurement	MMP7	-0.0906578	up or down	POSITIVE MODULATOR or NEGATIVE MODULATOR
PSA_Min_INT	prostate specififc antigen measurement	MMP7	-0.105303	up or down	POSITIVE MODULATOR or NEGATIVE MODULATOR
Sodium_BSP_Max	sodium measurement	MPL	0.210392	down	NEGATIVE MODULATOR
Sodium_BSP_Max_INT	sodium measurement	MPL	0.0838126	down	NEGATIVE MODULATOR
ALT_Max_INT	serum alanine aminotransferase measurement	MYH7B	0.0633506	up	POSITIVE MODULATOR
ALT_Mean_INT	serum alanine aminotransferase measurement	MYH7B	0.0729063	up	POSITIVE MODULATOR
ALT_Min	serum alanine aminotransferase measurement	MYH7B	0.795599	up	POSITIVE MODULATOR
ALT_Min_INT	serum alanine aminotransferase measurement	MYH7B	0.0555645	up	POSITIVE MODULATOR
Creat	Creatinine	MYH7B	0.0448941	up	POSITIVE MODULATOR
Creat_BSP_Max	Creat total	MYH7B	0.0259631	up	POSITIVE MODULATOR
Creat_BSP_Max_INT	Creat total	MYH7B	0.125498	up	POSITIVE MODULATOR
Creat_BSP_Mean_INT	Creat total	MYH7B	0.139831	up	POSITIVE MODULATOR
Creat_BSP_Min_INT	Creat total	MYH7B	0.124507	up	POSITIVE MODULATOR
eGFR_Max	glomerular filtration rate	MYH7B	-2.7669	down	POSITIVE MODULATOR
eGFR_Max_INT	glomerular filtration rate	MYH7B	-0.111837	down	POSITIVE MODULATOR
eGFR_Mean	glomerular filtration rate	MYH7B	-2.75062	down	POSITIVE MODULATOR
eGFR_Mean_INT	glomerular filtration rate	MYH7B	-0.129179	down	POSITIVE MODULATOR
eGFR_Min	glomerular filtration rate	MYH7B	-2.3822	down	POSITIVE MODULATOR
eGFR_Min_INT	glomerular filtration rate	MYH7B	-0.112191	down	POSITIVE MODULATOR
max_Weight	Weight	MYH7B	6.42708	up	POSITIVE MODULATOR
max_Weight_INT	Weight	MYH7B	0.145105	up	POSITIVE MODULATOR
mean_Weight	Weight	MYH7B	6.29259	up	POSITIVE MODULATOR
mean_Weight_INT	Weight	MYH7B	0.15643	up	POSITIVE MODULATOR
min_Weight	Weight	MYH7B	5.606	up	POSITIVE MODULATOR
min_Weight_INT	Weight	MYH7B	0.147582	up	POSITIVE MODULATOR
phe_172	Skin cancer	MYH7B	-0.276932	up	NEGATIVE MODULATOR
phe_172_1	Melanomas of skin | dx or hx	MYH7B	-0.218365	up	NEGATIVE MODULATOR
phe_172_2	Other non-epithelial cancer of skin	MYH7B	-0.185451	up	NEGATIVE MODULATOR
phe_173	Neoplasm of uncertain behavior of skin	MYH7B	-0.422873	up	NEGATIVE MODULATOR
phe_208	Benign neoplasm of colon	MYH7B	-0.111129	up	NEGATIVE MODULATOR
phe_286_2	Encounter for long-term (current) use of anticoagulants	MYH7B	0.370192	up	POSITIVE MODULATOR
phe_411	Ischemic Heart Disease	MYH7B	0.103343	up	POSITIVE MODULATOR
phe_415_11	Pulmonary embolism and infarction | acute	MYH7B	0.783098	up	POSITIVE MODULATOR
phe_451	Phlebitis and thrombophlebitis	MYH7B	0.837915	up	POSITIVE MODULATOR
phe_451_2	Phlebitis and thrombophlebitis of lower extremities	MYH7B	0.973177	up	POSITIVE MODULATOR
phe_452	Other venous embolism and thrombosis	MYH7B	0.758893	up	POSITIVE MODULATOR
phe_452_2	Deep vein thrombosis [DVT]	MYH7B	0.958227	up	POSITIVE MODULATOR
phe_702_1	Actinic keratosis	MYH7B	-0.396532	up	NEGATIVE MODULATOR
BUN_BSP_Max_INT	blood urea nitrogen measurement	MYL4	0.057023	up	POSITIVE MODULATOR
BUN_BSP_Mean_INT	blood urea nitrogen measurement	MYL4	0.0605869	up	POSITIVE MODULATOR
phe_401	Hypertension	MYL4	0.0953353	up	POSITIVE MODULATOR
phe_401_1	Essential hypertension	MYL4	0.0947413	up	POSITIVE MODULATOR
UricAMeasure	uric acid measurement	MYL4	0.053162	up	POSITIVE MODULATOR
A1C_Min_INT	HbA1c measurement	MYL7	0.0781624	up	POSITIVE MODULATOR
Glucose_Mean_INT	glucose measurement	MYL7	0.12058	up	POSITIVE MODULATOR
Glucose_Min	glucose measurement	MYL7	1.23916	up	POSITIVE MODULATOR
Glucose_Min_INT	glucose measurement	MYL7	0.0736347	up	POSITIVE MODULATOR
Alk_Phosp	Alkaline phosphatase	NDUFA3	0.0377391	up	POSITIVE MODULATOR
Baso_Abs_Max_INT	basophil count	NDUFAF1	-0.0427234	down	POSITIVE MODULATOR
Baso_Abs_Mean_INT	basophil count	NDUFAF1	-0.0602878	down	POSITIVE MODULATOR
Baso_Abs_Min_INT	basophil count	NDUFAF1	-0.0422815	down	POSITIVE MODULATOR
Baso_Fra_Max	basophil percentage of leukocytes	NDUFAF1	-0.0130745	down	POSITIVE MODULATOR
Baso_Fra_Max_INT	basophil percentage of leukocytes	NDUFAF1	-0.0514393	down	POSITIVE MODULATOR
Creat_BSP_Max	Creat total	NDUFAF1	-0.0100296	up	NEGATIVE MODULATOR
eGFR_Max	glomerular filtration rate	NDUFAF1	0.9345	down	NEGATIVE MODULATOR
eGFR_Max_INT	glomerular filtration rate	NDUFAF1	0.0376336	down	NEGATIVE MODULATOR
eGFR_Min	glomerular filtration rate	NDUFAF1	0.851598	down	NEGATIVE MODULATOR
Neut_Fra_Min	neutrophil percentage of leukocytes	NDUFAF1	0.398728	down	NEGATIVE MODULATOR
Neut_Fra_Min_INT	neutrophil percentage of leukocytes	NDUFAF1	0.0402894	down	NEGATIVE MODULATOR
phe_371_21	Allergic conjunctivitis	NDUFAF1	-0.0956424	up	NEGATIVE MODULATOR
phe_401	Hypertension	NDUFAF1	-0.0537172	up	NEGATIVE MODULATOR
phe_401_1	Essential hypertension	NDUFAF1	-0.0512827	up	NEGATIVE MODULATOR
phe_411	Ischemic Heart Disease	NDUFAF1	-0.0450002	up	NEGATIVE MODULATOR
phe_411_4	Coronary atherosclerosis	NDUFAF1	-0.048392	up	NEGATIVE MODULATOR
phe_495	Asthma	NDUFAF1	-0.0641031	up	NEGATIVE MODULATOR
phe_585	Renal failure	NDUFAF1	-0.0579443	up	NEGATIVE MODULATOR
phe_585_3	Chronic renal failure [CKD]	NDUFAF1	-0.0707497	up	NEGATIVE MODULATOR
Sodium_BSP_Mean	sodium measurement	NDUFAF1	0.074199	down	NEGATIVE MODULATOR
Sodium_BSP_Mean_INT	sodium measurement	NDUFAF1	0.0337142	down	NEGATIVE MODULATOR
Sodium_BSP_Min	sodium measurement	NDUFAF1	0.0950441	down	NEGATIVE MODULATOR
Sodium_BSP_Min_INT	sodium measurement	NDUFAF1	0.0222226	down	NEGATIVE MODULATOR
Alk_Phosp	Alkaline phosphatase	NDUFAF3	0.154281	up	POSITIVE MODULATOR
MCH_Max	mean corpuscular hemoglobin	NDUFAF3	-0.676147	down	POSITIVE MODULATOR
MCH_Max_INT	mean corpuscular hemoglobin	NDUFAF3	-0.340844	down	POSITIVE MODULATOR
MCH_Mean	mean corpuscular hemoglobin	NDUFAF3	-0.611719	down	POSITIVE MODULATOR
MCH_Mean_INT	mean corpuscular hemoglobin	NDUFAF3	-0.324218	down	POSITIVE MODULATOR
MCH_Min	mean corpuscular hemoglobin	NDUFAF3	-0.477321	down	POSITIVE MODULATOR
MCH_Min_INT	mean corpuscular hemoglobin	NDUFAF3	-0.252862	down	POSITIVE MODULATOR
MCV_Max	mean corpuscular volume	NDUFAF3	-1.66543	down	POSITIVE MODULATOR
MCV_Max_INT	mean corpuscular volume	NDUFAF3	-0.313133	down	POSITIVE MODULATOR
MCV_Mean	mean corpuscular volume	NDUFAF3	-1.53519	down	POSITIVE MODULATOR
MCV_Mean_INT	mean corpuscular volume	NDUFAF3	-0.304127	down	POSITIVE MODULATOR
MCV_Min	mean corpuscular volume	NDUFAF3	-1.24699	down	POSITIVE MODULATOR
MCV_Min_INT	mean corpuscular volume	NDUFAF3	-0.246627	down	POSITIVE MODULATOR
mean_Pulse	Heart rate	NDUFAF3	2.8563	down	NEGATIVE MODULATOR
mean_Pulse_INT	Heart rate	NDUFAF3	0.313196	down	NEGATIVE MODULATOR
min_Pulse	Heart rate	NDUFAF3	2.50786	down	NEGATIVE MODULATOR
min_Pulse_INT	Heart rate	NDUFAF3	0.328474	down	NEGATIVE MODULATOR
phe_316	Substance addiction and disorders	NDUFAF3	-0.44961	up	NEGATIVE MODULATOR
Tot_bilirubin	Total bilirubin	NDUFAF3	-0.128579	up	NEGATIVE MODULATOR
Creat_BSP_Mean_INT	Creat total	NDUFB10	-0.0789881	up	NEGATIVE MODULATOR
phe_427_2	Atrial fibrillation and flutter	NDUFB10	0.486754	up	POSITIVE MODULATOR
phe_427_21	Atrial fibrillation	NDUFB10	0.500113	up	POSITIVE MODULATOR
Tot_protein	Total protein	NDUFB3	0.152457	up	POSITIVE MODULATOR
Alk_Phosp	Alkaline phosphatase	NDUFB8	-0.358552	up	NEGATIVE MODULATOR
AST_Max_INT	aspartate aminotransferase measurement	NDUFS3	0.143865	up	POSITIVE MODULATOR
AST_Mean_INT	aspartate aminotransferase measurement	NDUFS3	0.167954	up	POSITIVE MODULATOR
AST_Min_INT	aspartate aminotransferase measurement	NDUFS3	0.164608	up	POSITIVE MODULATOR
Lymph_Abs_Mean_INT	lymphocyte count	NDUFS3	-0.181336	down	POSITIVE MODULATOR
max_BMI	Body Mass Index	NDUFS3	-2.0837	up	NEGATIVE MODULATOR
max_BMI_INT	Body Mass Index	NDUFS3	-0.346614	up	NEGATIVE MODULATOR
mean_BMI	Body Mass Index	NDUFS3	-1.84348	up	NEGATIVE MODULATOR
mean_BMI_INT	Body Mass Index	NDUFS3	-0.341261	up	NEGATIVE MODULATOR
min_BMI	Body Mass Index	NDUFS3	-1.54103	up	NEGATIVE MODULATOR
min_BMI_INT	Body Mass Index	NDUFS3	-0.298436	up	NEGATIVE MODULATOR
Mono_Fra_Max	monocyte percentage of leukocytes	NDUFS3	0.546686	down	NEGATIVE MODULATOR
Mono_Fra_Max_INT	monocyte percentage of leukocytes	NDUFS3	0.174645	down	NEGATIVE MODULATOR
Mono_Fra_Mean	monocyte percentage of leukocytes	NDUFS3	0.440962	down	NEGATIVE MODULATOR
Mono_Fra_Mean_INT	monocyte percentage of leukocytes	NDUFS3	0.196058	down	NEGATIVE MODULATOR
Neut_Abs_Min	neutrophil count	NDUFS3	-0.244905	down	POSITIVE MODULATOR
Neut_Abs_Min_INT	neutrophil count	NDUFS3	-0.172638	down	POSITIVE MODULATOR
Platelet_Max	platelet count	NDUFS3	12.4058	down	NEGATIVE MODULATOR
Platelet_Max_INT	platelet count	NDUFS3	0.214793	down	NEGATIVE MODULATOR
Platelet_Mean	platelet count	NDUFS3	9.61552	down	NEGATIVE MODULATOR
Platelet_Mean_INT	platelet count	NDUFS3	0.220816	down	NEGATIVE MODULATOR
TotChol_Max	total cholesterol measurement	NDUFS3	6.36284	up	POSITIVE MODULATOR
TotChol_Max_INT	total cholesterol measurement	NDUFS3	0.153233	up	POSITIVE MODULATOR
TotChol_Mean	total cholesterol measurement	NDUFS3	5.83622	up	POSITIVE MODULATOR
TotChol_Mean_INT	total cholesterol measurement	NDUFS3	0.163939	up	POSITIVE MODULATOR
TotChol_Min	total cholesterol measurement	NDUFS3	5.2514	up	POSITIVE MODULATOR
TotChol_Min_INT	total cholesterol measurement	NDUFS3	0.148549	up	POSITIVE MODULATOR
WBC_Mean	leukocyte count	NDUFS3	-0.449661	down	POSITIVE MODULATOR
WBC_Mean_INT	leukocyte count	NDUFS3	-0.123121	down	POSITIVE MODULATOR
WBC_Min	leukocyte count	NDUFS3	-0.418211	down	POSITIVE MODULATOR
WBC_Min_INT	leukocyte count	NDUFS3	-0.236875	down	POSITIVE MODULATOR
Creat	Creatinine	NDUFS4	0.0611683	up	POSITIVE MODULATOR
MCV_Max	mean corpuscular volume	NDUFS5	-0.304314	down	POSITIVE MODULATOR
MCV_Max_INT	mean corpuscular volume	NDUFS5	-0.0567525	down	POSITIVE MODULATOR
MCV_Mean	mean corpuscular volume	NDUFS5	-0.315306	down	POSITIVE MODULATOR
MCV_Mean_INT	mean corpuscular volume	NDUFS5	-0.0616034	down	POSITIVE MODULATOR
MCV_Min	mean corpuscular volume	NDUFS5	-0.333223	down	POSITIVE MODULATOR
MCV_Min_INT	mean corpuscular volume	NDUFS5	-0.06232	down	POSITIVE MODULATOR
MCH_Max	mean corpuscular hemoglobin	NDUFV1	-0.301269	down	POSITIVE MODULATOR
MCH_Max_INT	mean corpuscular hemoglobin	NDUFV1	-0.13597	down	POSITIVE MODULATOR
MCH_Mean	mean corpuscular hemoglobin	NDUFV1	-0.199789	down	POSITIVE MODULATOR
MCH_Mean_INT	mean corpuscular hemoglobin	NDUFV1	-0.170609	down	POSITIVE MODULATOR
MCH_Min	mean corpuscular hemoglobin	NDUFV1	-0.288579	down	POSITIVE MODULATOR
MCH_Min_INT	mean corpuscular hemoglobin	NDUFV1	-0.0960178	down	POSITIVE MODULATOR
MCV_Max	mean corpuscular volume	NDUFV1	-0.805107	down	POSITIVE MODULATOR
MCV_Max_INT	mean corpuscular volume	NDUFV1	-0.134753	down	POSITIVE MODULATOR
MCV_Mean	mean corpuscular volume	NDUFV1	-0.745198	down	POSITIVE MODULATOR
MCV_Mean_INT	mean corpuscular volume	NDUFV1	-0.151394	down	POSITIVE MODULATOR
MCV_Min	mean corpuscular volume	NDUFV1	-0.541218	down	POSITIVE MODULATOR
MCV_Min_INT	mean corpuscular volume	NDUFV1	-0.105262	down	POSITIVE MODULATOR
Creat_BSP_Max_INT	Creat total	NISCH	0.104782	up	POSITIVE MODULATOR
Creat_BSP_Mean_INT	Creat total	NISCH	0.127919	up	POSITIVE MODULATOR
Creat_BSP_Min_INT	Creat total	NISCH	0.110835	up	POSITIVE MODULATOR
HCT_Max	hematocrit	NISCH	0.983129	down	NEGATIVE MODULATOR
HCT_Max_INT	hematocrit	NISCH	0.254086	down	NEGATIVE MODULATOR
HCT_Mean	hematocrit	NISCH	0.927297	down	NEGATIVE MODULATOR
HCT_Mean_INT	hematocrit	NISCH	0.231986	down	NEGATIVE MODULATOR
Hemoglobin_Max	hemoglobin measurement	NISCH	0.298544	down	NEGATIVE MODULATOR
Hemoglobin_Max_INT	hemoglobin measurement	NISCH	0.216606	down	NEGATIVE MODULATOR
phe_562	Diverticulosis and diverticulitis	NISCH	0.343727	up	POSITIVE MODULATOR
LDLC_Max	low density lipoprotein cholesterol measurement	NPC1L1	2.96842	up	POSITIVE MODULATOR
LDLC_Max_INT	low density lipoprotein cholesterol measurement	NPC1L1	0.0742105	up	POSITIVE MODULATOR
LDLC_Mean	low density lipoprotein cholesterol measurement	NPC1L1	2.47576	up	POSITIVE MODULATOR
LDLC_Mean_INT	low density lipoprotein cholesterol measurement	NPC1L1	0.0725475	up	POSITIVE MODULATOR
LDLC_Min	low density lipoprotein cholesterol measurement	NPC1L1	1.99911	up	POSITIVE MODULATOR
LDLC_Min_INT	low density lipoprotein cholesterol measurement	NPC1L1	0.0582043	up	POSITIVE MODULATOR
TotChol_Max	total cholesterol measurement	NPC1L1	3.24489	up	POSITIVE MODULATOR
TotChol_Max_INT	total cholesterol measurement	NPC1L1	0.0696373	up	POSITIVE MODULATOR
TotChol_Mean	total cholesterol measurement	NPC1L1	2.58178	up	POSITIVE MODULATOR
TotChol_Mean_INT	total cholesterol measurement	NPC1L1	0.0650641	up	POSITIVE MODULATOR
phe_427_2	Atrial fibrillation and flutter	NR3C1	0.206681	up	POSITIVE MODULATOR
phe_427_2	Atrial fibrillation and flutter	NR3C1	0.206681	up	POSITIVE MODULATOR
phe_427_21	Atrial fibrillation	NR3C1	0.2373	up	POSITIVE MODULATOR
phe_427_21	Atrial fibrillation	NR3C1	0.2373	up	POSITIVE MODULATOR
phe_427_22	Atrial flutter	NR3C1	0.278569	up	POSITIVE MODULATOR
phe_427_22	Atrial flutter	NR3C1	0.278569	up	POSITIVE MODULATOR
Alk_Phosp	Alkaline phosphatase	NR3C2	0.242801	up	POSITIVE MODULATOR
Alk_Phosp	Alkaline phosphatase	NR3C2	0.242801	up	POSITIVE MODULATOR
HCT_Max	hematocrit	NR3C2	-0.927189	down	POSITIVE MODULATOR
HCT_Max	hematocrit	NR3C2	-0.927189	down	POSITIVE MODULATOR
HCT_Max_INT	hematocrit	NR3C2	-0.235226	down	POSITIVE MODULATOR
HCT_Max_INT	hematocrit	NR3C2	-0.235226	down	POSITIVE MODULATOR
Hemoglobin_Max	hemoglobin measurement	NR3C2	-0.330962	down	POSITIVE MODULATOR
Hemoglobin_Max	hemoglobin measurement	NR3C2	-0.330962	down	POSITIVE MODULATOR
Hemoglobin_Max_INT	hemoglobin measurement	NR3C2	-0.231569	down	POSITIVE MODULATOR
Hemoglobin_Max_INT	hemoglobin measurement	NR3C2	-0.231569	down	POSITIVE MODULATOR
phe_244	Hypothyroidism	NR3C2	-0.184673	up	NEGATIVE MODULATOR
phe_244	Hypothyroidism	NR3C2	-0.184673	up	NEGATIVE MODULATOR
phe_244_4	Hypothyroidism NOS	NR3C2	-0.176032	up	NEGATIVE MODULATOR
phe_244_4	Hypothyroidism NOS	NR3C2	-0.176032	up	NEGATIVE MODULATOR
Testosterone	Testosterone	NR3C2	-0.11713	down	POSITIVE MODULATOR
Testosterone	Testosterone	NR3C2	-0.11713	down	POSITIVE MODULATOR
phe_244	Hypothyroidism	NTRK1	0.111108	up	POSITIVE MODULATOR
phe_244	Hypothyroidism	NTRK1	0.111108	up	POSITIVE MODULATOR
Tot_bilirubin	Total bilirubin	NTRK1	0.0475309	up	POSITIVE MODULATOR
Tot_bilirubin	Total bilirubin	NTRK1	0.0475309	up	POSITIVE MODULATOR
MPV_Max	mean platelet volume	OPRD1	-0.207745	down	POSITIVE MODULATOR
MPV_Max	mean platelet volume	OPRD1	-0.207745	down	POSITIVE MODULATOR
MPV_Max_INT	mean platelet volume	OPRD1	-0.162091	down	POSITIVE MODULATOR
MPV_Max_INT	mean platelet volume	OPRD1	-0.162091	down	POSITIVE MODULATOR
MPV_Mean	mean platelet volume	OPRD1	-0.19954	down	POSITIVE MODULATOR
MPV_Mean	mean platelet volume	OPRD1	-0.19954	down	POSITIVE MODULATOR
MPV_Mean_INT	mean platelet volume	OPRD1	-0.167078	down	POSITIVE MODULATOR
MPV_Mean_INT	mean platelet volume	OPRD1	-0.167078	down	POSITIVE MODULATOR
MPV_Min	mean platelet volume	OPRD1	-0.181081	down	POSITIVE MODULATOR
MPV_Min	mean platelet volume	OPRD1	-0.181081	down	POSITIVE MODULATOR
MPV_Min_INT	mean platelet volume	OPRD1	-0.143736	down	POSITIVE MODULATOR
MPV_Min_INT	mean platelet volume	OPRD1	-0.143736	down	POSITIVE MODULATOR
Alk_Phosp	Alkaline phosphatase	P4HTM	0.0598858	up	POSITIVE MODULATOR
MCH_Max	mean corpuscular hemoglobin	P4HTM	-0.293801	down	POSITIVE MODULATOR
MCH_Max_INT	mean corpuscular hemoglobin	P4HTM	-0.148307	down	POSITIVE MODULATOR
MCH_Mean	mean corpuscular hemoglobin	P4HTM	-0.261719	down	POSITIVE MODULATOR
MCH_Mean_INT	mean corpuscular hemoglobin	P4HTM	-0.139021	down	POSITIVE MODULATOR
MCH_Min	mean corpuscular hemoglobin	P4HTM	-0.407435	down	POSITIVE MODULATOR
MCH_Min_INT	mean corpuscular hemoglobin	P4HTM	-0.215129	down	POSITIVE MODULATOR
MCHC_Max	mean corpuscular hemoglobin concentration	P4HTM	-0.0796414	down	POSITIVE MODULATOR
MCHC_Max_INT	mean corpuscular hemoglobin concentration	P4HTM	-0.0779529	down	POSITIVE MODULATOR
MCV_Max	mean corpuscular volume	P4HTM	-0.66865	down	POSITIVE MODULATOR
MCV_Max_INT	mean corpuscular volume	P4HTM	-0.126638	down	POSITIVE MODULATOR
MCV_Mean	mean corpuscular volume	P4HTM	-0.61124	down	POSITIVE MODULATOR
MCV_Mean_INT	mean corpuscular volume	P4HTM	-0.121291	down	POSITIVE MODULATOR
MCV_Min	mean corpuscular volume	P4HTM	-0.63318	down	POSITIVE MODULATOR
MCV_Min_INT	mean corpuscular volume	P4HTM	-0.124615	down	POSITIVE MODULATOR
mean_Pulse	Heart rate	P4HTM	1.4287	down	NEGATIVE MODULATOR
mean_Pulse_INT	Heart rate	P4HTM	0.157621	down	NEGATIVE MODULATOR
min_Pulse	Heart rate	P4HTM	0.943237	down	NEGATIVE MODULATOR
min_Pulse_INT	Heart rate	P4HTM	0.123055	down	NEGATIVE MODULATOR
phe_296_2	Depression	P4HTM	-0.16994	up	NEGATIVE MODULATOR
phe_316	Substance addiction and disorders	P4HTM	-0.20825	up	NEGATIVE MODULATOR
RBC_Mean_INT	erythrocyte count	P4HTM	0.0737316	down	NEGATIVE MODULATOR
RBC_Min_INT	erythrocyte count	P4HTM	0.0686661	down	NEGATIVE MODULATOR
RDW_Min	red cell distribution width	P4HTM	0.209908	down	NEGATIVE MODULATOR
RDW_Min_INT	red cell distribution width	P4HTM	0.265371	down	NEGATIVE MODULATOR
Tot_bilirubin	Total bilirubin	P4HTM	-0.10532	up	NEGATIVE MODULATOR
MCH_Mean	mean corpuscular hemoglobin	PARP1	-0.282763	down	POSITIVE MODULATOR
MCH_Mean_INT	mean corpuscular hemoglobin	PARP1	-0.144086	down	POSITIVE MODULATOR
MCH_Min	mean corpuscular hemoglobin	PARP1	-0.285467	down	POSITIVE MODULATOR
MCH_Min_INT	mean corpuscular hemoglobin	PARP1	-0.137519	down	POSITIVE MODULATOR
MCV_Mean	mean corpuscular volume	PARP1	-0.725836	down	POSITIVE MODULATOR
MCV_Mean_INT	mean corpuscular volume	PARP1	-0.141381	down	POSITIVE MODULATOR
MCV_Min	mean corpuscular volume	PARP1	-0.738969	down	POSITIVE MODULATOR
MCV_Min_INT	mean corpuscular volume	PARP1	-0.13945	down	POSITIVE MODULATOR
Platelet_Max	platelet count	PARP1	7.59443	down	NEGATIVE MODULATOR
Platelet_Max_INT	platelet count	PARP1	0.154515	down	NEGATIVE MODULATOR
Platelet_Mean	platelet count	PARP1	7.3163	down	NEGATIVE MODULATOR
Platelet_Mean_INT	platelet count	PARP1	0.183101	down	NEGATIVE MODULATOR
Platelet_Min	platelet count	PARP1	6.54372	down	NEGATIVE MODULATOR
Platelet_Min_INT	platelet count	PARP1	0.147176	down	NEGATIVE MODULATOR
Dir_bilirubin	Direct bilirubin	PCSK9	-0.0687678	up	NEGATIVE MODULATOR
LDLC_Max	low density lipoprotein cholesterol measurement	PCSK9	15.59	up	POSITIVE MODULATOR
LDLC_Max_INT	low density lipoprotein cholesterol measurement	PCSK9	0.422655	up	POSITIVE MODULATOR
LDLC_Mean	low density lipoprotein cholesterol measurement	PCSK9	13.3973	up	POSITIVE MODULATOR
LDLC_Mean_INT	low density lipoprotein cholesterol measurement	PCSK9	0.421779	up	POSITIVE MODULATOR
LDLC_Min	low density lipoprotein cholesterol measurement	PCSK9	10.8814	up	POSITIVE MODULATOR
LDLC_Min_INT	low density lipoprotein cholesterol measurement	PCSK9	0.344279	up	POSITIVE MODULATOR
phe_395	Heart valve disorders	PCSK9	0.159137	up	POSITIVE MODULATOR
phe_395_2	Nonrheumatic aortic valve disorders	PCSK9	0.206305	up	POSITIVE MODULATOR
phe_411_8	Other chronic ischemic heart disease | unspecified	PCSK9	0.254301	up	POSITIVE MODULATOR
phe_442_1	Aortic aneurysm	PCSK9	0.198151	up	POSITIVE MODULATOR
phe_442_11	Abdominal aortic aneurysm	PCSK9	0.283508	up	POSITIVE MODULATOR
TotChol_Max	total cholesterol measurement	PCSK9	15.9663	up	POSITIVE MODULATOR
TotChol_Max_INT	total cholesterol measurement	PCSK9	0.366937	up	POSITIVE MODULATOR
TotChol_Mean	total cholesterol measurement	PCSK9	13.5488	up	POSITIVE MODULATOR
TotChol_Mean_INT	total cholesterol measurement	PCSK9	0.359149	up	POSITIVE MODULATOR
TotChol_Min	total cholesterol measurement	PCSK9	10.8383	up	POSITIVE MODULATOR
TotChol_Min_INT	total cholesterol measurement	PCSK9	0.288665	up	POSITIVE MODULATOR
phe_242	Thyrotoxicosis with or without goiter	PDE10A	-0.174624	up	NEGATIVE MODULATOR
phe_244	Hypothyroidism	PDE10A	0.153975	up	POSITIVE MODULATOR
phe_244_4	Hypothyroidism NOS	PDE10A	0.158742	up	POSITIVE MODULATOR
Glucose_Mean	glucose measurement	PDE2A	4.50903	up	POSITIVE MODULATOR
Glucose_Mean_INT	glucose measurement	PDE2A	0.157139	up	POSITIVE MODULATOR
phe_250_2	Type 2 diabetes	PDE2A	0.19623	up	POSITIVE MODULATOR
Dir_bilirubin	Direct bilirubin	PDE3A	-0.154164	up	NEGATIVE MODULATOR
Tot_bilirubin	Total bilirubin	PDE3A	-0.173572	up	NEGATIVE MODULATOR
Trig_Mean	triglyceride measurement	PDE3A	2.79538	up	POSITIVE MODULATOR
phe_261	Vitamin deficiency	PDE3B	0.218993	up	POSITIVE MODULATOR
phe_261_4	Vitamin D deficiency	PDE3B	0.830841	up	POSITIVE MODULATOR
phe_244	Hypothyroidism	PDE4A	0.0840125	up	POSITIVE MODULATOR
phe_244_4	Hypothyroidism NOS	PDE4A	0.0853919	up	POSITIVE MODULATOR
Alk_Phosp	Alkaline phosphatase	PDE4C	0.0768065	up	POSITIVE MODULATOR
G_gtf	Gamma glutamyltransferase	PDE4C	-0.0928495	up	NEGATIVE MODULATOR
Lymph_Fra_Max	lymphocyte percentage of leukocytes	PDE4C	-0.652273	down	POSITIVE MODULATOR
Lymph_Fra_Max_INT	lymphocyte percentage of leukocytes	PDE4C	-0.07007	down	POSITIVE MODULATOR
Lymph_Fra_Mean	lymphocyte percentage of leukocytes	PDE4C	-0.563265	down	POSITIVE MODULATOR
Lymph_Fra_Mean_INT	lymphocyte percentage of leukocytes	PDE4C	-0.0657413	down	POSITIVE MODULATOR
phe_335	Multiple sclerosis	PDE4C	0.39553	up	POSITIVE MODULATOR
Platelet_Mean	platelet count	PDE5A	-3.19315	down	POSITIVE MODULATOR
Platelet_Mean_INT	platelet count	PDE5A	-0.0790462	down	POSITIVE MODULATOR
Platelet_Min	platelet count	PDE5A	-2.94521	down	POSITIVE MODULATOR
Platelet_Min_INT	platelet count	PDE5A	-0.0669077	down	POSITIVE MODULATOR
phe_368_1	Amblyopia	PDE6G	-0.115106	up	NEGATIVE MODULATOR
MCH_Max_INT	mean corpuscular hemoglobin	PDE7A	0.130736	down	NEGATIVE MODULATOR
MCH_Mean_INT	mean corpuscular hemoglobin	PDE7A	0.130736	down	NEGATIVE MODULATOR
Platelet_Max	platelet count	PDE7A	-8.18137	down	POSITIVE MODULATOR
Platelet_Max_INT	platelet count	PDE7A	-0.173624	down	POSITIVE MODULATOR
Platelet_Mean	platelet count	PDE7A	-7.52897	down	POSITIVE MODULATOR
Platelet_Mean_INT	platelet count	PDE7A	-0.186777	down	POSITIVE MODULATOR
Platelet_Min	platelet count	PDE7A	-5.93682	down	POSITIVE MODULATOR
Platelet_Min_INT	platelet count	PDE7A	-0.150474	down	POSITIVE MODULATOR
PSA_Max_INT	prostate specififc antigen measurement	PDE7B	-0.282915	up or down	POSITIVE MODULATOR or NEGATIVE MODULATOR
A1C_Max_INT	HbA1c measurement	PDE8B	0.0533966	up	POSITIVE MODULATOR
A1C_Mean	HbA1c measurement	PDE8B	0.0533966	up	POSITIVE MODULATOR
A1C_Mean_INT	HbA1c measurement	PDE8B	0.0567977	up	POSITIVE MODULATOR
A1C_Min	HbA1c measurement	PDE8B	0.0430234	up	POSITIVE MODULATOR
A1C_Min_INT	HbA1c measurement	PDE8B	0.0562875	up	POSITIVE MODULATOR
AST_Mean_INT	aspartate aminotransferase measurement	PDE8B	0.0163976	up	POSITIVE MODULATOR
AST_Min_INT	aspartate aminotransferase measurement	PDE8B	0.0155871	up	POSITIVE MODULATOR
Creat	Creatinine	PDE8B	0.00924678	up	POSITIVE MODULATOR
Glucose_Max	glucose measurement	PDE8B	2.37734	up	POSITIVE MODULATOR
Glucose_Max_INT	glucose measurement	PDE8B	0.0360512	up	POSITIVE MODULATOR
Glucose_Mean	glucose measurement	PDE8B	1.76345	up	POSITIVE MODULATOR
Glucose_Mean_INT	glucose measurement	PDE8B	0.0635998	up	POSITIVE MODULATOR
Glucose_Min_INT	glucose measurement	PDE8B	0.0297593	up	POSITIVE MODULATOR
phe_241	Nontoxic nodular goiter	PDE8B	0.209081	up	POSITIVE MODULATOR
phe_250	Diabetes mellitus	PDE8B	0.0697217	up	POSITIVE MODULATOR
phe_250_2	Type 2 diabetes	PDE8B	0.0658105	up	POSITIVE MODULATOR
HCT_Max	hematocrit	PDE9A	-0.669034	down	POSITIVE MODULATOR
HCT_Max_INT	hematocrit	PDE9A	-0.170889	down	POSITIVE MODULATOR
HCT_Mean_INT	hematocrit	PDE9A	-0.159748	down	POSITIVE MODULATOR
Hemoglobin_Max	hemoglobin measurement	PDE9A	-0.226095	down	POSITIVE MODULATOR
Hemoglobin_Max_INT	hemoglobin measurement	PDE9A	-0.161141	down	POSITIVE MODULATOR
Mono_Abs_Max	monocyte count	PDGFRB	0.00580354	down	NEGATIVE MODULATOR
Mono_Abs_Max_INT	monocyte count	PDGFRB	0.0288048	down	NEGATIVE MODULATOR
Mono_Abs_Mean_INT	monocyte count	PDGFRB	0.040903	down	NEGATIVE MODULATOR
Mono_Abs_Min_INT	monocyte count	PDGFRB	0.0297138	down	NEGATIVE MODULATOR
Mono_Fra_Max	monocyte percentage of leukocytes	PDGFRB	0.0891241	down	NEGATIVE MODULATOR
Mono_Fra_Max_INT	monocyte percentage of leukocytes	PDGFRB	0.0311686	down	NEGATIVE MODULATOR
Mono_Fra_Mean	monocyte percentage of leukocytes	PDGFRB	0.0910646	down	NEGATIVE MODULATOR
Mono_Fra_Mean_INT	monocyte percentage of leukocytes	PDGFRB	0.0420277	down	NEGATIVE MODULATOR
Mono_Fra_Min	monocyte percentage of leukocytes	PDGFRB	0.060943	down	NEGATIVE MODULATOR
Mono_Fra_Min_INT	monocyte percentage of leukocytes	PDGFRB	0.0256956	down	NEGATIVE MODULATOR
Tot_protein	Total protein	PGA5	-0.0491082	up	NEGATIVE MODULATOR
Alk_Phosp	Alkaline phosphatase	PGF	0.0589133	up	POSITIVE MODULATOR
MCH_Max	mean corpuscular hemoglobin	PIK3CA	0.76412	down	NEGATIVE MODULATOR
MCH_Max_INT	mean corpuscular hemoglobin	PIK3CA	0.398718	down	NEGATIVE MODULATOR
MCH_Mean	mean corpuscular hemoglobin	PIK3CA	0.774867	down	NEGATIVE MODULATOR
MCH_Mean_INT	mean corpuscular hemoglobin	PIK3CA	0.425586	down	NEGATIVE MODULATOR
MCH_Min	mean corpuscular hemoglobin	PIK3CA	0.715758	down	NEGATIVE MODULATOR
MCH_Min_INT	mean corpuscular hemoglobin	PIK3CA	0.381523	down	NEGATIVE MODULATOR
MCV_Max	mean corpuscular volume	PIK3CA	1.56156	down	NEGATIVE MODULATOR
MCV_Max_INT	mean corpuscular volume	PIK3CA	0.301994	down	NEGATIVE MODULATOR
MCV_Mean	mean corpuscular volume	PIK3CA	1.63141	down	NEGATIVE MODULATOR
MCV_Mean_INT	mean corpuscular volume	PIK3CA	0.336385	down	NEGATIVE MODULATOR
MCV_Min	mean corpuscular volume	PIK3CA	1.61637	down	NEGATIVE MODULATOR
MCV_Min_INT	mean corpuscular volume	PIK3CA	0.323488	down	NEGATIVE MODULATOR
Platelet_Max	platelet count	PIK3CA	-17.6038	down	POSITIVE MODULATOR
Platelet_Max_INT	platelet count	PIK3CA	-0.351431	down	POSITIVE MODULATOR
Platelet_Mean	platelet count	PIK3CA	-16.2066	down	POSITIVE MODULATOR
Platelet_Mean_INT	platelet count	PIK3CA	-0.41054	down	POSITIVE MODULATOR
Platelet_Min	platelet count	PIK3CA	-13.2834	down	POSITIVE MODULATOR
Platelet_Min_INT	platelet count	PIK3CA	-0.304143	down	POSITIVE MODULATOR
A1C_Min_INT	HbA1c measurement	PKLR	-0.0407739	up	NEGATIVE MODULATOR
HCT_Max	hematocrit	PKLR	0.843962	down	NEGATIVE MODULATOR
HCT_Max_INT	hematocrit	PKLR	0.21329	down	NEGATIVE MODULATOR
HCT_Mean	hematocrit	PKLR	0.869615	down	NEGATIVE MODULATOR
HCT_Mean_INT	hematocrit	PKLR	0.201904	down	NEGATIVE MODULATOR
HCT_Min	hematocrit	PKLR	0.886059	down	NEGATIVE MODULATOR
HCT_Min_INT	hematocrit	PKLR	0.16801	down	NEGATIVE MODULATOR
Hemoglobin_Max	hemoglobin measurement	PKLR	0.28736	down	NEGATIVE MODULATOR
Hemoglobin_Max_INT	hemoglobin measurement	PKLR	0.202243	down	NEGATIVE MODULATOR
Hemoglobin_Mean	hemoglobin measurement	PKLR	0.29801	down	NEGATIVE MODULATOR
Hemoglobin_Mean_INT	hemoglobin measurement	PKLR	0.194986	down	NEGATIVE MODULATOR
Hemoglobin_Min	hemoglobin measurement	PKLR	0.315625	down	NEGATIVE MODULATOR
Hemoglobin_Min_INT	hemoglobin measurement	PKLR	0.170707	down	NEGATIVE MODULATOR
Potas_BSP_Max	potassium measurement	PKLR	-0.0134216	down	POSITIVE MODULATOR
Potas_BSP_Max_INT	potassium measurement	PKLR	-0.0273537	down	POSITIVE MODULATOR
Potas_BSP_Mean	potassium measurement	PKLR	-0.00873705	down	POSITIVE MODULATOR
Potas_BSP_Mean_INT	potassium measurement	PKLR	-0.0356991	down	POSITIVE MODULATOR
RBC_Max	erythrocyte count	PKLR	0.0542645	down	NEGATIVE MODULATOR
RBC_Max_INT	erythrocyte count	PKLR	0.192092	down	NEGATIVE MODULATOR
RBC_Mean	erythrocyte count	PKLR	0.059497	down	NEGATIVE MODULATOR
RBC_Mean_INT	erythrocyte count	PKLR	0.190993	down	NEGATIVE MODULATOR
RBC_Min	erythrocyte count	PKLR	0.0648104	down	NEGATIVE MODULATOR
RBC_Min_INT	erythrocyte count	PKLR	0.154361	down	NEGATIVE MODULATOR
RDW_Max_INT	red cell distribution width	PKLR	-0.0356405	down	POSITIVE MODULATOR
RDW_Mean	red cell distribution width	PKLR	-0.0460539	down	POSITIVE MODULATOR
RDW_Mean_INT	red cell distribution width	PKLR	-0.0444406	down	POSITIVE MODULATOR
RDW_Min	red cell distribution width	PKLR	-0.0372538	down	POSITIVE MODULATOR
RDW_Min_INT	red cell distribution width	PKLR	-0.0431206	down	POSITIVE MODULATOR
mean_Pulse	Heart rate	PLAU	-0.977124	down	POSITIVE MODULATOR
mean_Pulse_INT	Heart rate	PLAU	-0.111671	down	POSITIVE MODULATOR
mean_Systolic	Systolic blood pressure	PLAU	1.10846	up	POSITIVE MODULATOR
mean_Systolic_INT	Systolic blood pressure	PLAU	0.106166	up	POSITIVE MODULATOR
min_Pulse_INT	Heart rate	PLAU	-0.0845399	down	POSITIVE MODULATOR
min_Systolic	Systolic blood pressure	PLAU	0.77069	up	POSITIVE MODULATOR
phe_427_21	Atrial fibrillation	PLAU	-0.204469	up	NEGATIVE MODULATOR
phe_442_11	Abdominal aortic aneurysm	PLAU	0.209267	up	POSITIVE MODULATOR
phe_696_4	Psoriasis	PLAU	-0.27446	up	NEGATIVE MODULATOR
phe_696_41	Psoriasis vulgaris	PLAU	-0.27328	up	NEGATIVE MODULATOR
phe_395_2	Nonrheumatic aortic valve disorders	PLG	0.136449	up	POSITIVE MODULATOR
phe_395_2	Nonrheumatic aortic valve disorders	PLG	0.136449	up	POSITIVE MODULATOR
phe_411	Ischemic Heart Disease	PLG	-0.0540894	up	NEGATIVE MODULATOR
phe_411	Ischemic Heart Disease	PLG	-0.0540894	up	NEGATIVE MODULATOR
phe_411_2	Myocardial infarction	PLG	-0.0623653	up	NEGATIVE MODULATOR
phe_411_2	Myocardial infarction	PLG	-0.0623653	up	NEGATIVE MODULATOR
phe_411_4	Coronary atherosclerosis	PLG	0.0781618	up	POSITIVE MODULATOR
phe_411_4	Coronary atherosclerosis	PLG	0.0781618	up	POSITIVE MODULATOR
phe_411_8	Other chronic ischemic heart disease | unspecified	PLG	-0.0848287	up	NEGATIVE MODULATOR
phe_411_8	Other chronic ischemic heart disease | unspecified	PLG	-0.0848287	up	NEGATIVE MODULATOR
Trig_Mean_INT	triglyceride measurement	PLG	-0.0676449	up	NEGATIVE MODULATOR
Trig_Mean_INT	triglyceride measurement	PLG	-0.0676449	up	NEGATIVE MODULATOR
MCH_Max_INT	mean corpuscular hemoglobin	POLA2	-0.341622	down	POSITIVE MODULATOR
phe_208	Benign neoplasm of colon	POLD3	-0.281181	up	NEGATIVE MODULATOR
Alk_Phosp	Alkaline phosphatase	PPARA	-0.17528	up	NEGATIVE MODULATOR
HCT_Max	hematocrit	PPARG	-0.249465	down	POSITIVE MODULATOR
HCT_Max_INT	hematocrit	PPARG	-0.0634045	down	POSITIVE MODULATOR
Hemoglobin_Max	hemoglobin measurement	PPARG	-0.091013	down	POSITIVE MODULATOR
Hemoglobin_Max_INT	hemoglobin measurement	PPARG	-0.0642747	down	POSITIVE MODULATOR
RDW_Min_INT	red cell distribution width	PPARG	0.0937422	down	NEGATIVE MODULATOR
Creat	Creatinine	PRIM1	0.0447573	up	POSITIVE MODULATOR
phe_327_3	Sleep apnea	PRIM1	0.0822177	up	POSITIVE MODULATOR
phe_555	Inflammatory bowel disease and other gastroenteritis and colitis	PRKCB	0.359047	up	POSITIVE MODULATOR
Cystatin_C	Cystatin C	PRKCE	0.175845	up	POSITIVE MODULATOR
phe_272	Disorders of lipoid metabolism	PRKCE	0.265136	up	POSITIVE MODULATOR
phe_272_1	Hyperlipidemia	PRKCE	0.26233	up	POSITIVE MODULATOR
phe_401	Hypertension	PRKCE	0.258823	up	POSITIVE MODULATOR
phe_401_1	Essential hypertension	PRKCE	0.253913	up	POSITIVE MODULATOR
phe_411	Ischemic Heart Disease	PRKCE	0.25742	up	POSITIVE MODULATOR
phe_411_3	Angina pectoris	PRKCE	0.294595	up	POSITIVE MODULATOR
phe_411_4	Coronary atherosclerosis	PRKCE	0.309325	up	POSITIVE MODULATOR
phe_495	Asthma	PRKCQ	-0.204182	up	NEGATIVE MODULATOR
Creat	Creatinine	PRKCZ	-0.0702035	up	NEGATIVE MODULATOR
phe_401	Hypertension	PRKD3	0.142152	up	POSITIVE MODULATOR
phe_401_1	Essential hypertension	PRKD3	0.144154	up	POSITIVE MODULATOR
ALT_Mean_INT	serum alanine aminotransferase measurement	PSMA4	-0.151941	up	NEGATIVE MODULATOR
Creat_BSP_Max_INT	Creat total	PSMA4	0.124895	up	POSITIVE MODULATOR
Creat_BSP_Mean_INT	Creat total	PSMA4	0.137051	up	POSITIVE MODULATOR
Creat_BSP_Min_INT	Creat total	PSMA4	0.126491	up	POSITIVE MODULATOR
mean_Pulse	Heart rate	PSMA4	1.51931	down	NEGATIVE MODULATOR
mean_Pulse_INT	Heart rate	PSMA4	0.165119	down	NEGATIVE MODULATOR
mean_Weight_INT	Weight	PSMA4	-0.177108	up	NEGATIVE MODULATOR
min_BMI_INT	Body Mass Index	PSMA4	-0.266331	up	NEGATIVE MODULATOR
min_Weight	Weight	PSMA4	-10.8105	up	NEGATIVE MODULATOR
min_Weight_INT	Weight	PSMA4	-0.304246	up	NEGATIVE MODULATOR
phe_165	Cancer within the respiratory system	PSMA4	1.84027	up	POSITIVE MODULATOR
phe_165_1	Cancer of bronchus; lung	PSMA4	1.99193	up	POSITIVE MODULATOR
phe_198	Secondary malignant neoplasm	PSMA4	0.586298	up	POSITIVE MODULATOR
phe_411	Ischemic Heart Disease	PSMA4	-0.318316	up	NEGATIVE MODULATOR
phe_411_3	Angina pectoris	PSMA4	-0.414798	up	NEGATIVE MODULATOR
phe_411_4	Coronary atherosclerosis	PSMA4	-0.398844	up	NEGATIVE MODULATOR
phe_411_8	Other chronic ischemic heart disease | unspecified	PSMA4	-0.364658	up	NEGATIVE MODULATOR
phe_440	Atherosclerosis	PSMA4	0.786971	up	POSITIVE MODULATOR
phe_440_2	Atherosclerosis of the extremities	PSMA4	0.539497	up	POSITIVE MODULATOR
phe_440_22	Atherosclerosis of native arteries of the extremities with intermittent claudication	PSMA4	0.592357	up	POSITIVE MODULATOR
phe_442	Other aneurysm	PSMA4	0.261485	up	POSITIVE MODULATOR
phe_442_1	Aortic aneurysm	PSMA4	0.789746	up	POSITIVE MODULATOR
phe_442_11	Abdominal aortic aneurysm	PSMA4	0.995967	up	POSITIVE MODULATOR
phe_443	Peripheral vascular disease	PSMA4	0.343861	up	POSITIVE MODULATOR
phe_443_9	Peripheral vascular disease | unspecified	PSMA4	0.611267	up	POSITIVE MODULATOR
phe_444	Arterial embolism and thrombosis	PSMA4	1.0718	up	POSITIVE MODULATOR
phe_447	Other disorders of arteries and arterioles	PSMA4	0.765702	up	POSITIVE MODULATOR
phe_480	Pneumonia	PSMA4	0.469778	up	POSITIVE MODULATOR
phe_480_1	Bacterial pneumonia	PSMA4	0.625138	up	POSITIVE MODULATOR
phe_480_11	Pneumococcal pneumonia	PSMA4	0.786971	up	POSITIVE MODULATOR
phe_496	Chronic airway obstruction	PSMA4	0.934933	up	POSITIVE MODULATOR
phe_496_1	Emphysema	PSMA4	1.88096	up	POSITIVE MODULATOR
phe_496_2	Chronic bronchitis	PSMA4	1.17075	up	POSITIVE MODULATOR
phe_496_21	Obstructive chronic bronchitis	PSMA4	1.2364	up	POSITIVE MODULATOR
phe_506	Empyema and pneumothorax	PSMA4	0.98302	up	POSITIVE MODULATOR
phe_509	Respiratory failure | insufficiency | arrest	PSMA4	0.776799	up	POSITIVE MODULATOR
phe_509_1	Respiratory failure	PSMA4	0.690796	up	POSITIVE MODULATOR
phe_509_8	Dependence on respirator [Ventilator] or supplemental oxygen	PSMA4	1.16335	up	POSITIVE MODULATOR
phe_510	Other diseases of lung	PSMA4	0.645483	up	POSITIVE MODULATOR
phe_514	Abnormal findings examination of lungs	PSMA4	0.267742	up	POSITIVE MODULATOR
phe_514_2	Solitary pulmonary nodule	PSMA4	0.309666	up	POSITIVE MODULATOR
Creat_BSP_Max_INT	Creat total	PSMA5	-0.169495	up	NEGATIVE MODULATOR
Creat_BSP_Mean_INT	Creat total	PSMA5	-0.243538	up	NEGATIVE MODULATOR
Creat_BSP_Min_INT	Creat total	PSMA5	-0.222409	up	NEGATIVE MODULATOR
eGFR_Mean	glomerular filtration rate	PSMA5	4.6604	down	NEGATIVE MODULATOR
eGFR_Mean_INT	glomerular filtration rate	PSMA5	0.222409	down	NEGATIVE MODULATOR
LDLC_Max	low density lipoprotein cholesterol measurement	PSMA5	8.45712	up	POSITIVE MODULATOR
LDLC_Max_INT	low density lipoprotein cholesterol measurement	PSMA5	0.227043	up	POSITIVE MODULATOR
LDLC_Mean	low density lipoprotein cholesterol measurement	PSMA5	6.95029	up	POSITIVE MODULATOR
LDLC_Mean_INT	low density lipoprotein cholesterol measurement	PSMA5	0.218703	up	POSITIVE MODULATOR
phe_272	Disorders of lipoid metabolism	PSMA5	0.38829	up	POSITIVE MODULATOR
phe_272_1	Hyperlipidemia	PSMA5	0.416091	up	POSITIVE MODULATOR
TotChol_Max	total cholesterol measurement	PSMA5	9.67481	up	POSITIVE MODULATOR
TotChol_Max_INT	total cholesterol measurement	PSMA5	0.220556	up	POSITIVE MODULATOR
TotChol_Mean	total cholesterol measurement	PSMA5	7.93353	up	POSITIVE MODULATOR
TotChol_Mean_INT	total cholesterol measurement	PSMA5	0.209436	up	POSITIVE MODULATOR
HCT_Max	hematocrit	PSMB10	-0.294798	down	POSITIVE MODULATOR
HCT_Max_INT	hematocrit	PSMB10	-0.0735163	down	POSITIVE MODULATOR
HCT_Mean	hematocrit	PSMB10	-0.259847	down	POSITIVE MODULATOR
HCT_Mean_INT	hematocrit	PSMB10	-0.0617086	down	POSITIVE MODULATOR
Hemoglobin_Max	hemoglobin measurement	PSMB10	-0.0983359	down	POSITIVE MODULATOR
Hemoglobin_Max_INT	hemoglobin measurement	PSMB10	-0.0684895	down	POSITIVE MODULATOR
Hemoglobin_Mean	hemoglobin measurement	PSMB10	-0.0872089	down	POSITIVE MODULATOR
Hemoglobin_Mean_INT	hemoglobin measurement	PSMB10	-0.0581218	down	POSITIVE MODULATOR
MCH_Max	mean corpuscular hemoglobin	PSMB10	0.538102	down	NEGATIVE MODULATOR
MCH_Max_INT	mean corpuscular hemoglobin	PSMB10	0.282342	down	NEGATIVE MODULATOR
MCH_Mean	mean corpuscular hemoglobin	PSMB10	0.506686	down	NEGATIVE MODULATOR
MCH_Mean_INT	mean corpuscular hemoglobin	PSMB10	0.282342	down	NEGATIVE MODULATOR
MCH_Min_INT	mean corpuscular hemoglobin	PSMB10	0.243274	down	NEGATIVE MODULATOR
Potas_BSP_Mean_INT	potassium measurement	PSMB10	-0.0515766	down	POSITIVE MODULATOR
RBC_Max	erythrocyte count	PSMB10	-0.0306318	down	POSITIVE MODULATOR
RBC_Max_INT	erythrocyte count	PSMB10	-0.0966079	down	POSITIVE MODULATOR
RBC_Mean	erythrocyte count	PSMB10	-0.0280137	down	POSITIVE MODULATOR
RBC_Mean_INT	erythrocyte count	PSMB10	-0.0806375	down	POSITIVE MODULATOR
TotChol_Mean_INT	total cholesterol measurement	PSMB10	-0.0651907	up	NEGATIVE MODULATOR
MCH_Max	mean corpuscular hemoglobin	PSMB11	-0.458503	down	POSITIVE MODULATOR
MCH_Max_INT	mean corpuscular hemoglobin	PSMB11	-0.239964	down	POSITIVE MODULATOR
MCH_Mean	mean corpuscular hemoglobin	PSMB11	-0.464217	down	POSITIVE MODULATOR
MCH_Mean_INT	mean corpuscular hemoglobin	PSMB11	-0.253772	down	POSITIVE MODULATOR
MCH_Min	mean corpuscular hemoglobin	PSMB11	-0.417557	down	POSITIVE MODULATOR
MCH_Min_INT	mean corpuscular hemoglobin	PSMB11	-0.228538	down	POSITIVE MODULATOR
MCHC_Max	mean corpuscular hemoglobin concentration	PSMB11	-0.116173	down	POSITIVE MODULATOR
MCHC_Max_INT	mean corpuscular hemoglobin concentration	PSMB11	-0.113317	down	POSITIVE MODULATOR
MCHC_Mean	mean corpuscular hemoglobin concentration	PSMB11	-0.131409	down	POSITIVE MODULATOR
MCHC_Mean_INT	mean corpuscular hemoglobin concentration	PSMB11	-0.140455	down	POSITIVE MODULATOR
MCHC_Min_INT	mean corpuscular hemoglobin concentration	PSMB11	-0.11284	down	POSITIVE MODULATOR
MCV_Max	mean corpuscular volume	PSMB11	-0.919387	down	POSITIVE MODULATOR
MCV_Max_INT	mean corpuscular volume	PSMB11	-0.174736	down	POSITIVE MODULATOR
MCV_Mean	mean corpuscular volume	PSMB11	-0.942717	down	POSITIVE MODULATOR
MCV_Mean_INT	mean corpuscular volume	PSMB11	-0.191876	down	POSITIVE MODULATOR
MCV_Min	mean corpuscular volume	PSMB11	-0.889868	down	POSITIVE MODULATOR
MCV_Min_INT	mean corpuscular volume	PSMB11	-0.180449	down	POSITIVE MODULATOR
RDW_Max	red cell distribution width	PSMB11	0.337093	down	NEGATIVE MODULATOR
RDW_Max_INT	red cell distribution width	PSMB11	0.324238	down	NEGATIVE MODULATOR
RDW_Mean	red cell distribution width	PSMB11	0.368041	down	NEGATIVE MODULATOR
RDW_Mean_INT	red cell distribution width	PSMB11	0.426127	down	NEGATIVE MODULATOR
RDW_Min	red cell distribution width	PSMB11	0.384229	down	NEGATIVE MODULATOR
RDW_Min_INT	red cell distribution width	PSMB11	0.487071	down	NEGATIVE MODULATOR
MCH_Max	mean corpuscular hemoglobin	PSMB5	-0.614101	down	POSITIVE MODULATOR
MCH_Max_INT	mean corpuscular hemoglobin	PSMB5	-0.350233	down	POSITIVE MODULATOR
MCH_Mean	mean corpuscular hemoglobin	PSMB5	-0.252046	down	POSITIVE MODULATOR
MCH_Mean_INT	mean corpuscular hemoglobin	PSMB5	-0.340813	down	POSITIVE MODULATOR
MCH_Min	mean corpuscular hemoglobin	PSMB5	-0.561864	down	POSITIVE MODULATOR
MCH_Min_INT	mean corpuscular hemoglobin	PSMB5	-0.124193	down	POSITIVE MODULATOR
MCHC_Max	mean corpuscular hemoglobin concentration	PSMB5	-0.15671	down	POSITIVE MODULATOR
MCHC_Max_INT	mean corpuscular hemoglobin concentration	PSMB5	-0.152888	down	POSITIVE MODULATOR
MCHC_Mean	mean corpuscular hemoglobin concentration	PSMB5	-0.177733	down	POSITIVE MODULATOR
MCHC_Mean_INT	mean corpuscular hemoglobin concentration	PSMB5	-0.076346	down	POSITIVE MODULATOR
MCHC_Min_INT	mean corpuscular hemoglobin concentration	PSMB5	-0.152888	down	POSITIVE MODULATOR
MCV_Max	mean corpuscular volume	PSMB5	-1.34268	down	POSITIVE MODULATOR
MCV_Max_INT	mean corpuscular volume	PSMB5	-0.254779	down	POSITIVE MODULATOR
MCV_Mean	mean corpuscular volume	PSMB5	-0.983332	down	POSITIVE MODULATOR
MCV_Mean_INT	mean corpuscular volume	PSMB5	-0.104061	down	POSITIVE MODULATOR
MCV_Min	mean corpuscular volume	PSMB5	-0.483176	down	POSITIVE MODULATOR
MCV_Min_INT	mean corpuscular volume	PSMB5	-0.241436	down	POSITIVE MODULATOR
RDW_Max	red cell distribution width	PSMB5	0.354381	down	NEGATIVE MODULATOR
RDW_Max_INT	red cell distribution width	PSMB5	0.177269	down	NEGATIVE MODULATOR
RDW_Mean	red cell distribution width	PSMB5	0.201323	down	NEGATIVE MODULATOR
phe_244	Hypothyroidism	PSMB7	-0.306744	up	NEGATIVE MODULATOR
phe_244_4	Hypothyroidism NOS	PSMB7	-0.266018	up	NEGATIVE MODULATOR
phe_474_2	Chronic tonsillitis and adenoiditis	PSMB7	-0.365812	up	NEGATIVE MODULATOR
phe_479	Other upper respiratory disease	PSMB7	-0.0942021	up	NEGATIVE MODULATOR
phe_242	Thyrotoxicosis with or without goiter	PSMB8	0.817853	up	POSITIVE MODULATOR
phe_242_1	Graves' disease	PSMB8	1.58604	up	POSITIVE MODULATOR
phe_250_1	Type 1 diabetes	PSMB8	-0.205497	up	NEGATIVE MODULATOR
phe_371_1	Uveitis | noninfectious or NOS	PSMB8	-0.849553	up	NEGATIVE MODULATOR
phe_695_2	Bullous dermatoses	PSMB8	2.60994	up	POSITIVE MODULATOR
phe_697	Sarcoidosis	PSMB8	1.91995	up	POSITIVE MODULATOR
phe_714_1	Rheumatoid arthritis	PSMB8	-1.45502	up	NEGATIVE MODULATOR
phe_715_2	Ankylosing spondylitis	PSMB8	-2.55183	up	NEGATIVE MODULATOR
phe_242	Thyrotoxicosis with or without goiter	PSMB9	0.536701	up	POSITIVE MODULATOR
phe_242_1	Graves' disease	PSMB9	0.879371	up	POSITIVE MODULATOR
phe_242_3	Exophthalmos	PSMB9	1.0401	up	POSITIVE MODULATOR
phe_244	Hypothyroidism	PSMB9	0.176527	up	POSITIVE MODULATOR
phe_244_4	Hypothyroidism NOS	PSMB9	0.164363	up	POSITIVE MODULATOR
phe_279	Disorders involving the immune mechanism	PSMB9	0.47339	up	POSITIVE MODULATOR
phe_285	Other anemias	PSMB9	0.11096	up	POSITIVE MODULATOR
phe_371_1	Uveitis | noninfectious or NOS	PSMB9	-0.332286	up	NEGATIVE MODULATOR
phe_557	Intestinal malabsorption (non-celiac)	PSMB9	1.77476	up	POSITIVE MODULATOR
phe_557_1	Celiac disease	PSMB9	2.67906	up	POSITIVE MODULATOR
phe_575_1	Cholangitis	PSMB9	0.590401	up	POSITIVE MODULATOR
phe_695_2	Bullous dermatoses	PSMB9	1.17309	up	POSITIVE MODULATOR
phe_696	Psoriasis and related disorders	PSMB9	-0.239424	up	NEGATIVE MODULATOR
phe_696_4	Psoriasis	PSMB9	-0.332609	up	NEGATIVE MODULATOR
phe_696_41	Psoriasis vulgaris	PSMB9	-0.306687	up	NEGATIVE MODULATOR
phe_697	Sarcoidosis	PSMB9	0.659241	up	POSITIVE MODULATOR
phe_709_2	Sicca syndrome	PSMB9	0.691867	up	POSITIVE MODULATOR
phe_714_1	Rheumatoid arthritis	PSMB9	-0.528912	up	NEGATIVE MODULATOR
phe_715_2	Ankylosing spondylitis	PSMB9	-1.04545	up	NEGATIVE MODULATOR
Tot_protein	Total protein	PSMB9	-0.0647731	up	NEGATIVE MODULATOR
Alk_Phosp	Alkaline phosphatase	PSMC3	-0.158525	up	NEGATIVE MODULATOR
AST_Max_INT	aspartate aminotransferase measurement	PSMC3	-0.152623	up	NEGATIVE MODULATOR
AST_Mean_INT	aspartate aminotransferase measurement	PSMC3	-0.166374	up	NEGATIVE MODULATOR
AST_Min_INT	aspartate aminotransferase measurement	PSMC3	-0.216639	up	NEGATIVE MODULATOR
Creat_BSP_Max	Creat total	PSMC3	0.0282515	up	POSITIVE MODULATOR
Creat_BSP_Max_INT	Creat total	PSMC3	0.112505	up	POSITIVE MODULATOR
Creat_BSP_Mean_INT	Creat total	PSMC3	0.123055	up	POSITIVE MODULATOR
Creat_BSP_Min_INT	Creat total	PSMC3	0.111683	up	POSITIVE MODULATOR
Cystatin_C	Cystatin C	PSMC3	0.186298	up	POSITIVE MODULATOR
eGFR_Max_INT	glomerular filtration rate	PSMC3	-0.101609	down	POSITIVE MODULATOR
eGFR_Mean	glomerular filtration rate	PSMC3	-3.0888	down	POSITIVE MODULATOR
eGFR_Mean_INT	glomerular filtration rate	PSMC3	-0.144402	down	POSITIVE MODULATOR
eGFR_Min	glomerular filtration rate	PSMC3	-2.2315	down	POSITIVE MODULATOR
eGFR_Min_INT	glomerular filtration rate	PSMC3	-0.129371	down	POSITIVE MODULATOR
G_gtf	Gamma glutamyltransferase	PSMC3	-0.0592347	up	NEGATIVE MODULATOR
max_BMI	Body Mass Index	PSMC3	2.79483	up	POSITIVE MODULATOR
max_BMI_INT	Body Mass Index	PSMC3	0.465226	up	POSITIVE MODULATOR
max_Diastolic	Diastolic blood pressure	PSMC3	-0.994578	up	NEGATIVE MODULATOR
max_Diastolic_INT	Diastolic blood pressure	PSMC3	-0.0852383	up	NEGATIVE MODULATOR
max_Systolic	Systolic blood pressure	PSMC3	-2.27394	up	NEGATIVE MODULATOR
max_Systolic_INT	Systolic blood pressure	PSMC3	-0.10095	up	NEGATIVE MODULATOR
max_Weight	Weight	PSMC3	13.5916	up	POSITIVE MODULATOR
max_Weight_INT	Weight	PSMC3	0.294788	up	POSITIVE MODULATOR
MCH_Max_INT	mean corpuscular hemoglobin	PSMC3	0.160506	down	NEGATIVE MODULATOR
mean_BMI	Body Mass Index	PSMC3	2.45744	up	POSITIVE MODULATOR
[truncated: 60,019 more rows]

## Sheet: Table B
Table B: Colocalization results
PHENOTYPE	GENE_NAME	coloc_pass
phe_365	ABCA1	0
phe_365_11	ABCA1	0
Alk_Phosp	ACHE	1
max_Pulse	ACHE	1
max_Pulse_INT	ACHE	1
mean_Pulse	ACHE	1
mean_Pulse_INT	ACHE	1
min_Pulse	ACHE	1
min_Pulse_INT	ACHE	1
phe_427_3	ACHE	1
Baso_Fra_Max	ACVR2A	1
Baso_Fra_Max_INT	ACVR2A	1
Baso_Fra_Mean_INT	ACVR2A	1
Baso_Fra_Min_INT	ACVR2A	1
Creat	ACVR2A	1
Creat_BSP_Max_INT	ACVR2A	1
Creat_BSP_Mean_INT	ACVR2A	1
Cystatin_C	ACVR2A	0
Mono_Abs_Max_INT	ACVR2A	1
Mono_Abs_Mean_INT	ACVR2A	1
Mono_Fra_Max_INT	ACVR2A	1
Mono_Fra_Mean	ACVR2A	1
Mono_Fra_Mean_INT	ACVR2A	1
Creat	ACVR2B	1
Creat_BSP_Max_INT	ACVR2B	1
phe_426_21	ACVR2B	0
Creat_BSP_Max_INT	ADORA1	1
Creat_BSP_Mean_INT	ADORA1	1
Creat_BSP_Min_INT	ADORA1	1
Neut_Fra_Mean	ADORA2A	1
Neut_Fra_Mean_INT	ADORA2A	1
Neut_Fra_Min	ADORA2A	1
Neut_Fra_Min_INT	ADORA2A	1
Lymph_Fra_Max	ADORA2B	1
Lymph_Fra_Max_INT	ADORA2B	1
Lymph_Fra_Mean	ADORA2B	1
Lymph_Fra_Mean_INT	ADORA2B	1
Lymph_Fra_Min	ADORA2B	1
Lymph_Fra_Min_INT	ADORA2B	1
Neut_Abs_Max_INT	ADORA2B	1
Neut_Abs_Mean	ADORA2B	1
Neut_Abs_Mean_INT	ADORA2B	1
Neut_Abs_Min	ADORA2B	1
Neut_Abs_Min_INT	ADORA2B	1
Neut_Fra_Max	ADORA2B	1
Neut_Fra_Max_INT	ADORA2B	1
Neut_Fra_Mean	ADORA2B	1
Neut_Fra_Mean_INT	ADORA2B	1
Neut_Fra_Min	ADORA2B	1
Neut_Fra_Min_INT	ADORA2B	1
WBC_Mean	ADORA2B	1
WBC_Mean_INT	ADORA2B	1
WBC_Min	ADORA2B	1
WBC_Min_INT	ADORA2B	1
Creat_BSP_Mean_INT	ADORA3	1
phe_443_1	ADRA2A	1
Cystatin_C	ADRA2B	1
phe_594	ADRA2C	1
mean_Diastolic	ADRB1	1
mean_Diastolic_INT	ADRB1	1
Mono_Fra_Mean	ADRB2	1
Mono_Fra_Mean_INT	ADRB2	1
Mono_Fra_Min	ADRB2	1
Mono_Fra_Min_INT	ADRB2	1
Neut_Fra_Mean	ADRB2	1
Neut_Fra_Mean_INT	ADRB2	1
Neut_Fra_Min_INT	ADRB2	1
Cystatin_C	AHR	1
Alk_Phosp	ALDH2	1
ALT_Max_INT	ALDH2	1
ALT_Mean	ALDH2	1
ALT_Mean_INT	ALDH2	1
AST_Max_INT	ALDH2	1
AST_Mean_INT	ALDH2	1
Baso_Abs_Mean_INT	ALDH2	1
Cystatin_C	ALDH2	0
Dir_bilirubin	ALDH2	1
HCT_Max	ALDH2	0
HCT_Max_INT	ALDH2	0
HCT_Mean	ALDH2	0
HCT_Mean_INT	ALDH2	0
HCT_Min_INT	ALDH2	0
Hemoglobin_Max	ALDH2	0
Hemoglobin_Max_INT	ALDH2	0
Hemoglobin_Mean	ALDH2	0
Hemoglobin_Mean_INT	ALDH2	0
Hemoglobin_Min	ALDH2	0
Hemoglobin_Min_INT	ALDH2	0
Lymph_Abs_Max	ALDH2	0
Lymph_Abs_Max_INT	ALDH2	0
Lymph_Abs_Mean	ALDH2	0
Lymph_Abs_Mean_INT	ALDH2	0
Lymph_Abs_Min	ALDH2	0
Lymph_Abs_Min_INT	ALDH2	0
MCH_Max	ALDH2	0
MCH_Max_INT	ALDH2	0
MCH_Mean	ALDH2	0
MCH_Mean_INT	ALDH2	0
MCHC_Max	ALDH2	1
MCHC_Max_INT	ALDH2	1
Mono_Abs_Mean_INT	ALDH2	0
Mono_Abs_Min_INT	ALDH2	0
MPV_Max	ALDH2	0
MPV_Max_INT	ALDH2	0
MPV_Mean	ALDH2	0
MPV_Mean_INT	ALDH2	0
Neut_Fra_Mean	ALDH2	0
Neut_Fra_Mean_INT	ALDH2	0
Neut_Fra_Min	ALDH2	0
Neut_Fra_Min_INT	ALDH2	0
phe_244	ALDH2	0
phe_244_4	ALDH2	0
phe_288	ALDH2	0
phe_401	ALDH2	0
phe_401_1	ALDH2	0
phe_411_2	ALDH2	0
phe_443_9	ALDH2	0
Platelet_Mean	ALDH2	0
Platelet_Mean_INT	ALDH2	0
Platelet_Min_INT	ALDH2	0
RBC_Max_INT	ALDH2	0
Tot_bilirubin	ALDH2	1
Tot_protein	ALDH2	0
WBC_Max	ALDH2	0
WBC_Max_INT	ALDH2	0
WBC_Mean	ALDH2	0
WBC_Mean_INT	ALDH2	0
WBC_Min	ALDH2	0
WBC_Min_INT	ALDH2	0
Alk_Phosp	ALOX5	0
MCH_Max	ALOX5	0
MCH_Max_INT	ALOX5	0
MCH_Mean	ALOX5	0
MCH_Mean_INT	ALOX5	0
MCH_Min	ALOX5	0
MCH_Min_INT	ALOX5	0
MCV_Max	ALOX5	0
MCV_Max_INT	ALOX5	0
MCV_Mean	ALOX5	0
MCV_Mean_INT	ALOX5	0
MCV_Min	ALOX5	0
MCV_Min_INT	ALOX5	0
Creat_BSP_Max_INT	ANGPTL3	1
Creat_BSP_Mean_INT	ANGPTL3	1
Creat_BSP_Min_INT	ANGPTL3	1
eGFR_Mean	ANGPTL3	1
eGFR_Mean_INT	ANGPTL3	1
eGFR_Min	ANGPTL3	1
eGFR_Min_INT	ANGPTL3	1
LDLC_Max	ANGPTL3	1
Platelet_Mean	ANGPTL3	1
Platelet_Mean_INT	ANGPTL3	1
Platelet_Min	ANGPTL3	1
Platelet_Min_INT	ANGPTL3	1
Tot_bilirubin	ANGPTL3	1
TotChol_Max	ANGPTL3	1
TotChol_Max_INT	ANGPTL3	1
TotChol_Mean	ANGPTL3	1
TotChol_Mean_INT	ANGPTL3	1
TotChol_Min	ANGPTL3	1
TotChol_Min_INT	ANGPTL3	1
Trig_Max	ANGPTL3	1
Trig_Max_INT	ANGPTL3	1
Trig_Mean	ANGPTL3	1
Trig_Mean_INT	ANGPTL3	1
Trig_Min	ANGPTL3	1
Trig_Min_INT	ANGPTL3	1
phe_286_1	ATP1B1	0
phe_286_12	ATP1B1	0
phe_451	ATP1B1	0
phe_451_2	ATP1B1	0
phe_452	ATP1B1	0
phe_452_2	ATP1B1	0
A1C_Max_INT	ATP1B2	1
A1C_Mean_INT	ATP1B2	1
A1C_Min_INT	ATP1B2	1
Dir_bilirubin	ATP1B2	1
MCHC_Max	ATP1B2	0
MCHC_Max_INT	ATP1B2	0
MCHC_Mean	ATP1B2	0
MCHC_Mean_INT	ATP1B2	0
MCHC_Min	ATP1B2	1
MCHC_Min_INT	ATP1B2	0
phe_218_1	ATP1B2	0
phe_250_2	ATP1B2	1
Platelet_Mean	ATP1B2	1
RDW_Min	ATP1B2	1
RDW_Min_INT	ATP1B2	1
Sodium_BSP_Mean_INT	ATP1B2	0
Testosterone	ATP1B2	0
Tot_bilirubin	ATP1B2	1
Tot_protein	ATP1B2	0
Trig_Max	ATP1B2	1
Trig_Max_INT	ATP1B2	1
Trig_Mean	ATP1B2	1
Trig_Mean_INT	ATP1B2	1
Creat_BSP_Max_INT	ATP1B3	0
Creat_BSP_Mean_INT	ATP1B3	0
Creat_BSP_Min_INT	ATP1B3	0
eGFR_Mean_INT	ATP1B3	0
eGFR_Min	ATP1B3	0
eGFR_Min_INT	ATP1B3	0
phe_471	AXL	0
phe_362_26	BCR	1
phe_594	BCR	0
phe_594_1	BCR	1
Alk_Phosp	BLK	0
BUN_BSP_Max_INT	BLK	0
Creat	BLK	0
max_BMI	BLK	0
max_BMI_INT	BLK	0
max_Diastolic	BLK	1
max_Diastolic_INT	BLK	1
max_Systolic	BLK	1
max_Systolic_INT	BLK	1
MCH_Max	BLK	0
MCH_Max_INT	BLK	0
MCH_Mean	BLK	0
MCH_Mean_INT	BLK	0
MCH_Min	BLK	1
MCH_Min_INT	BLK	0
MCHC_Mean_INT	BLK	0
MCHC_Min_INT	BLK	0
MCV_Min	BLK	1
MCV_Min_INT	BLK	1
mean_Diastolic	BLK	1
mean_Systolic	BLK	1
mean_Systolic_INT	BLK	1
phe_193	BLK	1
phe_241	BLK	1
phe_241_1	BLK	1
phe_241_2	BLK	1
phe_244	BLK	1
phe_244_4	BLK	1
phe_280	BLK	1
phe_380_4	BLK	0
phe_395_2	BLK	0
phe_401	BLK	1
phe_401_1	BLK	1
phe_401_21	BLK	1
phe_495	BLK	1
phe_740	BLK	1
Potas_BSP_Mean_INT	BLK	1
Potas_BSP_Min	BLK	1
Potas_BSP_Min_INT	BLK	0
RDW_Max	BLK	1
RDW_Max_INT	BLK	1
RDW_Mean	BLK	1
RDW_Mean_INT	BLK	1
RDW_Min	BLK	1
RDW_Min_INT	BLK	1
Tot_protein	BLK	0
Trig_Max	BLK	1
Trig_Max_INT	BLK	0
Trig_Mean	BLK	1
Trig_Mean_INT	BLK	0
Trig_Min	BLK	0
Trig_Min_INT	BLK	0
phe_562	BMPR1B	0
Alk_Phosp	BMPR2	0
TotChol_Max	BMPR2	0
TotChol_Max_INT	BMPR2	0
TotChol_Mean	BMPR2	0
TotChol_Mean_INT	BMPR2	0
G_gtf	C1S	1
MCHC_Mean_INT	CA1	1
Creat	CA14	0
Creat_BSP_Mean_INT	CA14	0
Creat_BSP_Min_INT	CA14	0
phe_172	CA14	0
phe_172_21	CA14	1
phe_555	CACNA1S	0
MCH_Max	CACNA2D2	1
MCH_Max_INT	CACNA2D2	1
MCH_Mean_INT	CACNA2D2	1
max_Weight	CALCB	1
max_Weight_INT	CALCB	1
mean_Weight	CALCB	1
mean_Weight_INT	CALCB	1
phe_261	CALCB	0
phe_261_4	CALCB	0
phe_562	CALCB	1
phe_562_1	CALCB	1
phe_562_2	CALCB	1
phe_427_3	CALCRL	1
Mono_Abs_Min_INT	CCR5	1
Mono_Fra_Mean	CCR5	0
Mono_Fra_Mean_INT	CCR5	0
phe_557_1	CCR5	0
Mono_Abs_Mean_INT	CD52	1
Mono_Fra_Max	CD52	1
Mono_Fra_Max_INT	CD52	1
Mono_Fra_Mean	CD52	1
Mono_Fra_Mean_INT	CD52	1
Mono_Fra_Min_INT	CD52	1
Platelet_Mean	CD52	0
Platelet_Mean_INT	CD52	1
phe_165_1	CHRNA4	1
phe_496	CHRNA4	1
WBC_Mean	CHRNA4	1
max_BMI	COMT	1
max_BMI_INT	COMT	1
Mono_Abs_Max	CSF1R	0
phe_696_41	CSF2RB	1
phe_939	CSF2RB	1
Lymph_Fra_Mean	CSF3R	0
Lymph_Fra_Mean_INT	CSF3R	0
Neut_Abs_Max	CSF3R	0
Neut_Abs_Max_INT	CSF3R	0
Neut_Abs_Min	CSF3R	0
Neut_Abs_Min_INT	CSF3R	0
Neut_Fra_Mean	CSF3R	0
Neut_Fra_Mean_INT	CSF3R	0
WBC_Max	CSF3R	0
WBC_Max_INT	CSF3R	0
WBC_Mean	CSF3R	0
WBC_Mean_INT	CSF3R	0
WBC_Min	CSF3R	0
WBC_Min_INT	CSF3R	0
phe_242	CTLA4	1
phe_242_1	CTLA4	1
phe_244	CTLA4	1
phe_244_1	CTLA4	1
phe_244_2	CTLA4	1
phe_244_4	CTLA4	1
phe_702_2	CTLA4	1
phe_714_1	CTLA4	1
Tot_protein	CTLA4	1
MCH_Max_INT	CUL4A	1
MCH_Mean_INT	CUL4A	1
MPV_Max	CUL4A	0
MPV_Max_INT	CUL4A	0
MPV_Mean	CUL4A	0
MPV_Mean_INT	CUL4A	0
MPV_Min	CUL4A	0
MPV_Min_INT	CUL4A	0
max_Weight	CYP17A1	0
max_Weight_INT	CYP17A1	0
MCH_Max_INT	CYP17A1	0
MCH_Mean_INT	CYP17A1	0
MCV_Mean_INT	CYP17A1	0
mean_Weight	CYP17A1	0
mean_Weight_INT	CYP17A1	0
min_Weight	CYP17A1	0
min_Weight_INT	CYP17A1	0
Sodium_BSP_Max	CYP17A1	1
Sodium_BSP_Max_INT	CYP17A1	1
Sodium_BSP_Mean	CYP17A1	1
Sodium_BSP_Mean_INT	CYP17A1	1
phe_743_1	CYP19A1	1
phe_743_11	CYP19A1	0
Sodium_BSP_Max	CYP19A1	1
Sodium_BSP_Max_INT	CYP19A1	1
Sodium_BSP_Mean	CYP19A1	1
Sodium_BSP_Mean_INT	CYP19A1	1
phe_627_1	CYP3A7	1
Testosterone	CYP3A7	1
MCH_Max	DDC	0
MCH_Max_INT	DDC	0
MCH_Mean	DDC	0
MCH_Mean_INT	DDC	0
MCH_Min	DDC	0
MCH_Min_INT	DDC	0
MCV_Max	DDC	0
MCV_Max_INT	DDC	0
MCV_Mean	DDC	0
MCV_Mean_INT	DDC	0
MCV_Min	DDC	0
MCV_Min_INT	DDC	0
RBC_Max_INT	DDC	0
Alk_Phosp	DHODH	0
ALT_Max_INT	DHODH	0
ALT_Mean	DHODH	1
ALT_Mean_INT	DHODH	0
G_gtf	DHODH	1
LDLC_Mean	DHODH	0
LDLC_Mean_INT	DHODH	0
phe_411_4	DHODH	1
Potas_BSP_Mean_INT	DHODH	0
Sodium_BSP_Min_INT	DHODH	1
TotChol_Mean	DHODH	0
TotChol_Mean_INT	DHODH	0
TotChol_Min	DHODH	0
TotChol_Min_INT	DHODH	0
phe_401	DNMT3A	1
WBC_Mean	DNMT3A	1
WBC_Mean_INT	DNMT3A	1
WBC_Min	DNMT3A	1
WBC_Min_INT	DNMT3A	1
Alk_Phosp	DPEP1	0
Calcium_mg_Max	DPEP1	1
Calcium_mg_Max_INT	DPEP1	1
Calcium_mg_Mean	DPEP1	1
Calcium_mg_Mean_INT	DPEP1	1
Calcium_mg_Min_INT	DPEP1	1
Creat	DPEP1	0
Creat_BSP_Max_INT	DPEP1	0
Creat_BSP_Mean_INT	DPEP1	0
Creat_BSP_Min_INT	DPEP1	0
Cystatin_C	DPEP1	0
eGFR_Max	DPEP1	0
eGFR_Max_INT	DPEP1	0
eGFR_Mean	DPEP1	0
eGFR_Mean_INT	DPEP1	0
eGFR_Min	DPEP1	0
eGFR_Min_INT	DPEP1	0
HCT_Max	DPEP1	0
HCT_Max_INT	DPEP1	0
MCH_Max	DPEP1	0
MCH_Max_INT	DPEP1	0
MCH_Mean	DPEP1	1
MCH_Mean_INT	DPEP1	1
MCH_Min	DPEP1	1
MCH_Min_INT	DPEP1	1
MCV_Max	DPEP1	0
MCV_Max_INT	DPEP1	0
MCV_Mean	DPEP1	0
MCV_Mean_INT	DPEP1	0
MCV_Min	DPEP1	0
MCV_Min_INT	DPEP1	0
mean_Diastolic	DPEP1	0
mean_Diastolic_INT	DPEP1	0
phe_172	DPEP1	0
phe_172_1	DPEP1	0
phe_172_11	DPEP1	0
phe_172_2	DPEP1	0
phe_172_21	DPEP1	0
phe_172_22	DPEP1	0
phe_173	DPEP1	0
phe_276_13	DPEP1	0
phe_351	DPEP1	1
phe_401	DPEP1	0
phe_401_1	DPEP1	0
phe_563	DPEP1	1
phe_690_1	DPEP1	0
phe_694_2	DPEP1	0
phe_702_1	DPEP1	0
phe_714	DPEP1	0
phe_716_9	DPEP1	0
phe_740	DPEP1	1
Potas_BSP_Max	DPEP1	1
Potas_BSP_Max_INT	DPEP1	1
Potas_BSP_Mean	DPEP1	0
Potas_BSP_Mean_INT	DPEP1	0
Potas_BSP_Min	DPEP1	0
Potas_BSP_Min_INT	DPEP1	0
Tot_protein	DPEP1	0
UricAMeasure	DPEP1	0
Creat_BSP_Max	DPP4	1
Creat_BSP_Max_INT	DPP4	1
Creat_BSP_Mean_INT	DPP4	1
Creat_BSP_Min_INT	DPP4	1
eGFR_Mean	DPP4	1
eGFR_Mean_INT	DPP4	1
eGFR_Min	DPP4	1
eGFR_Min_INT	DPP4	1
phe_593	DPP4	1
phe_593_2	DPP4	1
phe_350	DRD2	1
phe_357	DRD2	1
Sodium_BSP_Mean	DRD2	1
Sodium_BSP_Mean_INT	DRD2	1
Sodium_BSP_Min	DRD2	1
Sodium_BSP_Min_INT	DRD2	1
phe_244	DRD4	1
phe_274	DRD5	0
phe_274_1	DRD5	0
phe_272	EDNRA	1
phe_411	EDNRA	1
phe_411_1	EDNRA	1
phe_411_2	EDNRA	1
phe_411_3	EDNRA	1
phe_411_4	EDNRA	1
phe_411_8	EDNRA	1
phe_430	EDNRA	1
phe_433_1	EDNRA	1
phe_440	EDNRA	1
phe_440_2	EDNRA	1
phe_440_22	EDNRA	1
phe_443	EDNRA	1
phe_443_9	EDNRA	1
phe_447	EDNRA	1
MCH_Max	EEF2	0
MCH_Max_INT	EEF2	0
MCH_Mean	EEF2	0
MCH_Mean_INT	EEF2	0
MCH_Min	EEF2	0
MCH_Min_INT	EEF2	0
MCV_Max	EEF2	0
MCV_Max_INT	EEF2	0
MCV_Mean	EEF2	0
MCV_Mean_INT	EEF2	0
MCV_Min	EEF2	0
MCV_Min_INT	EEF2	0
PSA_Max_INT	EEF2	1
PSA_Mean_INT	EEF2	1
RBC_Max	EEF2	0
RBC_Max_INT	EEF2	0
RBC_Mean	EEF2	0
RBC_Mean_INT	EEF2	0
RBC_Min_INT	EEF2	0
Creat_BSP_Mean_INT	EGLN2	0
Creat_BSP_Min_INT	EGLN2	0
HCT_Max	EGLN2	0
HCT_Max_INT	EGLN2	0
Hemoglobin_Max	EGLN2	0
Hemoglobin_Max_INT	EGLN2	0
Tot_protein	EML4	1
HCT_Max	EPAS1	0
HCT_Max_INT	EPAS1	0
HCT_Mean	EPAS1	0
HCT_Mean_INT	EPAS1	0
Hemoglobin_Max	EPAS1	0
Hemoglobin_Max_INT	EPAS1	0
Hemoglobin_Mean	EPAS1	0
Hemoglobin_Mean_INT	EPAS1	0
ALT_Max_INT	EPHA2	1
ALT_Mean_INT	EPHA2	1
ALT_Min	EPHA2	1
ALT_Min_INT	EPHA2	1
AST_Max_INT	EPHA2	1
AST_Mean_INT	EPHA2	1
AST_Min_INT	EPHA2	1
Hemoglobin_Max	EPHA2	0
Hemoglobin_Max_INT	EPHA2	0
MCHC_Max	EPHA2	1
MCHC_Max_INT	EPHA2	1
MCHC_Mean	EPHA2	1
MCHC_Mean_INT	EPHA2	1
phe_427_2	EPHA3	1
Sodium_BSP_Mean_INT	EPHA4	1
HCT_Max	EPHB4	0
HCT_Max_INT	EPHB4	0
HCT_Mean	EPHB4	0
HCT_Min	EPHB4	0
HCT_Min_INT	EPHB4	0
Hemoglobin_Max	EPHB4	0
Hemoglobin_Max_INT	EPHB4	0
Hemoglobin_Min	EPHB4	0
Hemoglobin_Min_INT	EPHB4	0
MCH_Mean	EPHB4	0
MCH_Mean_INT	EPHB4	0
MCH_Min_INT	EPHB4	0
MCV_Mean	EPHB4	0
MCV_Mean_INT	EPHB4	0
MCV_Min	EPHB4	0
MCV_Min_INT	EPHB4	0
mean_Pulse	EPHB4	0
mean_Pulse_INT	EPHB4	0
min_Pulse	EPHB4	0
min_Pulse_INT	EPHB4	0
RBC_Max_INT	EPHB4	0
RBC_Mean	EPHB4	0
RBC_Mean_INT	EPHB4	0
RBC_Min	EPHB4	0
RBC_Min_INT	EPHB4	0
Sodium_BSP_Mean	EPHB4	1
Sodium_BSP_Mean_INT	EPHB4	1
Alk_Phosp	ERBB2	1
Baso_Abs_Max_INT	ERBB2	0
Baso_Abs_Mean_INT	ERBB2	0
Creat	ERBB2	0
Creat_BSP_Max_INT	ERBB2	0
Creat_BSP_Mean_INT	ERBB2	0
Creat_BSP_Min_INT	ERBB2	0
Lymph_Abs_Max	ERBB2	1
Lymph_Abs_Max_INT	ERBB2	1
Lymph_Abs_Mean	ERBB2	1
Lymph_Abs_Mean_INT	ERBB2	1
Mono_Fra_Max	ERBB2	0
Mono_Fra_Max_INT	ERBB2	0
Mono_Fra_Mean	ERBB2	0
Mono_Fra_Mean_INT	ERBB2	0
Mono_Fra_Min	ERBB2	0
Mono_Fra_Min_INT	ERBB2	0
Neut_Abs_Max	ERBB2	0
Neut_Abs_Max_INT	ERBB2	0
Neut_Abs_Mean	ERBB2	0
Neut_Abs_Mean_INT	ERBB2	0
Neut_Abs_Min	ERBB2	0
Neut_Abs_Min_INT	ERBB2	0
Neut_Fra_Mean	ERBB2	0
Neut_Fra_Mean_INT	ERBB2	0
phe_427	ERBB2	1
phe_427_2	ERBB2	1
phe_427_21	ERBB2	1
phe_495	ERBB2	1
phe_555	ERBB2	1
Potas_BSP_Mean_INT	ERBB2	0
TotChol_Max	ERBB2	1
TotChol_Max_INT	ERBB2	1
TotChol_Mean	ERBB2	1
TotChol_Mean_INT	ERBB2	1
TotChol_Min	ERBB2	1
TotChol_Min_INT	ERBB2	1
WBC_Max	ERBB2	0
WBC_Max_INT	ERBB2	0
WBC_Mean	ERBB2	0
WBC_Mean_INT	ERBB2	0
WBC_Min	ERBB2	0
WBC_Min_INT	ERBB2	0
phe_471	ERBB3	0
phe_495	ERBB3	0
phe_696_4	ERBB3	0
phe_696_41	ERBB3	0
mean_BMI_INT	ERBB4	1
phe_615	ESR1	0
HCT_Max	ESR2	1
HCT_Max_INT	ESR2	1
HCT_Mean	ESR2	1
HCT_Mean_INT	ESR2	1
HCT_Min	ESR2	1
HCT_Min_INT	ESR2	1
Hemoglobin_Max	ESR2	1
Hemoglobin_Max_INT	ESR2	1
Hemoglobin_Mean	ESR2	1
Hemoglobin_Mean_INT	ESR2	1
Hemoglobin_Min	ESR2	1
Hemoglobin_Min_INT	ESR2	1
mean_Pulse	ESR2	1
mean_Pulse_INT	ESR2	1
min_Pulse	ESR2	1
min_Pulse_INT	ESR2	1
phe_286_2	ESR2	0
phe_427	ESR2	1
phe_427_2	ESR2	0
phe_427_21	ESR2	0
phe_427_22	ESR2	1
RBC_Max	ESR2	1
RBC_Max_INT	ESR2	1
RBC_Mean	ESR2	1
RBC_Mean_INT	ESR2	1
RBC_Min	ESR2	1
RBC_Min_INT	ESR2	1
MPV_Max	F10	0
MPV_Max_INT	F10	0
MPV_Mean	F10	0
MPV_Mean_INT	F10	0
MPV_Min	F10	0
MPV_Min_INT	F10	0
phe_286	F11	1
phe_286_2	F11	1
phe_286_7	F11	1
phe_286_8	F11	1
phe_286_81	F11	1
phe_415	F11	1
phe_415_1	F11	1
phe_415_11	F11	1
phe_444	F11	1
phe_451	F11	1
phe_451_2	F11	1
phe_452	F11	1
phe_452_2	F11	1
BUN_BSP_Max_INT	F12	1
BUN_BSP_Mean	F12	1
BUN_BSP_Mean_INT	F12	1
BUN_BSP_Min	F12	1
BUN_BSP_Min_INT	F12	1
Calcium_mg_Max_INT	F12	1
Calcium_mg_Mean_INT	F12	1
Creat	F12	0
Creat_BSP_Max	F12	1
Creat_BSP_Max_INT	F12	1
Creat_BSP_Mean_INT	F12	1
Creat_BSP_Min_INT	F12	1
Cystatin_C	F12	1
eGFR_Max	F12	1
eGFR_Max_INT	F12	1
eGFR_Mean	F12	1
eGFR_Mean_INT	F12	1
eGFR_Min	F12	1
eGFR_Min_INT	F12	1
HCT_Max	F12	0
HCT_Max_INT	F12	0
HCT_Mean	F12	1
HCT_Mean_INT	F12	1
HCT_Min	F12	1
HCT_Min_INT	F12	1
Hemoglobin_Max	F12	0
Hemoglobin_Max_INT	F12	0
Hemoglobin_Mean	F12	1
Hemoglobin_Mean_INT	F12	1
Hemoglobin_Min	F12	1
Hemoglobin_Min_INT	F12	1
phe_594	F12	1
phe_594_1	F12	1
phe_594_3	F12	1
phe_696_4	F12	1
RBC_Max	F12	1
RBC_Max_INT	F12	1
RBC_Mean	F12	1
RBC_Mean_INT	F12	1
RBC_Min_INT	F12	1
UricAMeasure	F12	1
phe_286_12	F2	1
phe_286_6	F2	1
Potas_BSP_Mean_INT	F2	0
Trig_Max	F2	0
Trig_Max_INT	F2	1
Trig_Mean	F2	0
Trig_Mean_INT	F2	1
Trig_Min	F2	1
Trig_Min_INT	F2	1
Platelet_Max	F2R	0
Platelet_Max_INT	F2R	0
Platelet_Mean	F2R	0
Platelet_Mean_INT	F2R	0
Platelet_Min	F2R	0
Platelet_Min_INT	F2R	0
phe_365	F7	1
phe_593_2	F7	1
HCT_Mean	FAAH	0
HCT_Mean_INT	FAAH	0
Hemoglobin_Max	FAAH	1
Hemoglobin_Max_INT	FAAH	1
Hemoglobin_Mean	FAAH	1
Hemoglobin_Mean_INT	FAAH	1
Hemoglobin_Min	FAAH	1
Hemoglobin_Min_INT	FAAH	1
Sodium_BSP_Mean	FAAH	0
Sodium_BSP_Mean_INT	FAAH	0
Sodium_BSP_Min	FAAH	0
Sodium_BSP_Min_INT	FAAH	0
AST_Mean_INT	FCGRT	0
AST_Min	FCGRT	1
AST_Min_INT	FCGRT	1
G_gtf	FCGRT	1
HCT_Max	FCGRT	1
HCT_Max_INT	FCGRT	1
HCT_Mean_INT	FCGRT	0
Hemoglobin_Max	FCGRT	1
Hemoglobin_Max_INT	FCGRT	1
Hemoglobin_Mean	FCGRT	0
Hemoglobin_Mean_INT	FCGRT	0
Hemoglobin_Min_INT	FCGRT	0
phe_172	FCGRT	1
phe_172_1	FCGRT	1
phe_172_2	FCGRT	0
phe_172_21	FCGRT	0
RBC_Max	FCGRT	0
RBC_Max_INT	FCGRT	0
RBC_Mean	FCGRT	0
RBC_Mean_INT	FCGRT	0
Testosterone	FCGRT	1
Trig_Max	FCGRT	1
Trig_Max_INT	FCGRT	1
Trig_Mean	FCGRT	1
Trig_Mean_INT	FCGRT	1
Trig_Min	FCGRT	1
Trig_Min_INT	FCGRT	1
phe_427_2	FDPS	0
Sodium_BSP_Max	FGFR1	1
Sodium_BSP_Max_INT	FGFR1	1
Sodium_BSP_Mean	FGFR1	1
Sodium_BSP_Mean_INT	FGFR1	1
Testosterone	FGFR1	1
Dir_bilirubin	FGFR2	1
G_gtf	FGFR2	1
phe_600	FGFR2	0
PSA_Max_INT	FGFR2	0
PSA_Mean_INT	FGFR2	0
PSA_Min_INT	FGFR2	0
Tot_bilirubin	FGFR2	1
Tot_protein	FGFR2	1
G_gtf	FGFR3	1
phe_454	FGFR3	0
phe_454_1	FGFR3	1
phe_600	FGFR3	1
phe_722_9	FGFR3	1
phe_740	FGFR3	0
PSA_Mean_INT	FGFR3	1
Creat	FGFR4	0
Creat_BSP_Max_INT	FGFR4	0
Creat_BSP_Mean_INT	FGFR4	0
Creat_BSP_Min_INT	FGFR4	0
Cystatin_C	FGFR4	0
eGFR_Max	FGFR4	0
eGFR_Max_INT	FGFR4	0
eGFR_Mean	FGFR4	0
eGFR_Mean_INT	FGFR4	0
HCT_Max	FGFR4	0
HCT_Max_INT	FGFR4	0
HCT_Mean	FGFR4	1
HCT_Mean_INT	FGFR4	1
HCT_Min	FGFR4	1
HCT_Min_INT	FGFR4	1
Hemoglobin_Max	FGFR4	0
Hemoglobin_Max_INT	FGFR4	0
Hemoglobin_Mean	FGFR4	1
Hemoglobin_Mean_INT	FGFR4	1
Hemoglobin_Min	FGFR4	1
Hemoglobin_Min_INT	FGFR4	1
phe_218_1	FGFR4	1
phe_594	FGFR4	0
phe_594_1	FGFR4	0
phe_594_3	FGFR4	0
phe_415_11	FGG	0
Tot_protein	FGG	1
Cystatin_C	FLT3	0
Tot_protein	FLT3	0
Alk_Phosp	FRK	1
ALT_Max_INT	FRK	1
ALT_Mean	FRK	1
ALT_Mean_INT	FRK	1
ALT_Min	FRK	1
Creat_BSP_Max_INT	FRK	1
Creat_BSP_Mean_INT	FRK	1
Creat_BSP_Min_INT	FRK	1
Cystatin_C	FRK	1
Hemoglobin_Mean_INT	FRK	1
Hemoglobin_Min_INT	FRK	1
phe_272	FRK	1
phe_272_11	FRK	1
phe_362_2	FRK	1
phe_362_21	FRK	0
phe_720	FRK	1
phe_720_1	FRK	0
TotChol_Max	FRK	1
TotChol_Max_INT	FRK	1
TotChol_Mean	FRK	1
TotChol_Mean_INT	FRK	1
phe_367_1	FXYD2	1
MCH_Max	GAA	1
MCH_Max_INT	GAA	1
MCH_Mean	GAA	1
MCH_Mean_INT	GAA	1
MCH_Min	GAA	1
MCH_Min_INT	GAA	1
MCHC_Max	GAA	1
MCHC_Max_INT	GAA	1
MCHC_Mean	GAA	1
MCHC_Mean_INT	GAA	1
MCHC_Min	GAA	0
MCHC_Min_INT	GAA	0
Cystatin_C	GABBR1	0
HCT_Max	GABBR1	0
HCT_Max_INT	GABBR1	0
Hemoglobin_Max	GABBR1	0
Hemoglobin_Max_INT	GABBR1	0
Hemoglobin_Mean	GABBR1	0
Hemoglobin_Mean_INT	GABBR1	0
MCH_Max	GABBR1	0
MCH_Max_INT	GABBR1	0
MCH_Mean	GABBR1	0
MCH_Mean_INT	GABBR1	0
MCH_Min	GABBR1	0
MCH_Min_INT	GABBR1	0
MCV_Max	GABBR1	0
MCV_Max_INT	GABBR1	0
MCV_Mean	GABBR1	0
MCV_Mean_INT	GABBR1	0
MCV_Min	GABBR1	0
MCV_Min_INT	GABBR1	0
phe_242	GABBR1	0
phe_242_1	GABBR1	0
phe_275_1	GABBR1	0
phe_371_1	GABBR1	0
phe_454	GABBR1	0
phe_593_1	GABBR1	0
phe_593_2	GABBR1	0
phe_695_42	GABBR1	0
phe_696	GABBR1	0
phe_696_4	GABBR1	0
phe_696_41	GABBR1	0
phe_709_2	GABBR1	0
phe_715_2	GABBR1	0
RBC_Max	GABBR1	1
RBC_Max_INT	GABBR1	1
RBC_Mean	GABBR1	1
RBC_Mean_INT	GABBR1	0
Tot_bilirubin	GABBR1	0
MCH_Max_INT	GART	0
Mono_Abs_Max	GRIK5	0
Mono_Abs_Max_INT	GRIK5	0
Mono_Abs_Mean_INT	GRIK5	0
WBC_Mean	GRIK5	0
WBC_Mean_INT	GRIK5	0
RDW_Mean_INT	GRIN3B	0
RDW_Min	GRIN3B	0
RDW_Min_INT	GRIN3B	0
WBC_Mean	GRIN3B	1
WBC_Min	GRIN3B	0
WBC_Min_INT	GRIN3B	0
phe_365	GSR	1
HCT_Max	HDAC5	1
HCT_Max_INT	HDAC5	1
HCT_Mean	HDAC5	1
HCT_Mean_INT	HDAC5	1
HCT_Min_INT	HDAC5	1
Hemoglobin_Max	HDAC5	0
Hemoglobin_Max_INT	HDAC5	0
Hemoglobin_Mean	HDAC5	0
Hemoglobin_Mean_INT	HDAC5	0
phe_743_1	HDAC5	1
phe_743_11	HDAC5	1
RBC_Max	HDAC5	1
RBC_Mean	HDAC5	1
RBC_Mean_INT	HDAC5	1
Creat_BSP_Min_INT	HDAC7	1
phe_454	HDAC7	1
Platelet_Max	HDAC7	1
Platelet_Max_INT	HDAC7	1
Platelet_Mean	HDAC7	1
Platelet_Mean_INT	HDAC7	1
Platelet_Min	HDAC7	1
Platelet_Min_INT	HDAC7	0
LDLC_Max	HMGCR	1
LDLC_Max_INT	HMGCR	1
LDLC_Mean	HMGCR	1
LDLC_Mean_INT	HMGCR	1
LDLC_Min	HMGCR	1
LDLC_Min_INT	HMGCR	1
max_BMI	HMGCR	0
max_BMI_INT	HMGCR	0
max_Weight	HMGCR	1
max_Weight_INT	HMGCR	1
mean_BMI	HMGCR	0
mean_BMI_INT	HMGCR	0
mean_Weight	HMGCR	1
mean_Weight_INT	HMGCR	1
Platelet_Max	HMGCR	1
Platelet_Max_INT	HMGCR	1
Platelet_Mean	HMGCR	1
Platelet_Mean_INT	HMGCR	1
Platelet_Min_INT	HMGCR	1
Sodium_BSP_Max	HMGCR	1
Sodium_BSP_Max_INT	HMGCR	1
Sodium_BSP_Mean	HMGCR	1
Sodium_BSP_Mean_INT	HMGCR	1
Sodium_BSP_Min	HMGCR	1
Sodium_BSP_Min_INT	HMGCR	1
TotChol_Max	HMGCR	1
TotChol_Max_INT	HMGCR	1
TotChol_Mean	HMGCR	1
TotChol_Mean_INT	HMGCR	1
TotChol_Min	HMGCR	1
TotChol_Min_INT	HMGCR	1
phe_244	HSD11B2	0
phe_244_4	HSD11B2	0
Creat	HTR1D	1
Creat_BSP_Mean_INT	HTR1D	1
min_Diastolic	HTR1D	1
min_Diastolic_INT	HTR1D	1
Mono_Fra_Mean	HTR1D	1
Mono_Fra_Mean_INT	HTR1D	1
Creat	HTR2B	1
Creat_BSP_Min_INT	HTR2B	1
MCV_Mean_INT	HTR3D	1
MCV_Min	HTR3D	1
MCV_Min_INT	HTR3D	1
MPV_Max	HTR3D	1
MPV_Max_INT	HTR3D	1
MPV_Mean	HTR3D	1
MPV_Mean_INT	HTR3D	1
MPV_Min	HTR3D	1
MPV_Min_INT	HTR3D	1
Platelet_Max	HTR3D	0
Platelet_Max_INT	HTR3D	0
Platelet_Mean	HTR3D	0
Platelet_Mean_INT	HTR3D	0
Platelet_Min	HTR3D	1
Platelet_Min_INT	HTR3D	1
WBC_Min_INT	HTR3D	1
phe_690	IL12B	0
phe_690_1	IL12B	0
phe_696	IL13	1
phe_696_4	IL13	1
phe_696_41	IL13	1
phe_696_42	IL13	1
phe_371_21	IL1R1	0
phe_471	IL1R1	0
phe_476	IL1R1	0
phe_495	IL1R1	0
PSA_Max_INT	IL1R1	1
phe_495	IL1RL2	0
Lymph_Abs_Max	IL2RA	1
Lymph_Abs_Max_INT	IL2RA	1
Lymph_Abs_Mean_INT	IL2RA	1
Lymph_Fra_Max	IL2RA	1
Lymph_Fra_Max_INT	IL2RA	1
Lymph_Fra_Mean	IL2RA	1
Lymph_Fra_Mean_INT	IL2RA	1
phe_250_1	IL2RA	0
phe_380_1	IL2RA	1
phe_687_1	IL2RA	1
phe_690	IL2RA	1
phe_690_1	IL2RA	1
phe_695	IL2RA	1
phe_696	IL2RA	1
phe_696_4	IL2RA	1
phe_696_41	IL2RA	1
phe_939	IL2RA	1
Tot_protein	IL2RA	1
phe_471	IL2RB	1
phe_495	IL2RB	1
Baso_Abs_Max_INT	IL5RA	0
Baso_Abs_Mean_INT	IL5RA	0
Baso_Fra_Max	IL5RA	0
Baso_Fra_Max_INT	IL5RA	0
Baso_Fra_Mean_INT	IL5RA	0
Baso_Fra_Min_INT	IL5RA	0
phe_395_2	IL6	0
Alk_Phosp	IL6R	1
HCT_Max	IL6R	1
HCT_Max_INT	IL6R	1
HCT_Mean_INT	IL6R	1
Hemoglobin_Max	IL6R	1
Hemoglobin_Max_INT	IL6R	1
Hemoglobin_Mean	IL6R	1
Hemoglobin_Mean_INT	IL6R	1
MCH_Max	IL6R	1
MCH_Max_INT	IL6R	1
MCH_Mean	IL6R	1
MCH_Mean_INT	IL6R	1
MCH_Min	IL6R	1
MCH_Min_INT	IL6R	1
MCHC_Mean_INT	IL6R	0
MCV_Max	IL6R	0
MCV_Max_INT	IL6R	0
MCV_Mean	IL6R	0
MCV_Mean_INT	IL6R	0
MCV_Min	IL6R	0
MCV_Min_INT	IL6R	0
Mono_Abs_Max	IL6R	1
Mono_Abs_Max_INT	IL6R	1
Mono_Abs_Mean_INT	IL6R	1
Mono_Abs_Min_INT	IL6R	1
Mono_Fra_Max	IL6R	1
Mono_Fra_Max_INT	IL6R	1
Mono_Fra_Mean	IL6R	1
Mono_Fra_Mean_INT	IL6R	1
Mono_Fra_Min	IL6R	1
Mono_Fra_Min_INT	IL6R	1
MPV_Max	IL6R	1
MPV_Max_INT	IL6R	1
MPV_Mean	IL6R	1
MPV_Mean_INT	IL6R	1
MPV_Min	IL6R	1
MPV_Min_INT	IL6R	1
phe_411	IL6R	1
phe_411_2	IL6R	1
phe_411_3	IL6R	1
phe_411_4	IL6R	1
phe_411_8	IL6R	1
phe_427_2	IL6R	1
phe_427_21	IL6R	1
phe_442	IL6R	1
phe_442_1	IL6R	1
phe_442_11	IL6R	1
phe_939	IL6R	1
RDW_Max_INT	IL6R	1
RDW_Mean	IL6R	1
RDW_Mean_INT	IL6R	1
RDW_Min	IL6R	1
RDW_Min_INT	IL6R	1
Mono_Abs_Mean_INT	IL6ST	0
phe_696	IL6ST	1
phe_696_4	IL6ST	1
phe_714	IL6ST	1
Tot_protein	IL6ST	0
Creat	IMPDH2	1
Creat_BSP_Mean_INT	IMPDH2	1
Creat_BSP_Min_INT	IMPDH2	1
Cystatin_C	IMPDH2	1
phe_555	IMPDH2	1
RDW_Min_INT	IMPDH2	1
phe_241	INSR	0
phe_241_1	INSR	0
phe_241_2	INSR	1
phe_242	INSR	0
phe_244	INSR	1
phe_244_4	INSR	1
phe_274	INSR	1
phe_274_1	INSR	1
phe_401	INSR	0
phe_401_1	INSR	0
Trig_Max	INSR	0
Trig_Max_INT	INSR	0
Trig_Mean	INSR	0
Trig_Mean_INT	INSR	0
Trig_Min	INSR	1
Trig_Min_INT	INSR	0
MPV_Max	ITGA2B	1
MPV_Max_INT	ITGA2B	1
MPV_Mean	ITGA2B	1
MPV_Mean_INT	ITGA2B	1
MPV_Min	ITGA2B	1
MPV_Min_INT	ITGA2B	1
phe_290_1	ITGA2B	0
Platelet_Max	ITGA2B	1
Platelet_Max_INT	ITGA2B	1
Platelet_Mean	ITGA2B	1
Platelet_Mean_INT	ITGA2B	1
Platelet_Min	ITGA2B	1
Platelet_Min_INT	ITGA2B	1
Lymph_Fra_Max	ITGA4	0
Lymph_Fra_Max_INT	ITGA4	0
Lymph_Fra_Mean	ITGA4	0
Lymph_Fra_Mean_INT	ITGA4	0
Mono_Abs_Max	ITGA4	1
Mono_Abs_Max_INT	ITGA4	1
Mono_Abs_Mean_INT	ITGA4	1
Mono_Abs_Min_INT	ITGA4	1
Mono_Fra_Max	ITGA4	1
Mono_Fra_Max_INT	ITGA4	1
Mono_Fra_Mean	ITGA4	1
Mono_Fra_Mean_INT	ITGA4	1
Mono_Fra_Min	ITGA4	1
Mono_Fra_Min_INT	ITGA4	1
Neut_Abs_Mean	ITGA4	1
Neut_Abs_Mean_INT	ITGA4	1
Neut_Abs_Min	ITGA4	1
Neut_Abs_Min_INT	ITGA4	1
WBC_Max	ITGA4	1
WBC_Max_INT	ITGA4	1
WBC_Mean	ITGA4	1
WBC_Mean_INT	ITGA4	1
WBC_Min	ITGA4	1
WBC_Min_INT	ITGA4	1
Lymph_Abs_Max	ITGAL	1
Lymph_Abs_Max_INT	ITGAL	1
Lymph_Abs_Mean	ITGAL	1
Lymph_Abs_Mean_INT	ITGAL	1
Lymph_Abs_Min	ITGAL	1
Lymph_Abs_Min_INT	ITGAL	1
Lymph_Fra_Max	ITGAL	1
Lymph_Fra_Max_INT	ITGAL	1
Lymph_Fra_Mean	ITGAL	1
Lymph_Fra_Mean_INT	ITGAL	1
Lymph_Fra_Min	ITGAL	1
Lymph_Fra_Min_INT	ITGAL	1
MCH_Max	ITGAL	0
MCH_Max_INT	ITGAL	0
MCH_Mean_INT	ITGAL	0
MCV_Max	ITGAL	0
MCV_Max_INT	ITGAL	0
MCV_Mean	ITGAL	0
MCV_Mean_INT	ITGAL	0
MCV_Min	ITGAL	0
MCV_Min_INT	ITGAL	0
Mono_Abs_Max_INT	ITGAL	1
Mono_Abs_Mean_INT	ITGAL	1
Mono_Abs_Min_INT	ITGAL	1
Neut_Abs_Min_INT	ITGAL	1
RBC_Max_INT	ITGAL	0
RBC_Mean	ITGAL	0
RBC_Mean_INT	ITGAL	0
WBC_Max	ITGAL	1
WBC_Max_INT	ITGAL	1
WBC_Mean	ITGAL	1
WBC_Mean_INT	ITGAL	1
WBC_Min	ITGAL	1
WBC_Min_INT	ITGAL	1
HCT_Mean	ITGB3	0
HCT_Mean_INT	ITGB3	0
Hemoglobin_Mean	ITGB3	1
Hemoglobin_Mean_INT	ITGB3	1
phe_244	ITGB3	0
PSA_Mean_INT	ITGB7	0
phe_555	JAK2	0
Platelet_Max	JAK2	0
Platelet_Max_INT	JAK2	0
Platelet_Mean	JAK2	0
Platelet_Mean_INT	JAK2	0
Platelet_Min	JAK2	0
Platelet_Min_INT	JAK2	0
Sodium_BSP_Max	KCNB1	0
Sodium_BSP_Max_INT	KCNB1	0
Sodium_BSP_Mean	KCNB1	0
Sodium_BSP_Mean_INT	KCNB1	0
max_Weight	KCNH2	1
max_Weight_INT	KCNH2	1
mean_Weight	KCNH2	1
mean_Weight_INT	KCNH2	1
phe_401	KCNH2	0
phe_401_1	KCNH2	0
MCV_Max_INT	KCNH4	0
MCV_Mean_INT	KCNH4	0
phe_244	KCNH4	1
BUN_BSP_Mean	KCNJ11	1
BUN_BSP_Mean_INT	KCNJ11	1
Hemoglobin_Min	KCNJ11	1
MCH_Mean_INT	KCNJ11	1
MCH_Min	KCNJ11	1
MCH_Min_INT	KCNJ11	1
MCV_Min	KCNJ11	1
MCV_Min_INT	KCNJ11	1
phe_442	KCNJ11	1
Sodium_BSP_Mean	KCNJ11	1
Sodium_BSP_Mean_INT	KCNJ11	1
mean_Pulse	KCNJ5	0
mean_Pulse_INT	KCNJ5	0
min_Pulse	KCNJ5	0
min_Pulse_INT	KCNJ5	0
UricAMeasure	KCNJ5	0
phe_250_2	KCNQ1	0
phe_367_8	KCNQ5	0
phe_415	KLKB1	0
phe_415_1	KLKB1	0
phe_415_11	KLKB1	0
phe_296_2	LHCGR	1
MPV_Max	LYN	1
MPV_Max_INT	LYN	1
MPV_Mean	LYN	1
MPV_Mean_INT	LYN	1
MPV_Min	LYN	1
MPV_Min_INT	LYN	1
WBC_Mean_INT	LYN	1
MCH_Max	MAP2K2	0
MCH_Max_INT	MAP2K2	0
MCH_Mean	MAP2K2	0
MCH_Mean_INT	MAP2K2	0
MCH_Min	MAP2K2	0
MCH_Min_INT	MAP2K2	0
MCV_Min	MAP2K2	0
RBC_Max	MAP2K2	0
RBC_Max_INT	MAP2K2	0
RBC_Mean	MAP2K2	0
RBC_Mean_INT	MAP2K2	0
RBC_Min	MAP2K2	0
RBC_Min_INT	MAP2K2	0
Tot_protein	MAP2K2	1
G_gtf	MET	1
phe_433_1	MMP1	0
phe_442_1	MMP1	0
phe_442_11	MMP1	0
phe_185	MMP7	1
PSA_Max_INT	MMP7	1
PSA_Mean_INT	MMP7	1
PSA_Min_INT	MMP7	1
Sodium_BSP_Max	MPL	0
Sodium_BSP_Max_INT	MPL	0
ALT_Max_INT	MYH7B	1
ALT_Mean_INT	MYH7B	1
ALT_Min	MYH7B	1
ALT_Min_INT	MYH7B	1
Creat	MYH7B	0
Creat_BSP_Max	MYH7B	1
Creat_BSP_Max_INT	MYH7B	0
Creat_BSP_Mean_INT	MYH7B	1
Creat_BSP_Min_INT	MYH7B	1
eGFR_Max	MYH7B	1
eGFR_Max_INT	MYH7B	1
eGFR_Mean	MYH7B	1
eGFR_Mean_INT	MYH7B	1
eGFR_Min	MYH7B	0
eGFR_Min_INT	MYH7B	0
max_Weight	MYH7B	0
max_Weight_INT	MYH7B	1
mean_Weight	MYH7B	1
mean_Weight_INT	MYH7B	1
min_Weight	MYH7B	1
min_Weight_INT	MYH7B	1
phe_172	MYH7B	0
phe_172_1	MYH7B	0
phe_172_2	MYH7B	0
phe_173	MYH7B	0
phe_208	MYH7B	1
phe_286_2	MYH7B	1
phe_411	MYH7B	0
phe_415_11	MYH7B	1
phe_451	MYH7B	0
phe_451_2	MYH7B	0
phe_452	MYH7B	1
phe_452_2	MYH7B	1
phe_702_1	MYH7B	0
BUN_BSP_Max_INT	MYL4	0
BUN_BSP_Mean_INT	MYL4	0
phe_401	MYL4	0
phe_401_1	MYL4	0
UricAMeasure	MYL4	0
A1C_Min_INT	MYL7	0
Glucose_Mean_INT	MYL7	0
Glucose_Min	MYL7	0
Glucose_Min_INT	MYL7	0
Alk_Phosp	NDUFA3	0
Baso_Abs_Max_INT	NDUFAF1	1
Baso_Abs_Mean_INT	NDUFAF1	1
Baso_Abs_Min_INT	NDUFAF1	1
Baso_Fra_Max	NDUFAF1	1
Baso_Fra_Max_INT	NDUFAF1	1
Creat_BSP_Max	NDUFAF1	1
eGFR_Max	NDUFAF1	0
eGFR_Max_INT	NDUFAF1	0
eGFR_Min	NDUFAF1	0
Neut_Fra_Min	NDUFAF1	1
Neut_Fra_Min_INT	NDUFAF1	1
phe_371_21	NDUFAF1	1
phe_401	NDUFAF1	0
phe_401_1	NDUFAF1	0
phe_411	NDUFAF1	0
phe_411_4	NDUFAF1	1
phe_495	NDUFAF1	1
phe_585	NDUFAF1	1
phe_585_3	NDUFAF1	1
Sodium_BSP_Mean	NDUFAF1	1
Sodium_BSP_Mean_INT	NDUFAF1	1
Sodium_BSP_Min	NDUFAF1	1
Sodium_BSP_Min_INT	NDUFAF1	1
Alk_Phosp	NDUFAF3	1
MCH_Max	NDUFAF3	1
MCH_Max_INT	NDUFAF3	1
MCH_Mean	NDUFAF3	1
MCH_Mean_INT	NDUFAF3	1
MCH_Min	NDUFAF3	1
MCH_Min_INT	NDUFAF3	1
MCV_Max	NDUFAF3	1
MCV_Max_INT	NDUFAF3	1
MCV_Mean	NDUFAF3	1
MCV_Mean_INT	NDUFAF3	1
MCV_Min	NDUFAF3	1
MCV_Min_INT	NDUFAF3	1
mean_Pulse	NDUFAF3	1
mean_Pulse_INT	NDUFAF3	1
min_Pulse	NDUFAF3	1
min_Pulse_INT	NDUFAF3	1
phe_316	NDUFAF3	1
Tot_bilirubin	NDUFAF3	0
Creat_BSP_Mean_INT	NDUFB10	0
phe_427_2	NDUFB10	0
phe_427_21	NDUFB10	0
Tot_protein	NDUFB3	1
Alk_Phosp	NDUFB8	0
AST_Max_INT	NDUFS3	1
AST_Mean_INT	NDUFS3	1
AST_Min_INT	NDUFS3	1
Lymph_Abs_Mean_INT	NDUFS3	0
max_BMI	NDUFS3	1
max_BMI_INT	NDUFS3	1
mean_BMI	NDUFS3	1
mean_BMI_INT	NDUFS3	1
min_BMI	NDUFS3	1
min_BMI_INT	NDUFS3	1
Mono_Fra_Max	NDUFS3	1
Mono_Fra_Max_INT	NDUFS3	0
Mono_Fra_Mean	NDUFS3	0
Mono_Fra_Mean_INT	NDUFS3	0
Neut_Abs_Min	NDUFS3	1
Neut_Abs_Min_INT	NDUFS3	1
Platelet_Max	NDUFS3	1
Platelet_Max_INT	NDUFS3	1
Platelet_Mean	NDUFS3	1
Platelet_Mean_INT	NDUFS3	1
TotChol_Max	NDUFS3	1
TotChol_Max_INT	NDUFS3	1
TotChol_Mean	NDUFS3	1
TotChol_Mean_INT	NDUFS3	1
TotChol_Min	NDUFS3	1
TotChol_Min_INT	NDUFS3	1
WBC_Mean	NDUFS3	1
WBC_Mean_INT	NDUFS3	1
WBC_Min	NDUFS3	1
WBC_Min_INT	NDUFS3	1
Creat	NDUFS4	0
MCV_Max	NDUFS5	0
MCV_Max_INT	NDUFS5	0
MCV_Mean	NDUFS5	1
MCV_Mean_INT	NDUFS5	0
MCV_Min	NDUFS5	1
MCV_Min_INT	NDUFS5	1
MCH_Max	NDUFV1	0
MCH_Max_INT	NDUFV1	0
MCH_Mean	NDUFV1	0
MCH_Mean_INT	NDUFV1	0
MCH_Min	NDUFV1	0
MCH_Min_INT	NDUFV1	0
MCV_Max	NDUFV1	0
MCV_Max_INT	NDUFV1	0
MCV_Mean	NDUFV1	0
MCV_Mean_INT	NDUFV1	0
MCV_Min	NDUFV1	0
MCV_Min_INT	NDUFV1	0
Creat_BSP_Max_INT	NISCH	0
Creat_BSP_Mean_INT	NISCH	0
Creat_BSP_Min_INT	NISCH	0
HCT_Max	NISCH	1
HCT_Max_INT	NISCH	1
HCT_Mean	NISCH	1
HCT_Mean_INT	NISCH	1
Hemoglobin_Max	NISCH	1
Hemoglobin_Max_INT	NISCH	1
phe_562	NISCH	1
LDLC_Max	NPC1L1	1
LDLC_Max_INT	NPC1L1	1
LDLC_Mean	NPC1L1	1
LDLC_Mean_INT	NPC1L1	1
LDLC_Min	NPC1L1	1
LDLC_Min_INT	NPC1L1	1
TotChol_Max	NPC1L1	1
TotChol_Max_INT	NPC1L1	1
TotChol_Mean	NPC1L1	1
TotChol_Mean_INT	NPC1L1	1
phe_427_2	NR3C1	0
phe_427_21	NR3C1	1
phe_427_22	NR3C1	1
Alk_Phosp	NR3C2	0
HCT_Max	NR3C2	1
HCT_Max_INT	NR3C2	1
Hemoglobin_Max	NR3C2	1
Hemoglobin_Max_INT	NR3C2	1
phe_244	NR3C2	1
phe_244_4	NR3C2	1
Testosterone	NR3C2	1
phe_244	NTRK1	1
Tot_bilirubin	NTRK1	0
MPV_Max	OPRD1	1
MPV_Max_INT	OPRD1	1
MPV_Mean	OPRD1	1
MPV_Mean_INT	OPRD1	1
MPV_Min	OPRD1	1
MPV_Min_INT	OPRD1	1
Alk_Phosp	P4HTM	1
MCH_Max	P4HTM	1
MCH_Max_INT	P4HTM	1
MCH_Mean	P4HTM	1
MCH_Mean_INT	P4HTM	1
MCH_Min	P4HTM	1
MCH_Min_INT	P4HTM	1
MCHC_Max	P4HTM	1
MCHC_Max_INT	P4HTM	1
MCV_Max	P4HTM	1
MCV_Max_INT	P4HTM	1
MCV_Mean	P4HTM	1
MCV_Mean_INT	P4HTM	1
MCV_Min	P4HTM	1
MCV_Min_INT	P4HTM	1
mean_Pulse	P4HTM	1
mean_Pulse_INT	P4HTM	1
min_Pulse	P4HTM	1
min_Pulse_INT	P4HTM	1
phe_296_2	P4HTM	1
phe_316	P4HTM	1
RBC_Mean_INT	P4HTM	1
RBC_Min_INT	P4HTM	1
RDW_Min	P4HTM	1
RDW_Min_INT	P4HTM	1
Tot_bilirubin	P4HTM	1
MCH_Mean	PARP1	1
MCH_Mean_INT	PARP1	1
MCH_Min	PARP1	1
MCH_Min_INT	PARP1	1
MCV_Mean	PARP1	1
MCV_Mean_INT	PARP1	1
MCV_Min	PARP1	1
MCV_Min_INT	PARP1	1
Platelet_Max	PARP1	1
Platelet_Max_INT	PARP1	1
Platelet_Mean	PARP1	1
Platelet_Mean_INT	PARP1	1
Platelet_Min	PARP1	1
Platelet_Min_INT	PARP1	1
Dir_bilirubin	PCSK9	1
LDLC_Max	PCSK9	1
LDLC_Max_INT	PCSK9	1
LDLC_Mean	PCSK9	1
LDLC_Mean_INT	PCSK9	1
LDLC_Min	PCSK9	1
LDLC_Min_INT	PCSK9	1
phe_395	PCSK9	1
phe_395_2	PCSK9	1
phe_411_8	PCSK9	1
phe_442_1	PCSK9	1
phe_442_11	PCSK9	1
TotChol_Max	PCSK9	1
TotChol_Max_INT	PCSK9	1
TotChol_Mean	PCSK9	1
TotChol_Mean_INT	PCSK9	1
TotChol_Min	PCSK9	1
TotChol_Min_INT	PCSK9	1
phe_242	PDE10A	1
phe_244	PDE10A	1
phe_244_4	PDE10A	1
Glucose_Mean	PDE2A	0
Glucose_Mean_INT	PDE2A	0
phe_250_2	PDE2A	0
Dir_bilirubin	PDE3A	0
Tot_bilirubin	PDE3A	0
Trig_Mean	PDE3A	1
phe_261	PDE3B	0
phe_261_4	PDE3B	0
phe_244	PDE4A	1
phe_244_4	PDE4A	1
Alk_Phosp	PDE4C	1
G_gtf	PDE4C	0
Lymph_Fra_Max	PDE4C	1
Lymph_Fra_Max_INT	PDE4C	1
Lymph_Fra_Mean	PDE4C	1
Lymph_Fra_Mean_INT	PDE4C	1
phe_335	PDE4C	1
Platelet_Mean	PDE5A	0
Platelet_Mean_INT	PDE5A	0
Platelet_Min	PDE5A	1
Platelet_Min_INT	PDE5A	0
phe_368_1	PDE6G	0
MCH_Max_INT	PDE7A	1
MCH_Mean_INT	PDE7A	1
Platelet_Max	PDE7A	1
Platelet_Max_INT	PDE7A	1
Platelet_Mean	PDE7A	1
Platelet_Mean_INT	PDE7A	1
Platelet_Min	PDE7A	1
Platelet_Min_INT	PDE7A	1
PSA_Max_INT	PDE7B	1
A1C_Max_INT	PDE8B	1
A1C_Mean	PDE8B	1
A1C_Mean_INT	PDE8B	1
A1C_Min	PDE8B	1
A1C_Min_INT	PDE8B	1
AST_Mean_INT	PDE8B	1
AST_Min_INT	PDE8B	1
Creat	PDE8B	1
Glucose_Max	PDE8B	1
Glucose_Max_INT	PDE8B	1
Glucose_Mean	PDE8B	1
Glucose_Mean_INT	PDE8B	1
Glucose_Min_INT	PDE8B	1
phe_241	PDE8B	1
phe_250	PDE8B	1
phe_250_2	PDE8B	1
HCT_Max	PDE9A	1
HCT_Max_INT	PDE9A	1
HCT_Mean_INT	PDE9A	1
Hemoglobin_Max	PDE9A	1
Hemoglobin_Max_INT	PDE9A	1
Mono_Abs_Max	PDGFRB	0
Mono_Abs_Max_INT	PDGFRB	0
Mono_Abs_Mean_INT	PDGFRB	0
Mono_Abs_Min_INT	PDGFRB	0
Mono_Fra_Max	PDGFRB	0
Mono_Fra_Max_INT	PDGFRB	0
Mono_Fra_Mean	PDGFRB	0
Mono_Fra_Mean_INT	PDGFRB	0
Mono_Fra_Min	PDGFRB	0
Mono_Fra_Min_INT	PDGFRB	0
Tot_protein	PGA5	1
Alk_Phosp	PGF	0
MCH_Max	PIK3CA	1
MCH_Max_INT	PIK3CA	1
MCH_Mean	PIK3CA	1
MCH_Mean_INT	PIK3CA	1
MCH_Min	PIK3CA	1
MCH_Min_INT	PIK3CA	1
MCV_Max	PIK3CA	1
MCV_Max_INT	PIK3CA	1
MCV_Mean	PIK3CA	1
MCV_Mean_INT	PIK3CA	1
MCV_Min	PIK3CA	1
MCV_Min_INT	PIK3CA	1
Platelet_Max	PIK3CA	1
Platelet_Max_INT	PIK3CA	1
Platelet_Mean	PIK3CA	1
Platelet_Mean_INT	PIK3CA	1
Platelet_Min	PIK3CA	1
Platelet_Min_INT	PIK3CA	1
A1C_Min_INT	PKLR	0
HCT_Max	PKLR	0
HCT_Max_INT	PKLR	0
HCT_Mean	PKLR	0
HCT_Mean_INT	PKLR	0
HCT_Min	PKLR	1
HCT_Min_INT	PKLR	0
Hemoglobin_Max	PKLR	0
Hemoglobin_Max_INT	PKLR	0
Hemoglobin_Mean	PKLR	0
Hemoglobin_Mean_INT	PKLR	0
Hemoglobin_Min	PKLR	1
Hemoglobin_Min_INT	PKLR	0
Potas_BSP_Max	PKLR	0
Potas_BSP_Max_INT	PKLR	0
Potas_BSP_Mean	PKLR	0
Potas_BSP_Mean_INT	PKLR	0
RBC_Max	PKLR	0
RBC_Max_INT	PKLR	0
RBC_Mean	PKLR	0
RBC_Mean_INT	PKLR	0
RBC_Min	PKLR	1
RBC_Min_INT	PKLR	1
RDW_Max_INT	PKLR	0
RDW_Mean	PKLR	1
RDW_Mean_INT	PKLR	1
RDW_Min	PKLR	1
RDW_Min_INT	PKLR	1
mean_Pulse	PLAU	0
mean_Pulse_INT	PLAU	0
mean_Systolic	PLAU	0
mean_Systolic_INT	PLAU	0
min_Pulse_INT	PLAU	0
min_Systolic	PLAU	1
phe_427_21	PLAU	0
phe_442_11	PLAU	1
phe_696_4	PLAU	1
phe_696_41	PLAU	1
phe_395_2	PLG	0
phe_411	PLG	0
phe_411_2	PLG	0
phe_411_4	PLG	0
phe_411_8	PLG	0
Trig_Mean_INT	PLG	0
MCH_Max_INT	POLA2	1
phe_208	POLD3	0
Alk_Phosp	PPARA	1
HCT_Max	PPARG	0
HCT_Max_INT	PPARG	0
Hemoglobin_Max	PPARG	0
Hemoglobin_Max_INT	PPARG	0
RDW_Min_INT	PPARG	1
Creat	PRIM1	1
phe_327_3	PRIM1	1
phe_555	PRKCB	1
Cystatin_C	PRKCE	1
phe_272	PRKCE	1
phe_272_1	PRKCE	1
phe_401	PRKCE	1
phe_401_1	PRKCE	1
phe_411	PRKCE	1
phe_411_3	PRKCE	1
phe_411_4	PRKCE	1
phe_495	PRKCQ	1
Creat	PRKCZ	1
phe_401	PRKD3	1
phe_401_1	PRKD3	1
ALT_Mean_INT	PSMA4	0
Creat_BSP_Max_INT	PSMA4	0
Creat_BSP_Mean_INT	PSMA4	0
Creat_BSP_Min_INT	PSMA4	0
mean_Pulse	PSMA4	1
mean_Pulse_INT	PSMA4	1
mean_Weight_INT	PSMA4	1
min_BMI_INT	PSMA4	1
min_Weight	PSMA4	1
min_Weight_INT	PSMA4	1
phe_165	PSMA4	1
phe_165_1	PSMA4	1
phe_198	PSMA4	1
phe_411	PSMA4	0
phe_411_3	PSMA4	0
phe_411_4	PSMA4	0
phe_411_8	PSMA4	0
phe_440	PSMA4	1
phe_440_2	PSMA4	1
phe_440_22	PSMA4	1
phe_442	PSMA4	1
phe_442_1	PSMA4	1
phe_442_11	PSMA4	1
phe_443	PSMA4	1
phe_443_9	PSMA4	1
phe_444	PSMA4	1
phe_447	PSMA4	1
phe_480	PSMA4	1
phe_480_1	PSMA4	1
phe_480_11	PSMA4	1
phe_496	PSMA4	1
phe_496_1	PSMA4	1
phe_496_2	PSMA4	1
phe_496_21	PSMA4	1
phe_506	PSMA4	1
phe_509	PSMA4	1
phe_509_1	PSMA4	1
phe_509_8	PSMA4	1
phe_510	PSMA4	1
phe_514	PSMA4	1
phe_514_2	PSMA4	1
Creat_BSP_Max_INT	PSMA5	1
Creat_BSP_Mean_INT	PSMA5	1
Creat_BSP_Min_INT	PSMA5	0
eGFR_Mean	PSMA5	1
eGFR_Mean_INT	PSMA5	1
LDLC_Max	PSMA5	0
LDLC_Max_INT	PSMA5	0
LDLC_Mean	PSMA5	0
LDLC_Mean_INT	PSMA5	0
phe_272	PSMA5	0
phe_272_1	PSMA5	0
TotChol_Max	PSMA5	0
TotChol_Max_INT	PSMA5	0
TotChol_Mean	PSMA5	0
TotChol_Mean_INT	PSMA5	0
HCT_Max	PSMB10	1
HCT_Max_INT	PSMB10	1
HCT_Mean	PSMB10	1
HCT_Mean_INT	PSMB10	1
Hemoglobin_Max	PSMB10	0
Hemoglobin_Max_INT	PSMB10	0
Hemoglobin_Mean	PSMB10	1
Hemoglobin_Mean_INT	PSMB10	1
MCH_Max	PSMB10	0
MCH_Max_INT	PSMB10	1
MCH_Mean	PSMB10	0
MCH_Mean_INT	PSMB10	0
MCH_Min_INT	PSMB10	1
Potas_BSP_Mean_INT	PSMB10	1
RBC_Max	PSMB10	1
RBC_Max_INT	PSMB10	1
RBC_Mean	PSMB10	1
RBC_Mean_INT	PSMB10	1
TotChol_Mean_INT	PSMB10	1
MCH_Max	PSMB11	1
MCH_Max_INT	PSMB11	1
MCH_Mean	PSMB11	1
MCH_Mean_INT	PSMB11	1
MCH_Min	PSMB11	1
MCH_Min_INT	PSMB11	1
MCHC_Max	PSMB11	1
MCHC_Max_INT	PSMB11	1
MCHC_Mean	PSMB11	1
MCHC_Mean_INT	PSMB11	1
MCHC_Min_INT	PSMB11	1
MCV_Max	PSMB11	1
MCV_Max_INT	PSMB11	1
MCV_Mean	PSMB11	1
MCV_Mean_INT	PSMB11	1
MCV_Min	PSMB11	1
MCV_Min_INT	PSMB11	1
RDW_Max	PSMB11	1
RDW_Max_INT	PSMB11	1
RDW_Mean	PSMB11	1
RDW_Mean_INT	PSMB11	1
RDW_Min	PSMB11	1
RDW_Min_INT	PSMB11	1
MCH_Max	PSMB5	1
MCH_Max_INT	PSMB5	1
MCH_Mean	PSMB5	1
MCH_Mean_INT	PSMB5	1
MCH_Min	PSMB5	1
MCH_Min_INT	PSMB5	1
MCHC_Max	PSMB5	1
MCHC_Max_INT	PSMB5	1
MCHC_Mean	PSMB5	1
MCHC_Mean_INT	PSMB5	1
MCHC_Min_INT	PSMB5	1
MCV_Max	PSMB5	1
MCV_Max_INT	PSMB5	1
MCV_Mean	PSMB5	1
MCV_Mean_INT	PSMB5	1
MCV_Min	PSMB5	1
MCV_Min_INT	PSMB5	1
RDW_Max	PSMB5	1
RDW_Max_INT	PSMB5	1
RDW_Mean	PSMB5	1
phe_244	PSMB7	1
phe_244_4	PSMB7	1
phe_474_2	PSMB7	1
phe_479	PSMB7	1
phe_242	PSMB8	0
phe_242_1	PSMB8	0
phe_250_1	PSMB8	0
phe_371_1	PSMB8	0
phe_695_2	PSMB8	0
phe_697	PSMB8	0
phe_714_1	PSMB8	0
phe_715_2	PSMB8	0
phe_242	PSMB9	0
phe_242_1	PSMB9	0
phe_242_3	PSMB9	0
phe_244	PSMB9	0
phe_244_4	PSMB9	0
phe_279	PSMB9	0
phe_285	PSMB9	0
phe_371_1	PSMB9	0
phe_557	PSMB9	0
phe_557_1	PSMB9	0
phe_575_1	PSMB9	0
phe_695_2	PSMB9	0
phe_696	PSMB9	0
phe_696_4	PSMB9	0
phe_696_41	PSMB9	0
phe_697	PSMB9	0
phe_709_2	PSMB9	0
phe_714_1	PSMB9	0
phe_715_2	PSMB9	0
Tot_protein	PSMB9	0
Alk_Phosp	PSMC3	1
AST_Max_INT	PSMC3	1
AST_Mean_INT	PSMC3	1
AST_Min_INT	PSMC3	1
Creat_BSP_Max	PSMC3	0
Creat_BSP_Max_INT	PSMC3	1
Creat_BSP_Mean_INT	PSMC3	1
Creat_BSP_Min_INT	PSMC3	1
Cystatin_C	PSMC3	1
eGFR_Max_INT	PSMC3	1
eGFR_Mean	PSMC3	1
eGFR_Mean_INT	PSMC3	1
eGFR_Min	PSMC3	1
eGFR_Min_INT	PSMC3	1
G_gtf	PSMC3	1
max_BMI	PSMC3	1
max_BMI_INT	PSMC3	1
max_Diastolic	PSMC3	1
max_Diastolic_INT	PSMC3	1
max_Systolic	PSMC3	1
max_Systolic_INT	PSMC3	1
max_Weight	PSMC3	0
max_Weight_INT	PSMC3	0
MCH_Max_INT	PSMC3	1
mean_BMI	PSMC3	1
mean_BMI_INT	PSMC3	1
mean_Pulse	PSMC3	1
mean_Pulse_INT	PSMC3	1
mean_Systolic	PSMC3	0
mean_Systolic_INT	PSMC3	0
mean_Weight	PSMC3	0
mean_Weight_INT	PSMC3	0
min_BMI	PSMC3	1
min_BMI_INT	PSMC3	1
min_Weight	PSMC3	0
Mono_Fra_Max	PSMC3	1
Mono_Fra_Max_INT	PSMC3	1
Mono_Fra_Mean	PSMC3	0
Mono_Fra_Mean_INT	PSMC3	0
Neut_Abs_Min	PSMC3	1
Neut_Abs_Min_INT	PSMC3	1
phe_278_1	PSMC3	1
phe_278_11	PSMC3	1
phe_365	PSMC3	1
phe_401	PSMC3	1
phe_401_1	PSMC3	1
phe_452	PSMC3	0
Platelet_Max	PSMC3	1
Platelet_Max_INT	PSMC3	1
Platelet_Mean	PSMC3	1
Platelet_Mean_INT	PSMC3	1
Platelet_Min	PSMC3	1
Platelet_Min_INT	PSMC3	1
Tot_protein	PSMC3	1
TotChol_Max	PSMC3	1
TotChol_Max_INT	PSMC3	1
TotChol_Mean	PSMC3	1
TotChol_Mean_INT	PSMC3	1
TotChol_Min	PSMC3	1
TotChol_Min_INT	PSMC3	1
WBC_Mean	PSMC3	1
WBC_Mean_INT	PSMC3	1
WBC_Min	PSMC3	1
WBC_Min_INT	PSMC3	1
HCT_Mean	PSMC5	1
HCT_Mean_INT	PSMC5	1
HCT_Min_INT	PSMC5	1
Hemoglobin_Max	PSMC5	1
Hemoglobin_Max_INT	PSMC5	1
Hemoglobin_Mean	PSMC5	1
Hemoglobin_Mean_INT	PSMC5	1
Tot_bilirubin	PSMC5	1
A1C_Max_INT	PSMD13	1
A1C_Mean_INT	PSMD13	1
A1C_Min_INT	PSMD13	1
MPV_Max	PSMD13	0
MPV_Max_INT	PSMD13	0
MPV_Mean	PSMD13	0
MPV_Mean_INT	PSMD13	0
MPV_Min	PSMD13	0
MPV_Min_INT	PSMD13	0
phe_218_1	PSMD13	1
phe_600	PSMD13	0
Platelet_Max	PSMD13	0
Platelet_Max_INT	PSMD13	0
Platelet_Mean	PSMD13	0
Platelet_Mean_INT	PSMD13	0
Platelet_Min	PSMD13	0
Platelet_Min_INT	PSMD13	0
RDW_Max_INT	PSMD13	0
RDW_Mean	PSMD13	0
RDW_Mean_INT	PSMD13	0
RDW_Min	PSMD13	0
RDW_Min_INT	PSMD13	0
mean_Pulse	PSMD2	0
mean_Pulse_INT	PSMD2	0
Platelet_Mean	PSMD2	0
Platelet_Mean_INT	PSMD2	0
Platelet_Min	PSMD2	0
Platelet_Min_INT	PSMD2	0
Baso_Abs_Max_INT	PSMD3	1
Baso_Abs_Mean_INT	PSMD3	1
Baso_Fra_Mean_INT	PSMD3	1
Mono_Abs_Max	PSMD3	0
Mono_Abs_Max_INT	PSMD3	0
Mono_Abs_Mean_INT	PSMD3	0
Mono_Abs_Min_INT	PSMD3	0
Mono_Fra_Max	PSMD3	1
Mono_Fra_Max_INT	PSMD3	1
Mono_Fra_Mean	PSMD3	1
Mono_Fra_Mean_INT	PSMD3	1
Mono_Fra_Min	PSMD3	1
Mono_Fra_Min_INT	PSMD3	1
Neut_Abs_Max	PSMD3	0
Neut_Abs_Max_INT	PSMD3	0
Neut_Abs_Mean	PSMD3	1
Neut_Abs_Mean_INT	PSMD3	0
Neut_Abs_Min	PSMD3	1
Neut_Abs_Min_INT	PSMD3	1
Neut_Fra_Max	PSMD3	0
Neut_Fra_Max_INT	PSMD3	0
Neut_Fra_Mean	PSMD3	0
Neut_Fra_Mean_INT	PSMD3	0
Neut_Fra_Min	PSMD3	1
Neut_Fra_Min_INT	PSMD3	1
phe_495	PSMD3	0
WBC_Max	PSMD3	0
WBC_Max_INT	PSMD3	0
WBC_Mean	PSMD3	0
WBC_Mean_INT	PSMD3	0
WBC_Min	PSMD3	1
WBC_Min_INT	PSMD3	1
Creat	PSMD4	0
Cystatin_C	PSMD4	0
Creat	PSMD6	1
Alk_Phosp	PTH1R	0
G_gtf	PTH1R	1
Lymph_Abs_Max	PTH1R	0
Lymph_Abs_Max_INT	PTH1R	0
Lymph_Abs_Mean	PTH1R	0
Lymph_Abs_Mean_INT	PTH1R	0
Lymph_Abs_Min	PTH1R	0
Lymph_Abs_Min_INT	PTH1R	0
MPV_Max	PTH1R	0
MPV_Max_INT	PTH1R	0
MPV_Mean	PTH1R	0
MPV_Mean_INT	PTH1R	0
MPV_Min	PTH1R	0
MPV_Min_INT	PTH1R	0
WBC_Mean	PTH1R	1
WBC_Min	PTH1R	0
WBC_Min_INT	PTH1R	0
Creat_BSP_Max_INT	PTK6	0
Creat_BSP_Mean_INT	PTK6	1
Creat_BSP_Min_INT	PTK6	1
HCT_Max	RAF1	0
HCT_Max_INT	RAF1	0
phe_427_2	RAF1	0
phe_427_21	RAF1	0
RDW_Min_INT	RAF1	0
Testosterone	REN	1
MCH_Max	RRM1	1
MCH_Max_INT	RRM1	1
MCH_Mean	RRM1	1
MCH_Mean_INT	RRM1	1
MCH_Min	RRM1	1
MCH_Min_INT	RRM1	1
MCV_Max	RRM1	1
MCV_Max_INT	RRM1	1
MCV_Mean	RRM1	1
MCV_Mean_INT	RRM1	1
MCV_Min	RRM1	1
MCV_Min_INT	RRM1	1
MPV_Max	RRM1	1
MPV_Max_INT	RRM1	1
MPV_Mean	RRM1	1
MPV_Mean_INT	RRM1	1
MPV_Min	RRM1	1
MPV_Min_INT	RRM1	1
RDW_Mean	RRM1	1
RDW_Mean_INT	RRM1	1
RDW_Min	RRM1	1
RDW_Min_INT	RRM1	1
Tot_bilirubin	RXRA	0
phe_242	RXRB	0
phe_242_1	RXRB	0
phe_250_1	RXRB	0
phe_251	RXRB	0
phe_371_1	RXRB	0
phe_557	RXRB	0
phe_557_1	RXRB	0
phe_715_2	RXRB	0
Alk_Phosp	S1PR2	0
ALT_Max_INT	S1PR2	1
ALT_Mean_INT	S1PR2	0
ALT_Min_INT	S1PR2	0
A1C_Max_INT	S1PR3	1
A1C_Mean	S1PR3	1
A1C_Mean_INT	S1PR3	1
A1C_Min	S1PR3	1
A1C_Min_INT	S1PR3	1
Dir_bilirubin	S1PR3	1
Lymph_Abs_Max	S1PR3	1
Lymph_Abs_Max_INT	S1PR3	1
Lymph_Abs_Mean	S1PR3	1
Lymph_Abs_Mean_INT	S1PR3	1
Lymph_Abs_Min	S1PR3	1
Lymph_Abs_Min_INT	S1PR3	1
Lymph_Fra_Max_INT	S1PR3	1
Lymph_Fra_Mean_INT	S1PR3	1
MCHC_Max	S1PR3	0
MCHC_Max_INT	S1PR3	0
MCHC_Mean	S1PR3	1
MCHC_Mean_INT	S1PR3	1
MCHC_Min	S1PR3	1
MCHC_Min_INT	S1PR3	1
MCV_Mean	S1PR3	1
MCV_Mean_INT	S1PR3	1
MCV_Min_INT	S1PR3	1
Mono_Abs_Max	S1PR3	1
Mono_Fra_Max	S1PR3	1
Mono_Fra_Min	S1PR3	1
Mono_Fra_Min_INT	S1PR3	1
Neut_Fra_Mean	S1PR3	1
Neut_Fra_Mean_INT	S1PR3	1
Neut_Fra_Min_INT	S1PR3	1
Tot_bilirubin	S1PR3	1
[truncated: 56,278 more rows]

## Sheet: Table C
Table C: Clustering of ADRs by gene
PHENOTYPE	PHENOTYPE_DESCRIPTION	GENE_NAME	drug_chembl_id	drug_name	event	EVENT_CLUSTER_LABEL
A1C_Max_INT	hba1c measurement	PSMD13	CHEMBL325041	BORTEZOMIB	drug hypersensitivity	PSMD13_0
A1C_Max_INT	hba1c measurement	PSMD13	CHEMBL3545432	IXAZOMIB CITRATE	drug interaction	PSMD13_0
A1C_Max_INT	hba1c measurement	PSMD13	CHEMBL325041	BORTEZOMIB	plasma cell myeloma	PSMD13_1
A1C_Max_INT	hba1c measurement	PSMD13	CHEMBL325041	BORTEZOMIB	plasma cell myeloma recurrent	PSMD13_1
A1C_Max_INT	hba1c measurement	PSMD13	CHEMBL451887	CARFILZOMIB	plasma cell myeloma	PSMD13_1
A1C_Max_INT	hba1c measurement	PSMD13	CHEMBL451887	CARFILZOMIB	plasma cell myeloma recurrent	PSMD13_1
A1C_Max_INT	hba1c measurement	PSMD13	CHEMBL2141296	IXAZOMIB	plasma cell myeloma	PSMD13_1
A1C_Max_INT	hba1c measurement	PSMD13	CHEMBL2141296	IXAZOMIB	plasma cell myeloma recurrent	PSMD13_1
A1C_Max_INT	hba1c measurement	PSMD13	CHEMBL3545432	IXAZOMIB CITRATE	plasma cell myeloma	PSMD13_1
A1C_Max_INT	hba1c measurement	PSMD13	CHEMBL3545432	IXAZOMIB CITRATE	plasma cell myeloma recurrent	PSMD13_1
A1C_Max_INT	hba1c measurement	PSMD13	CHEMBL451887	CARFILZOMIB	unevaluable event	PSMD13_10
A1C_Max_INT	hba1c measurement	PSMD13	CHEMBL325041	BORTEZOMIB	pneumonia	PSMD13_11
A1C_Max_INT	hba1c measurement	PSMD13	CHEMBL451887	CARFILZOMIB	pneumonia	PSMD13_11
A1C_Max_INT	hba1c measurement	PSMD13	CHEMBL2141296	IXAZOMIB	pneumonia	PSMD13_11
A1C_Max_INT	hba1c measurement	PSMD13	CHEMBL3545432	IXAZOMIB CITRATE	pneumonia	PSMD13_11
A1C_Max_INT	hba1c measurement	PSMD13	CHEMBL451887	CARFILZOMIB	thrombotic microangiopathy	PSMD13_12
A1C_Max_INT	hba1c measurement	PSMD13	CHEMBL451887	CARFILZOMIB	acute kidney injury	PSMD13_13
A1C_Max_INT	hba1c measurement	PSMD13	CHEMBL325041	BORTEZOMIB	headache	PSMD13_14
A1C_Max_INT	hba1c measurement	PSMD13	CHEMBL451887	CARFILZOMIB	cytopenia	PSMD13_15
A1C_Max_INT	hba1c measurement	PSMD13	CHEMBL2141296	IXAZOMIB	cytopenia	PSMD13_15
A1C_Max_INT	hba1c measurement	PSMD13	CHEMBL3545432	IXAZOMIB CITRATE	cytopenia	PSMD13_15
A1C_Max_INT	hba1c measurement	PSMD13	CHEMBL2141296	IXAZOMIB	nausea	PSMD13_16
A1C_Max_INT	hba1c measurement	PSMD13	CHEMBL3545432	IXAZOMIB CITRATE	nausea	PSMD13_16
A1C_Max_INT	hba1c measurement	PSMD13	CHEMBL2141296	IXAZOMIB	constipation	PSMD13_2
A1C_Max_INT	hba1c measurement	PSMD13	CHEMBL2141296	IXAZOMIB	diarrhoea	PSMD13_2
A1C_Max_INT	hba1c measurement	PSMD13	CHEMBL3545432	IXAZOMIB CITRATE	constipation	PSMD13_2
A1C_Max_INT	hba1c measurement	PSMD13	CHEMBL3545432	IXAZOMIB CITRATE	diarrhoea	PSMD13_2
A1C_Max_INT	hba1c measurement	PSMD13	CHEMBL325041	BORTEZOMIB	neutropenia	PSMD13_3
A1C_Max_INT	hba1c measurement	PSMD13	CHEMBL2141296	IXAZOMIB	neutrophil count decreased	PSMD13_3
A1C_Max_INT	hba1c measurement	PSMD13	CHEMBL2141296	IXAZOMIB	white blood cell count decreased	PSMD13_3
A1C_Max_INT	hba1c measurement	PSMD13	CHEMBL3545432	IXAZOMIB CITRATE	neutrophil count decreased	PSMD13_3
A1C_Max_INT	hba1c measurement	PSMD13	CHEMBL3545432	IXAZOMIB CITRATE	white blood cell count decreased	PSMD13_3
A1C_Max_INT	hba1c measurement	PSMD13	CHEMBL2141296	IXAZOMIB	injection site pain	PSMD13_4
A1C_Max_INT	hba1c measurement	PSMD13	CHEMBL3545432	IXAZOMIB CITRATE	injection site pain	PSMD13_4
A1C_Max_INT	hba1c measurement	PSMD13	CHEMBL325041	BORTEZOMIB	neuropathy peripheral	PSMD13_5
A1C_Max_INT	hba1c measurement	PSMD13	CHEMBL325041	BORTEZOMIB	peripheral sensory neuropathy	PSMD13_5
A1C_Max_INT	hba1c measurement	PSMD13	CHEMBL325041	BORTEZOMIB	polyneuropathy	PSMD13_5
A1C_Max_INT	hba1c measurement	PSMD13	CHEMBL2141296	IXAZOMIB	neuropathy peripheral	PSMD13_5
A1C_Max_INT	hba1c measurement	PSMD13	CHEMBL3545432	IXAZOMIB CITRATE	neuropathy peripheral	PSMD13_5
A1C_Max_INT	hba1c measurement	PSMD13	CHEMBL451887	CARFILZOMIB	intercepted product preparation error	PSMD13_6
A1C_Max_INT	hba1c measurement	PSMD13	CHEMBL325041	BORTEZOMIB	platelet count decreased	PSMD13_7
A1C_Max_INT	hba1c measurement	PSMD13	CHEMBL325041	BORTEZOMIB	thrombocytopenia	PSMD13_7
A1C_Max_INT	hba1c measurement	PSMD13	CHEMBL451887	CARFILZOMIB	thrombocytopenia	PSMD13_7
A1C_Max_INT	hba1c measurement	PSMD13	CHEMBL2141296	IXAZOMIB	platelet count decreased	PSMD13_7
A1C_Max_INT	hba1c measurement	PSMD13	CHEMBL2141296	IXAZOMIB	thrombocytopenia	PSMD13_7
A1C_Max_INT	hba1c measurement	PSMD13	CHEMBL3545432	IXAZOMIB CITRATE	platelet count decreased	PSMD13_7
A1C_Max_INT	hba1c measurement	PSMD13	CHEMBL3545432	IXAZOMIB CITRATE	thrombocytopenia	PSMD13_7
A1C_Max_INT	hba1c measurement	PSMD13	CHEMBL325041	BORTEZOMIB	disease progression	PSMD13_8
A1C_Max_INT	hba1c measurement	PSMD13	CHEMBL451887	CARFILZOMIB	disease progression	PSMD13_8
A1C_Max_INT	hba1c measurement	PSMD13	CHEMBL451887	CARFILZOMIB	cardiac failure	PSMD13_9
A1C_Mean_INT	hba1c measurement	PSMD13	CHEMBL325041	BORTEZOMIB	drug hypersensitivity	PSMD13_0
A1C_Mean_INT	hba1c measurement	PSMD13	CHEMBL3545432	IXAZOMIB CITRATE	drug interaction	PSMD13_0
A1C_Mean_INT	hba1c measurement	PSMD13	CHEMBL325041	BORTEZOMIB	plasma cell myeloma	PSMD13_1
A1C_Mean_INT	hba1c measurement	PSMD13	CHEMBL325041	BORTEZOMIB	plasma cell myeloma recurrent	PSMD13_1
A1C_Mean_INT	hba1c measurement	PSMD13	CHEMBL451887	CARFILZOMIB	plasma cell myeloma	PSMD13_1
A1C_Mean_INT	hba1c measurement	PSMD13	CHEMBL451887	CARFILZOMIB	plasma cell myeloma recurrent	PSMD13_1
A1C_Mean_INT	hba1c measurement	PSMD13	CHEMBL2141296	IXAZOMIB	plasma cell myeloma	PSMD13_1
A1C_Mean_INT	hba1c measurement	PSMD13	CHEMBL2141296	IXAZOMIB	plasma cell myeloma recurrent	PSMD13_1
A1C_Mean_INT	hba1c measurement	PSMD13	CHEMBL3545432	IXAZOMIB CITRATE	plasma cell myeloma	PSMD13_1
A1C_Mean_INT	hba1c measurement	PSMD13	CHEMBL3545432	IXAZOMIB CITRATE	plasma cell myeloma recurrent	PSMD13_1
A1C_Mean_INT	hba1c measurement	PSMD13	CHEMBL451887	CARFILZOMIB	unevaluable event	PSMD13_10
A1C_Mean_INT	hba1c measurement	PSMD13	CHEMBL325041	BORTEZOMIB	pneumonia	PSMD13_11
A1C_Mean_INT	hba1c measurement	PSMD13	CHEMBL451887	CARFILZOMIB	pneumonia	PSMD13_11
A1C_Mean_INT	hba1c measurement	PSMD13	CHEMBL2141296	IXAZOMIB	pneumonia	PSMD13_11
A1C_Mean_INT	hba1c measurement	PSMD13	CHEMBL3545432	IXAZOMIB CITRATE	pneumonia	PSMD13_11
A1C_Mean_INT	hba1c measurement	PSMD13	CHEMBL451887	CARFILZOMIB	thrombotic microangiopathy	PSMD13_12
A1C_Mean_INT	hba1c measurement	PSMD13	CHEMBL451887	CARFILZOMIB	acute kidney injury	PSMD13_13
A1C_Mean_INT	hba1c measurement	PSMD13	CHEMBL325041	BORTEZOMIB	headache	PSMD13_14
A1C_Mean_INT	hba1c measurement	PSMD13	CHEMBL451887	CARFILZOMIB	cytopenia	PSMD13_15
A1C_Mean_INT	hba1c measurement	PSMD13	CHEMBL2141296	IXAZOMIB	cytopenia	PSMD13_15
A1C_Mean_INT	hba1c measurement	PSMD13	CHEMBL3545432	IXAZOMIB CITRATE	cytopenia	PSMD13_15
A1C_Mean_INT	hba1c measurement	PSMD13	CHEMBL2141296	IXAZOMIB	nausea	PSMD13_16
A1C_Mean_INT	hba1c measurement	PSMD13	CHEMBL3545432	IXAZOMIB CITRATE	nausea	PSMD13_16
A1C_Mean_INT	hba1c measurement	PSMD13	CHEMBL2141296	IXAZOMIB	constipation	PSMD13_2
A1C_Mean_INT	hba1c measurement	PSMD13	CHEMBL2141296	IXAZOMIB	diarrhoea	PSMD13_2
A1C_Mean_INT	hba1c measurement	PSMD13	CHEMBL3545432	IXAZOMIB CITRATE	constipation	PSMD13_2
A1C_Mean_INT	hba1c measurement	PSMD13	CHEMBL3545432	IXAZOMIB CITRATE	diarrhoea	PSMD13_2
A1C_Mean_INT	hba1c measurement	PSMD13	CHEMBL325041	BORTEZOMIB	neutropenia	PSMD13_3
A1C_Mean_INT	hba1c measurement	PSMD13	CHEMBL2141296	IXAZOMIB	neutrophil count decreased	PSMD13_3
A1C_Mean_INT	hba1c measurement	PSMD13	CHEMBL2141296	IXAZOMIB	white blood cell count decreased	PSMD13_3
A1C_Mean_INT	hba1c measurement	PSMD13	CHEMBL3545432	IXAZOMIB CITRATE	neutrophil count decreased	PSMD13_3
A1C_Mean_INT	hba1c measurement	PSMD13	CHEMBL3545432	IXAZOMIB CITRATE	white blood cell count decreased	PSMD13_3
A1C_Mean_INT	hba1c measurement	PSMD13	CHEMBL2141296	IXAZOMIB	injection site pain	PSMD13_4
A1C_Mean_INT	hba1c measurement	PSMD13	CHEMBL3545432	IXAZOMIB CITRATE	injection site pain	PSMD13_4
A1C_Mean_INT	hba1c measurement	PSMD13	CHEMBL325041	BORTEZOMIB	neuropathy peripheral	PSMD13_5
A1C_Mean_INT	hba1c measurement	PSMD13	CHEMBL325041	BORTEZOMIB	peripheral sensory neuropathy	PSMD13_5
A1C_Mean_INT	hba1c measurement	PSMD13	CHEMBL325041	BORTEZOMIB	polyneuropathy	PSMD13_5
A1C_Mean_INT	hba1c measurement	PSMD13	CHEMBL2141296	IXAZOMIB	neuropathy peripheral	PSMD13_5
A1C_Mean_INT	hba1c measurement	PSMD13	CHEMBL3545432	IXAZOMIB CITRATE	neuropathy peripheral	PSMD13_5
A1C_Mean_INT	hba1c measurement	PSMD13	CHEMBL451887	CARFILZOMIB	intercepted product preparation error	PSMD13_6
A1C_Mean_INT	hba1c measurement	PSMD13	CHEMBL325041	BORTEZOMIB	platelet count decreased	PSMD13_7
A1C_Mean_INT	hba1c measurement	PSMD13	CHEMBL325041	BORTEZOMIB	thrombocytopenia	PSMD13_7
A1C_Mean_INT	hba1c measurement	PSMD13	CHEMBL451887	CARFILZOMIB	thrombocytopenia	PSMD13_7
A1C_Mean_INT	hba1c measurement	PSMD13	CHEMBL2141296	IXAZOMIB	platelet count decreased	PSMD13_7
A1C_Mean_INT	hba1c measurement	PSMD13	CHEMBL2141296	IXAZOMIB	thrombocytopenia	PSMD13_7
A1C_Mean_INT	hba1c measurement	PSMD13	CHEMBL3545432	IXAZOMIB CITRATE	platelet count decreased	PSMD13_7
A1C_Mean_INT	hba1c measurement	PSMD13	CHEMBL3545432	IXAZOMIB CITRATE	thrombocytopenia	PSMD13_7
A1C_Mean_INT	hba1c measurement	PSMD13	CHEMBL325041	BORTEZOMIB	disease progression	PSMD13_8
A1C_Mean_INT	hba1c measurement	PSMD13	CHEMBL451887	CARFILZOMIB	disease progression	PSMD13_8
A1C_Mean_INT	hba1c measurement	PSMD13	CHEMBL451887	CARFILZOMIB	cardiac failure	PSMD13_9
A1C_Min_INT	hba1c measurement	PSMD13	CHEMBL325041	BORTEZOMIB	drug hypersensitivity	PSMD13_0
A1C_Min_INT	hba1c measurement	PSMD13	CHEMBL3545432	IXAZOMIB CITRATE	drug interaction	PSMD13_0
A1C_Min_INT	hba1c measurement	PSMD13	CHEMBL325041	BORTEZOMIB	plasma cell myeloma	PSMD13_1
A1C_Min_INT	hba1c measurement	PSMD13	CHEMBL325041	BORTEZOMIB	plasma cell myeloma recurrent	PSMD13_1
A1C_Min_INT	hba1c measurement	PSMD13	CHEMBL451887	CARFILZOMIB	plasma cell myeloma	PSMD13_1
A1C_Min_INT	hba1c measurement	PSMD13	CHEMBL451887	CARFILZOMIB	plasma cell myeloma recurrent	PSMD13_1
A1C_Min_INT	hba1c measurement	PSMD13	CHEMBL2141296	IXAZOMIB	plasma cell myeloma	PSMD13_1
A1C_Min_INT	hba1c measurement	PSMD13	CHEMBL2141296	IXAZOMIB	plasma cell myeloma recurrent	PSMD13_1
A1C_Min_INT	hba1c measurement	PSMD13	CHEMBL3545432	IXAZOMIB CITRATE	plasma cell myeloma	PSMD13_1
A1C_Min_INT	hba1c measurement	PSMD13	CHEMBL3545432	IXAZOMIB CITRATE	plasma cell myeloma recurrent	PSMD13_1
A1C_Min_INT	hba1c measurement	PSMD13	CHEMBL451887	CARFILZOMIB	unevaluable event	PSMD13_10
A1C_Min_INT	hba1c measurement	PSMD13	CHEMBL325041	BORTEZOMIB	pneumonia	PSMD13_11
A1C_Min_INT	hba1c measurement	PSMD13	CHEMBL451887	CARFILZOMIB	pneumonia	PSMD13_11
A1C_Min_INT	hba1c measurement	PSMD13	CHEMBL2141296	IXAZOMIB	pneumonia	PSMD13_11
A1C_Min_INT	hba1c measurement	PSMD13	CHEMBL3545432	IXAZOMIB CITRATE	pneumonia	PSMD13_11
A1C_Min_INT	hba1c measurement	PSMD13	CHEMBL451887	CARFILZOMIB	thrombotic microangiopathy	PSMD13_12
A1C_Min_INT	hba1c measurement	PSMD13	CHEMBL451887	CARFILZOMIB	acute kidney injury	PSMD13_13
A1C_Min_INT	hba1c measurement	PSMD13	CHEMBL325041	BORTEZOMIB	headache	PSMD13_14
A1C_Min_INT	hba1c measurement	PSMD13	CHEMBL451887	CARFILZOMIB	cytopenia	PSMD13_15
A1C_Min_INT	hba1c measurement	PSMD13	CHEMBL2141296	IXAZOMIB	cytopenia	PSMD13_15
A1C_Min_INT	hba1c measurement	PSMD13	CHEMBL3545432	IXAZOMIB CITRATE	cytopenia	PSMD13_15
A1C_Min_INT	hba1c measurement	PSMD13	CHEMBL2141296	IXAZOMIB	nausea	PSMD13_16
A1C_Min_INT	hba1c measurement	PSMD13	CHEMBL3545432	IXAZOMIB CITRATE	nausea	PSMD13_16
A1C_Min_INT	hba1c measurement	PSMD13	CHEMBL2141296	IXAZOMIB	constipation	PSMD13_2
A1C_Min_INT	hba1c measurement	PSMD13	CHEMBL2141296	IXAZOMIB	diarrhoea	PSMD13_2
A1C_Min_INT	hba1c measurement	PSMD13	CHEMBL3545432	IXAZOMIB CITRATE	constipation	PSMD13_2
A1C_Min_INT	hba1c measurement	PSMD13	CHEMBL3545432	IXAZOMIB CITRATE	diarrhoea	PSMD13_2
A1C_Min_INT	hba1c measurement	PSMD13	CHEMBL325041	BORTEZOMIB	neutropenia	PSMD13_3
A1C_Min_INT	hba1c measurement	PSMD13	CHEMBL2141296	IXAZOMIB	neutrophil count decreased	PSMD13_3
A1C_Min_INT	hba1c measurement	PSMD13	CHEMBL2141296	IXAZOMIB	white blood cell count decreased	PSMD13_3
A1C_Min_INT	hba1c measurement	PSMD13	CHEMBL3545432	IXAZOMIB CITRATE	neutrophil count decreased	PSMD13_3
A1C_Min_INT	hba1c measurement	PSMD13	CHEMBL3545432	IXAZOMIB CITRATE	white blood cell count decreased	PSMD13_3
A1C_Min_INT	hba1c measurement	PSMD13	CHEMBL2141296	IXAZOMIB	injection site pain	PSMD13_4
A1C_Min_INT	hba1c measurement	PSMD13	CHEMBL3545432	IXAZOMIB CITRATE	injection site pain	PSMD13_4
A1C_Min_INT	hba1c measurement	PSMD13	CHEMBL325041	BORTEZOMIB	neuropathy peripheral	PSMD13_5
A1C_Min_INT	hba1c measurement	PSMD13	CHEMBL325041	BORTEZOMIB	peripheral sensory neuropathy	PSMD13_5
A1C_Min_INT	hba1c measurement	PSMD13	CHEMBL325041	BORTEZOMIB	polyneuropathy	PSMD13_5
A1C_Min_INT	hba1c measurement	PSMD13	CHEMBL2141296	IXAZOMIB	neuropathy peripheral	PSMD13_5
A1C_Min_INT	hba1c measurement	PSMD13	CHEMBL3545432	IXAZOMIB CITRATE	neuropathy peripheral	PSMD13_5
A1C_Min_INT	hba1c measurement	PSMD13	CHEMBL451887	CARFILZOMIB	intercepted product preparation error	PSMD13_6
A1C_Min_INT	hba1c measurement	PSMD13	CHEMBL325041	BORTEZOMIB	platelet count decreased	PSMD13_7
A1C_Min_INT	hba1c measurement	PSMD13	CHEMBL325041	BORTEZOMIB	thrombocytopenia	PSMD13_7
A1C_Min_INT	hba1c measurement	PSMD13	CHEMBL451887	CARFILZOMIB	thrombocytopenia	PSMD13_7
A1C_Min_INT	hba1c measurement	PSMD13	CHEMBL2141296	IXAZOMIB	platelet count decreased	PSMD13_7
A1C_Min_INT	hba1c measurement	PSMD13	CHEMBL2141296	IXAZOMIB	thrombocytopenia	PSMD13_7
A1C_Min_INT	hba1c measurement	PSMD13	CHEMBL3545432	IXAZOMIB CITRATE	platelet count decreased	PSMD13_7
A1C_Min_INT	hba1c measurement	PSMD13	CHEMBL3545432	IXAZOMIB CITRATE	thrombocytopenia	PSMD13_7
A1C_Min_INT	hba1c measurement	PSMD13	CHEMBL325041	BORTEZOMIB	disease progression	PSMD13_8
A1C_Min_INT	hba1c measurement	PSMD13	CHEMBL451887	CARFILZOMIB	disease progression	PSMD13_8
A1C_Min_INT	hba1c measurement	PSMD13	CHEMBL451887	CARFILZOMIB	cardiac failure	PSMD13_9
Alk_Phosp	alkaline phosphatase	ACHE	CHEMBL1555	GALANTAMINE HYDROBROMIDE	fall	ACHE_0
Alk_Phosp	alkaline phosphatase	ACHE	CHEMBL1555	GALANTAMINE HYDROBROMIDE	syncope	ACHE_0
Alk_Phosp	alkaline phosphatase	ACHE	CHEMBL1678	DONEPEZIL HYDROCHLORIDE	fall	ACHE_0
Alk_Phosp	alkaline phosphatase	ACHE	CHEMBL1678	DONEPEZIL HYDROCHLORIDE	syncope	ACHE_0
Alk_Phosp	alkaline phosphatase	ACHE	CHEMBL1555	GALANTAMINE HYDROBROMIDE	cognitive disorder	ACHE_1
Alk_Phosp	alkaline phosphatase	ACHE	CHEMBL1555	GALANTAMINE HYDROBROMIDE	visuospatial deficit	ACHE_1
Alk_Phosp	alkaline phosphatase	ACHE	CHEMBL1678	DONEPEZIL HYDROCHLORIDE	cognitive disorder	ACHE_1
Alk_Phosp	alkaline phosphatase	ACHE	CHEMBL1678	DONEPEZIL HYDROCHLORIDE	disorientation	ACHE_1
Alk_Phosp	alkaline phosphatase	ACHE	CHEMBL1555	GALANTAMINE HYDROBROMIDE	arthralgia	ACHE_10
Alk_Phosp	alkaline phosphatase	ACHE	CHEMBL1555	GALANTAMINE HYDROBROMIDE	pain	ACHE_10
Alk_Phosp	alkaline phosphatase	ACHE	CHEMBL812	PYRIDOSTIGMINE BROMIDE	hepatotoxicity	ACHE_100
Alk_Phosp	alkaline phosphatase	ACHE	CHEMBL812	PYRIDOSTIGMINE BROMIDE	osteopenia	ACHE_101
Alk_Phosp	alkaline phosphatase	ACHE	CHEMBL812	PYRIDOSTIGMINE BROMIDE	asthenia	ACHE_102
Alk_Phosp	alkaline phosphatase	ACHE	CHEMBL211471	NEOSTIGMINE METHYLSULFATE	fatigue	ACHE_102
Alk_Phosp	alkaline phosphatase	ACHE	CHEMBL1555	GALANTAMINE HYDROBROMIDE	fatigue	ACHE_102
Alk_Phosp	alkaline phosphatase	ACHE	CHEMBL211471	NEOSTIGMINE METHYLSULFATE	hysterectomy	ACHE_103
Alk_Phosp	alkaline phosphatase	ACHE	CHEMBL211471	NEOSTIGMINE METHYLSULFATE	post procedural complication	ACHE_104
Alk_Phosp	alkaline phosphatase	ACHE	CHEMBL812	PYRIDOSTIGMINE BROMIDE	enteritis	ACHE_105
Alk_Phosp	alkaline phosphatase	ACHE	CHEMBL812	PYRIDOSTIGMINE BROMIDE	cyst	ACHE_106
Alk_Phosp	alkaline phosphatase	ACHE	CHEMBL211471	NEOSTIGMINE METHYLSULFATE	petechiae	ACHE_107
Alk_Phosp	alkaline phosphatase	ACHE	CHEMBL812	PYRIDOSTIGMINE BROMIDE	apnoea	ACHE_108
Alk_Phosp	alkaline phosphatase	ACHE	CHEMBL812	PYRIDOSTIGMINE BROMIDE	eye luxation	ACHE_109
Alk_Phosp	alkaline phosphatase	ACHE	CHEMBL812	PYRIDOSTIGMINE BROMIDE	condition aggravated	ACHE_11
Alk_Phosp	alkaline phosphatase	ACHE	CHEMBL211471	NEOSTIGMINE METHYLSULFATE	disease complication	ACHE_11
Alk_Phosp	alkaline phosphatase	ACHE	CHEMBL812	PYRIDOSTIGMINE BROMIDE	hyperkalaemia	ACHE_110
Alk_Phosp	alkaline phosphatase	ACHE	CHEMBL812	PYRIDOSTIGMINE BROMIDE	hypokalaemia	ACHE_110
Alk_Phosp	alkaline phosphatase	ACHE	CHEMBL1678	DONEPEZIL HYDROCHLORIDE	hypokalaemia	ACHE_110
Alk_Phosp	alkaline phosphatase	ACHE	CHEMBL812	PYRIDOSTIGMINE BROMIDE	adiposis dolorosa	ACHE_111
Alk_Phosp	alkaline phosphatase	ACHE	CHEMBL812	PYRIDOSTIGMINE BROMIDE	salivary hypersecretion	ACHE_12
Alk_Phosp	alkaline phosphatase	ACHE	CHEMBL1555	GALANTAMINE HYDROBROMIDE	increased bronchial secretion	ACHE_12
Alk_Phosp	alkaline phosphatase	ACHE	CHEMBL211471	NEOSTIGMINE METHYLSULFATE	cardio-respiratory arrest	ACHE_13
Alk_Phosp	alkaline phosphatase	ACHE	CHEMBL211471	NEOSTIGMINE METHYLSULFATE	cardiac arrest	ACHE_13
Alk_Phosp	alkaline phosphatase	ACHE	CHEMBL1678	DONEPEZIL HYDROCHLORIDE	circulatory collapse	ACHE_13
Alk_Phosp	alkaline phosphatase	ACHE	CHEMBL1200541	AMBENONIUM CHLORIDE	cardio-respiratory arrest	ACHE_13
Alk_Phosp	alkaline phosphatase	ACHE	CHEMBL211471	NEOSTIGMINE METHYLSULFATE	mental status changes postoperative	ACHE_14
Alk_Phosp	alkaline phosphatase	ACHE	CHEMBL211471	NEOSTIGMINE METHYLSULFATE	postoperative renal failure	ACHE_14
Alk_Phosp	alkaline phosphatase	ACHE	CHEMBL812	PYRIDOSTIGMINE BROMIDE	product name confusion	ACHE_15
Alk_Phosp	alkaline phosphatase	ACHE	CHEMBL211471	NEOSTIGMINE METHYLSULFATE	product label confusion	ACHE_15
Alk_Phosp	alkaline phosphatase	ACHE	CHEMBL211471	NEOSTIGMINE METHYLSULFATE	product packaging confusion	ACHE_15
Alk_Phosp	alkaline phosphatase	ACHE	CHEMBL812	PYRIDOSTIGMINE BROMIDE	dysphagia	ACHE_16
Alk_Phosp	alkaline phosphatase	ACHE	CHEMBL1555	GALANTAMINE HYDROBROMIDE	dysphagia	ACHE_16
Alk_Phosp	alkaline phosphatase	ACHE	CHEMBL1555	GALANTAMINE HYDROBROMIDE	product difficult to swallow	ACHE_16
Alk_Phosp	alkaline phosphatase	ACHE	CHEMBL812	PYRIDOSTIGMINE BROMIDE	wrong patient received product	ACHE_17
Alk_Phosp	alkaline phosphatase	ACHE	CHEMBL211471	NEOSTIGMINE METHYLSULFATE	intercepted drug dispensing error	ACHE_17
Alk_Phosp	alkaline phosphatase	ACHE	CHEMBL1555	GALANTAMINE HYDROBROMIDE	wrong drug administered	ACHE_17
Alk_Phosp	alkaline phosphatase	ACHE	CHEMBL812	PYRIDOSTIGMINE BROMIDE	diarrhoea	ACHE_18
Alk_Phosp	alkaline phosphatase	ACHE	CHEMBL1555	GALANTAMINE HYDROBROMIDE	constipation	ACHE_18
Alk_Phosp	alkaline phosphatase	ACHE	CHEMBL1200367	ECHOTHIOPHATE IODIDE	intraocular pressure increased	ACHE_19
Alk_Phosp	alkaline phosphatase	ACHE	CHEMBL812	PYRIDOSTIGMINE BROMIDE	urinary retention	ACHE_2
Alk_Phosp	alkaline phosphatase	ACHE	CHEMBL211471	NEOSTIGMINE METHYLSULFATE	oliguria	ACHE_2
Alk_Phosp	alkaline phosphatase	ACHE	CHEMBL1678	DONEPEZIL HYDROCHLORIDE	urinary incontinence	ACHE_2
Alk_Phosp	alkaline phosphatase	ACHE	CHEMBL1555	GALANTAMINE HYDROBROMIDE	pleurothotonus	ACHE_20
Alk_Phosp	alkaline phosphatase	ACHE	CHEMBL1678	DONEPEZIL HYDROCHLORIDE	pleurothotonus	ACHE_20
Alk_Phosp	alkaline phosphatase	ACHE	CHEMBL812	PYRIDOSTIGMINE BROMIDE	myopathy	ACHE_21
Alk_Phosp	alkaline phosphatase	ACHE	CHEMBL1678	DONEPEZIL HYDROCHLORIDE	rhabdomyolysis	ACHE_21
Alk_Phosp	alkaline phosphatase	ACHE	CHEMBL1555	GALANTAMINE HYDROBROMIDE	dementia	ACHE_22
Alk_Phosp	alkaline phosphatase	ACHE	CHEMBL1555	GALANTAMINE HYDROBROMIDE	dementia alzheimer's type	ACHE_22
Alk_Phosp	alkaline phosphatase	ACHE	CHEMBL1678	DONEPEZIL HYDROCHLORIDE	dementia	ACHE_22
Alk_Phosp	alkaline phosphatase	ACHE	CHEMBL1678	DONEPEZIL HYDROCHLORIDE	dementia alzheimer's type	ACHE_22
Alk_Phosp	alkaline phosphatase	ACHE	CHEMBL1555	GALANTAMINE HYDROBROMIDE	agitation	ACHE_23
Alk_Phosp	alkaline phosphatase	ACHE	CHEMBL1678	DONEPEZIL HYDROCHLORIDE	agitation	ACHE_23
Alk_Phosp	alkaline phosphatase	ACHE	CHEMBL1678	DONEPEZIL HYDROCHLORIDE	restlessness	ACHE_23
Alk_Phosp	alkaline phosphatase	ACHE	CHEMBL1678	DONEPEZIL HYDROCHLORIDE	somnolence	ACHE_23
Alk_Phosp	alkaline phosphatase	ACHE	CHEMBL812	PYRIDOSTIGMINE BROMIDE	muscle contractions involuntary	ACHE_24
Alk_Phosp	alkaline phosphatase	ACHE	CHEMBL1555	GALANTAMINE HYDROBROMIDE	myoclonus	ACHE_24
Alk_Phosp	alkaline phosphatase	ACHE	CHEMBL1678	DONEPEZIL HYDROCHLORIDE	myoclonus	ACHE_24
Alk_Phosp	alkaline phosphatase	ACHE	CHEMBL812	PYRIDOSTIGMINE BROMIDE	therapy non-responder	ACHE_25
Alk_Phosp	alkaline phosphatase	ACHE	CHEMBL211471	NEOSTIGMINE METHYLSULFATE	unresponsive to stimuli	ACHE_25
Alk_Phosp	alkaline phosphatase	ACHE	CHEMBL1555	GALANTAMINE HYDROBROMIDE	unresponsive to stimuli	ACHE_25
Alk_Phosp	alkaline phosphatase	ACHE	CHEMBL1200541	AMBENONIUM CHLORIDE	therapy non-responder	ACHE_25
Alk_Phosp	alkaline phosphatase	ACHE	CHEMBL1555	GALANTAMINE HYDROBROMIDE	confusional state	ACHE_26
Alk_Phosp	alkaline phosphatase	ACHE	CHEMBL1555	GALANTAMINE HYDROBROMIDE	delirium	ACHE_26
Alk_Phosp	alkaline phosphatase	ACHE	CHEMBL1555	GALANTAMINE HYDROBROMIDE	depressed level of consciousness	ACHE_26
Alk_Phosp	alkaline phosphatase	ACHE	CHEMBL1555	GALANTAMINE HYDROBROMIDE	loss of consciousness	ACHE_26
Alk_Phosp	alkaline phosphatase	ACHE	CHEMBL1678	DONEPEZIL HYDROCHLORIDE	confusional state	ACHE_26
Alk_Phosp	alkaline phosphatase	ACHE	CHEMBL1678	DONEPEZIL HYDROCHLORIDE	delirium	ACHE_26
Alk_Phosp	alkaline phosphatase	ACHE	CHEMBL1678	DONEPEZIL HYDROCHLORIDE	depressed level of consciousness	ACHE_26
Alk_Phosp	alkaline phosphatase	ACHE	CHEMBL1678	DONEPEZIL HYDROCHLORIDE	loss of consciousness	ACHE_26
Alk_Phosp	alkaline phosphatase	ACHE	CHEMBL812	PYRIDOSTIGMINE BROMIDE	thymoma	ACHE_27
Alk_Phosp	alkaline phosphatase	ACHE	CHEMBL812	PYRIDOSTIGMINE BROMIDE	thymus enlargement	ACHE_27
Alk_Phosp	alkaline phosphatase	ACHE	CHEMBL1678	DONEPEZIL HYDROCHLORIDE	aggression	ACHE_28
Alk_Phosp	alkaline phosphatase	ACHE	CHEMBL812	PYRIDOSTIGMINE BROMIDE	intestinal perforation	ACHE_29
Alk_Phosp	alkaline phosphatase	ACHE	CHEMBL211471	NEOSTIGMINE METHYLSULFATE	large intestine perforation	ACHE_29
Alk_Phosp	alkaline phosphatase	ACHE	CHEMBL812	PYRIDOSTIGMINE BROMIDE	respiratory failure	ACHE_3
Alk_Phosp	alkaline phosphatase	ACHE	CHEMBL812	PYRIDOSTIGMINE BROMIDE	restrictive pulmonary disease	ACHE_3
Alk_Phosp	alkaline phosphatase	ACHE	CHEMBL812	PYRIDOSTIGMINE BROMIDE	right ventricular failure	ACHE_3
Alk_Phosp	alkaline phosphatase	ACHE	CHEMBL1200367	ECHOTHIOPHATE IODIDE	corneal disorder	ACHE_30
Alk_Phosp	alkaline phosphatase	ACHE	CHEMBL1200367	ECHOTHIOPHATE IODIDE	eye disorder	ACHE_30
Alk_Phosp	alkaline phosphatase	ACHE	CHEMBL1555	GALANTAMINE HYDROBROMIDE	acute generalised exanthematous pustulosis	ACHE_31
Alk_Phosp	alkaline phosphatase	ACHE	CHEMBL1555	GALANTAMINE HYDROBROMIDE	activated partial thromboplastin time prolonged	ACHE_32
Alk_Phosp	alkaline phosphatase	ACHE	CHEMBL1555	GALANTAMINE HYDROBROMIDE	convulsion	ACHE_33
Alk_Phosp	alkaline phosphatase	ACHE	CHEMBL1678	DONEPEZIL HYDROCHLORIDE	convulsion	ACHE_33
Alk_Phosp	alkaline phosphatase	ACHE	CHEMBL812	PYRIDOSTIGMINE BROMIDE	sinoatrial block	ACHE_34
Alk_Phosp	alkaline phosphatase	ACHE	CHEMBL1678	DONEPEZIL HYDROCHLORIDE	sick sinus syndrome	ACHE_34
Alk_Phosp	alkaline phosphatase	ACHE	CHEMBL812	PYRIDOSTIGMINE BROMIDE	cholinergic syndrome	ACHE_35
Alk_Phosp	alkaline phosphatase	ACHE	CHEMBL211471	NEOSTIGMINE METHYLSULFATE	cholinergic syndrome	ACHE_35
Alk_Phosp	alkaline phosphatase	ACHE	CHEMBL1555	GALANTAMINE HYDROBROMIDE	anticholinergic syndrome	ACHE_35
Alk_Phosp	alkaline phosphatase	ACHE	CHEMBL1678	DONEPEZIL HYDROCHLORIDE	cholinergic syndrome	ACHE_35
Alk_Phosp	alkaline phosphatase	ACHE	CHEMBL1200541	AMBENONIUM CHLORIDE	cholinergic syndrome	ACHE_35
Alk_Phosp	alkaline phosphatase	ACHE	CHEMBL1555	GALANTAMINE HYDROBROMIDE	subarachnoid haemorrhage	ACHE_36
Alk_Phosp	alkaline phosphatase	ACHE	CHEMBL211471	NEOSTIGMINE METHYLSULFATE	acute pulmonary oedema	ACHE_37
Alk_Phosp	alkaline phosphatase	ACHE	CHEMBL211471	NEOSTIGMINE METHYLSULFATE	negative pressure pulmonary oedema	ACHE_37
Alk_Phosp	alkaline phosphatase	ACHE	CHEMBL211471	NEOSTIGMINE METHYLSULFATE	non-cardiogenic pulmonary oedema	ACHE_37
Alk_Phosp	alkaline phosphatase	ACHE	CHEMBL211471	NEOSTIGMINE METHYLSULFATE	pulmonary oedema	ACHE_37
Alk_Phosp	alkaline phosphatase	ACHE	CHEMBL1555	GALANTAMINE HYDROBROMIDE	compartment syndrome	ACHE_38
Alk_Phosp	alkaline phosphatase	ACHE	CHEMBL1555	GALANTAMINE HYDROBROMIDE	oesophageal achalasia	ACHE_39
Alk_Phosp	alkaline phosphatase	ACHE	CHEMBL812	PYRIDOSTIGMINE BROMIDE	supine hypertension	ACHE_4
Alk_Phosp	alkaline phosphatase	ACHE	CHEMBL211471	NEOSTIGMINE METHYLSULFATE	hypotension	ACHE_4
Alk_Phosp	alkaline phosphatase	ACHE	CHEMBL1555	GALANTAMINE HYDROBROMIDE	hypotension	ACHE_4
Alk_Phosp	alkaline phosphatase	ACHE	CHEMBL1555	GALANTAMINE HYDROBROMIDE	orthostatic hypotension	ACHE_4
Alk_Phosp	alkaline phosphatase	ACHE	CHEMBL1555	GALANTAMINE HYDROBROMIDE	toxicity to various agents	ACHE_40
Alk_Phosp	alkaline phosphatase	ACHE	CHEMBL812	PYRIDOSTIGMINE BROMIDE	product residue present	ACHE_41
Alk_Phosp	alkaline phosphatase	ACHE	CHEMBL1555	GALANTAMINE HYDROBROMIDE	blood calcium decreased	ACHE_42
Alk_Phosp	alkaline phosphatase	ACHE	CHEMBL1678	DONEPEZIL HYDROCHLORIDE	abnormal behaviour	ACHE_43
Alk_Phosp	alkaline phosphatase	ACHE	CHEMBL1678	DONEPEZIL HYDROCHLORIDE	delusion	ACHE_44
Alk_Phosp	alkaline phosphatase	ACHE	CHEMBL1678	DONEPEZIL HYDROCHLORIDE	neuroleptic malignant syndrome	ACHE_45
Alk_Phosp	alkaline phosphatase	ACHE	CHEMBL1678	DONEPEZIL HYDROCHLORIDE	torsade de pointes	ACHE_46
Alk_Phosp	alkaline phosphatase	ACHE	CHEMBL1678	DONEPEZIL HYDROCHLORIDE	injection site pain	ACHE_47
Alk_Phosp	alkaline phosphatase	ACHE	CHEMBL812	PYRIDOSTIGMINE BROMIDE	bradycardia	ACHE_48
Alk_Phosp	alkaline phosphatase	ACHE	CHEMBL211471	NEOSTIGMINE METHYLSULFATE	bradycardia	ACHE_48
Alk_Phosp	alkaline phosphatase	ACHE	CHEMBL211471	NEOSTIGMINE METHYLSULFATE	heart rate decreased	ACHE_48
Alk_Phosp	alkaline phosphatase	ACHE	CHEMBL1555	GALANTAMINE HYDROBROMIDE	bradycardia	ACHE_48
Alk_Phosp	alkaline phosphatase	ACHE	CHEMBL1678	DONEPEZIL HYDROCHLORIDE	bradycardia	ACHE_48
Alk_Phosp	alkaline phosphatase	ACHE	CHEMBL1678	DONEPEZIL HYDROCHLORIDE	sinus bradycardia	ACHE_48
Alk_Phosp	alkaline phosphatase	ACHE	CHEMBL1555	GALANTAMINE HYDROBROMIDE	miosis	ACHE_49
Alk_Phosp	alkaline phosphatase	ACHE	CHEMBL1200541	AMBENONIUM CHLORIDE	miosis	ACHE_49
Alk_Phosp	alkaline phosphatase	ACHE	CHEMBL812	PYRIDOSTIGMINE BROMIDE	dysarthria	ACHE_5
Alk_Phosp	alkaline phosphatase	ACHE	CHEMBL812	PYRIDOSTIGMINE BROMIDE	speech disorder	ACHE_5
Alk_Phosp	alkaline phosphatase	ACHE	CHEMBL1555	GALANTAMINE HYDROBROMIDE	aphasia	ACHE_5
Alk_Phosp	alkaline phosphatase	ACHE	CHEMBL1555	GALANTAMINE HYDROBROMIDE	electrocardiogram qrs complex shortened	ACHE_50
Alk_Phosp	alkaline phosphatase	ACHE	CHEMBL1555	GALANTAMINE HYDROBROMIDE	electrocardiogram qt prolonged	ACHE_50
Alk_Phosp	alkaline phosphatase	ACHE	CHEMBL1678	DONEPEZIL HYDROCHLORIDE	electrocardiogram qt prolonged	ACHE_50
Alk_Phosp	alkaline phosphatase	ACHE	CHEMBL1555	GALANTAMINE HYDROBROMIDE	mania	ACHE_51
Alk_Phosp	alkaline phosphatase	ACHE	CHEMBL1678	DONEPEZIL HYDROCHLORIDE	mania	ACHE_51
Alk_Phosp	alkaline phosphatase	ACHE	CHEMBL211471	NEOSTIGMINE METHYLSULFATE	hypoxia	ACHE_52
Alk_Phosp	alkaline phosphatase	ACHE	CHEMBL1555	GALANTAMINE HYDROBROMIDE	arrhythmia	ACHE_53
Alk_Phosp	alkaline phosphatase	ACHE	CHEMBL1555	GALANTAMINE HYDROBROMIDE	sedation	ACHE_54
Alk_Phosp	alkaline phosphatase	ACHE	CHEMBL1555	GALANTAMINE HYDROBROMIDE	sedation complication	ACHE_54
Alk_Phosp	alkaline phosphatase	ACHE	CHEMBL211471	NEOSTIGMINE METHYLSULFATE	atrioventricular block	ACHE_55
Alk_Phosp	alkaline phosphatase	ACHE	CHEMBL211471	NEOSTIGMINE METHYLSULFATE	atrioventricular block complete	ACHE_55
Alk_Phosp	alkaline phosphatase	ACHE	CHEMBL211471	NEOSTIGMINE METHYLSULFATE	atrioventricular block second degree	ACHE_55
Alk_Phosp	alkaline phosphatase	ACHE	CHEMBL211471	NEOSTIGMINE METHYLSULFATE	atrioventricular dissociation	ACHE_55
Alk_Phosp	alkaline phosphatase	ACHE	CHEMBL1555	GALANTAMINE HYDROBROMIDE	atrioventricular block	ACHE_55
Alk_Phosp	alkaline phosphatase	ACHE	CHEMBL1678	DONEPEZIL HYDROCHLORIDE	atrioventricular block	ACHE_55
Alk_Phosp	alkaline phosphatase	ACHE	CHEMBL1678	DONEPEZIL HYDROCHLORIDE	atrioventricular block complete	ACHE_55
Alk_Phosp	alkaline phosphatase	ACHE	CHEMBL1678	DONEPEZIL HYDROCHLORIDE	atrioventricular block first degree	ACHE_55
Alk_Phosp	alkaline phosphatase	ACHE	CHEMBL211471	NEOSTIGMINE METHYLSULFATE	acute hepatic failure	ACHE_56
Alk_Phosp	alkaline phosphatase	ACHE	CHEMBL1555	GALANTAMINE HYDROBROMIDE	libido increased	ACHE_57
Alk_Phosp	alkaline phosphatase	ACHE	CHEMBL1555	GALANTAMINE HYDROBROMIDE	balance disorder	ACHE_58
Alk_Phosp	alkaline phosphatase	ACHE	CHEMBL1200367	ECHOTHIOPHATE IODIDE	visual acuity reduced	ACHE_59
Alk_Phosp	alkaline phosphatase	ACHE	CHEMBL1200367	ECHOTHIOPHATE IODIDE	visual impairment	ACHE_59
Alk_Phosp	alkaline phosphatase	ACHE	CHEMBL812	PYRIDOSTIGMINE BROMIDE	muscular weakness	ACHE_6
Alk_Phosp	alkaline phosphatase	ACHE	CHEMBL211471	NEOSTIGMINE METHYLSULFATE	paralysis	ACHE_6
Alk_Phosp	alkaline phosphatase	ACHE	CHEMBL1555	GALANTAMINE HYDROBROMIDE	mobility decreased	ACHE_6
Alk_Phosp	alkaline phosphatase	ACHE	CHEMBL1555	GALANTAMINE HYDROBROMIDE	hallucination	ACHE_60
Alk_Phosp	alkaline phosphatase	ACHE	CHEMBL1555	GALANTAMINE HYDROBROMIDE	hallucination, visual	ACHE_60
Alk_Phosp	alkaline phosphatase	ACHE	CHEMBL1678	DONEPEZIL HYDROCHLORIDE	hallucination	ACHE_60
Alk_Phosp	alkaline phosphatase	ACHE	CHEMBL1678	DONEPEZIL HYDROCHLORIDE	hallucination, visual	ACHE_60
Alk_Phosp	alkaline phosphatase	ACHE	CHEMBL211471	NEOSTIGMINE METHYLSULFATE	anaphylactic reaction	ACHE_61
Alk_Phosp	alkaline phosphatase	ACHE	CHEMBL211471	NEOSTIGMINE METHYLSULFATE	product expiration date issue	ACHE_62
Alk_Phosp	alkaline phosphatase	ACHE	CHEMBL812	PYRIDOSTIGMINE BROMIDE	haemoglobin abnormal	ACHE_63
Alk_Phosp	alkaline phosphatase	ACHE	CHEMBL812	PYRIDOSTIGMINE BROMIDE	thermal burn	ACHE_64
Alk_Phosp	alkaline phosphatase	ACHE	CHEMBL211471	NEOSTIGMINE METHYLSULFATE	rash macular	ACHE_65
Alk_Phosp	alkaline phosphatase	ACHE	CHEMBL211471	NEOSTIGMINE METHYLSULFATE	laryngospasm	ACHE_66
Alk_Phosp	alkaline phosphatase	ACHE	CHEMBL812	PYRIDOSTIGMINE BROMIDE	oral herpes	ACHE_67
Alk_Phosp	alkaline phosphatase	ACHE	CHEMBL211471	NEOSTIGMINE METHYLSULFATE	fistula	ACHE_68
Alk_Phosp	alkaline phosphatase	ACHE	CHEMBL812	PYRIDOSTIGMINE BROMIDE	congenital myasthenic syndrome	ACHE_69
Alk_Phosp	alkaline phosphatase	ACHE	CHEMBL812	PYRIDOSTIGMINE BROMIDE	myasthenia gravis	ACHE_69
Alk_Phosp	alkaline phosphatase	ACHE	CHEMBL812	PYRIDOSTIGMINE BROMIDE	myasthenia gravis crisis	ACHE_69
Alk_Phosp	alkaline phosphatase	ACHE	CHEMBL812	PYRIDOSTIGMINE BROMIDE	myasthenic syndrome	ACHE_69
Alk_Phosp	alkaline phosphatase	ACHE	CHEMBL1200541	AMBENONIUM CHLORIDE	myasthenia gravis crisis	ACHE_69
Alk_Phosp	alkaline phosphatase	ACHE	CHEMBL1200541	AMBENONIUM CHLORIDE	myasthenia gravis neonatal	ACHE_69
Alk_Phosp	alkaline phosphatase	ACHE	CHEMBL1678	DONEPEZIL HYDROCHLORIDE	extrapyramidal disorder	ACHE_7
Alk_Phosp	alkaline phosphatase	ACHE	CHEMBL1678	DONEPEZIL HYDROCHLORIDE	parkinsonism	ACHE_7
Alk_Phosp	alkaline phosphatase	ACHE	CHEMBL1200367	ECHOTHIOPHATE IODIDE	eye irritation	ACHE_70
Alk_Phosp	alkaline phosphatase	ACHE	CHEMBL1200367	ECHOTHIOPHATE IODIDE	eye pain	ACHE_70
Alk_Phosp	alkaline phosphatase	ACHE	CHEMBL1555	GALANTAMINE HYDROBROMIDE	creatinine renal clearance decreased	ACHE_71
Alk_Phosp	alkaline phosphatase	ACHE	CHEMBL1200541	AMBENONIUM CHLORIDE	creatinine renal clearance abnormal	ACHE_71
Alk_Phosp	alkaline phosphatase	ACHE	CHEMBL1555	GALANTAMINE HYDROBROMIDE	post-traumatic stress disorder	ACHE_72
Alk_Phosp	alkaline phosphatase	ACHE	CHEMBL812	PYRIDOSTIGMINE BROMIDE	sensory disturbance	ACHE_73
Alk_Phosp	alkaline phosphatase	ACHE	CHEMBL1555	GALANTAMINE HYDROBROMIDE	nightmare	ACHE_74
Alk_Phosp	alkaline phosphatase	ACHE	CHEMBL812	PYRIDOSTIGMINE BROMIDE	lymphopenia	ACHE_75
Alk_Phosp	alkaline phosphatase	ACHE	CHEMBL211471	NEOSTIGMINE METHYLSULFATE	unwanted awareness during anaesthesia	ACHE_76
Alk_Phosp	alkaline phosphatase	ACHE	CHEMBL812	PYRIDOSTIGMINE BROMIDE	dropped head syndrome	ACHE_77
Alk_Phosp	alkaline phosphatase	ACHE	CHEMBL211471	NEOSTIGMINE METHYLSULFATE	cardiac disorder	ACHE_78
Alk_Phosp	alkaline phosphatase	ACHE	CHEMBL812	PYRIDOSTIGMINE BROMIDE	pharmaceutical product complaint	ACHE_79
Alk_Phosp	alkaline phosphatase	ACHE	CHEMBL812	PYRIDOSTIGMINE BROMIDE	stress cardiomyopathy	ACHE_8
Alk_Phosp	alkaline phosphatase	ACHE	CHEMBL211471	NEOSTIGMINE METHYLSULFATE	myocardial stunning	ACHE_8
Alk_Phosp	alkaline phosphatase	ACHE	CHEMBL211471	NEOSTIGMINE METHYLSULFATE	stress cardiomyopathy	ACHE_8
Alk_Phosp	alkaline phosphatase	ACHE	CHEMBL812	PYRIDOSTIGMINE BROMIDE	intestinal pseudo-obstruction	ACHE_80
Alk_Phosp	alkaline phosphatase	ACHE	CHEMBL812	PYRIDOSTIGMINE BROMIDE	skin ulcer	ACHE_81
Alk_Phosp	alkaline phosphatase	ACHE	CHEMBL211471	NEOSTIGMINE METHYLSULFATE	neuromuscular block prolonged	ACHE_82
Alk_Phosp	alkaline phosphatase	ACHE	CHEMBL812	PYRIDOSTIGMINE BROMIDE	haematoma	ACHE_83
Alk_Phosp	alkaline phosphatase	ACHE	CHEMBL812	PYRIDOSTIGMINE BROMIDE	gastric infection	ACHE_84
Alk_Phosp	alkaline phosphatase	ACHE	CHEMBL211471	NEOSTIGMINE METHYLSULFATE	drug interaction	ACHE_85
Alk_Phosp	alkaline phosphatase	ACHE	CHEMBL1678	DONEPEZIL HYDROCHLORIDE	drug interaction	ACHE_85
Alk_Phosp	alkaline phosphatase	ACHE	CHEMBL211471	NEOSTIGMINE METHYLSULFATE	circumstance or information capable of leading to device use error	ACHE_86
Alk_Phosp	alkaline phosphatase	ACHE	CHEMBL812	PYRIDOSTIGMINE BROMIDE	covid-19	ACHE_87
Alk_Phosp	alkaline phosphatase	ACHE	CHEMBL812	PYRIDOSTIGMINE BROMIDE	transfusion-related circulatory overload	ACHE_88
Alk_Phosp	alkaline phosphatase	ACHE	CHEMBL812	PYRIDOSTIGMINE BROMIDE	toxic epidermal necrolysis	ACHE_89
Alk_Phosp	alkaline phosphatase	ACHE	CHEMBL211471	NEOSTIGMINE METHYLSULFATE	toxic epidermal necrolysis	ACHE_89
Alk_Phosp	alkaline phosphatase	ACHE	CHEMBL211471	NEOSTIGMINE METHYLSULFATE	supraventricular tachycardia	ACHE_9
Alk_Phosp	alkaline phosphatase	ACHE	CHEMBL211471	NEOSTIGMINE METHYLSULFATE	tachycardia	ACHE_9
Alk_Phosp	alkaline phosphatase	ACHE	CHEMBL1555	GALANTAMINE HYDROBROMIDE	sinus tachycardia	ACHE_9
Alk_Phosp	alkaline phosphatase	ACHE	CHEMBL1555	GALANTAMINE HYDROBROMIDE	decreased appetite	ACHE_90
Alk_Phosp	alkaline phosphatase	ACHE	CHEMBL812	PYRIDOSTIGMINE BROMIDE	bursitis	ACHE_91
Alk_Phosp	alkaline phosphatase	ACHE	CHEMBL812	PYRIDOSTIGMINE BROMIDE	diaphragmatic paralysis	ACHE_92
Alk_Phosp	alkaline phosphatase	ACHE	CHEMBL812	PYRIDOSTIGMINE BROMIDE	infection	ACHE_93
Alk_Phosp	alkaline phosphatase	ACHE	CHEMBL211471	NEOSTIGMINE METHYLSULFATE	cardiac hypertrophy	ACHE_94
Alk_Phosp	alkaline phosphatase	ACHE	CHEMBL812	PYRIDOSTIGMINE BROMIDE	sars-cov-2 antibody test negative	ACHE_95
Alk_Phosp	alkaline phosphatase	ACHE	CHEMBL812	PYRIDOSTIGMINE BROMIDE	diplopia	ACHE_96
Alk_Phosp	alkaline phosphatase	ACHE	CHEMBL1200541	AMBENONIUM CHLORIDE	diplopia	ACHE_96
Alk_Phosp	alkaline phosphatase	ACHE	CHEMBL1200541	AMBENONIUM CHLORIDE	ocular myasthenia	ACHE_97
Alk_Phosp	alkaline phosphatase	ACHE	CHEMBL1200541	AMBENONIUM CHLORIDE	ophthalmoplegia	ACHE_97
Alk_Phosp	alkaline phosphatase	ACHE	CHEMBL812	PYRIDOSTIGMINE BROMIDE	eyelid ptosis	ACHE_98
Alk_Phosp	alkaline phosphatase	ACHE	CHEMBL1200541	AMBENONIUM CHLORIDE	eyelid ptosis	ACHE_98
Alk_Phosp	alkaline phosphatase	ACHE	CHEMBL812	PYRIDOSTIGMINE BROMIDE	endocarditis enterococcal	ACHE_99
Alk_Phosp	alkaline phosphatase	ALOX5	CHEMBL421	SULFASALAZINE	interstitial lung disease	ALOX5_0
Alk_Phosp	alkaline phosphatase	ALOX5	CHEMBL421	SULFASALAZINE	pulmonary fibrosis	ALOX5_0
Alk_Phosp	alkaline phosphatase	ALOX5	CHEMBL704	MESALAMINE	bronchiectasis	ALOX5_0
Alk_Phosp	alkaline phosphatase	ALOX5	CHEMBL704	MESALAMINE	diarrhoea	ALOX5_1
Alk_Phosp	alkaline phosphatase	ALOX5	CHEMBL704	MESALAMINE	diarrhoea haemorrhagic	ALOX5_1
Alk_Phosp	alkaline phosphatase	ALOX5	CHEMBL1201013	OLSALAZINE SODIUM	diarrhoea neonatal	ALOX5_1
Alk_Phosp	alkaline phosphatase	ALOX5	CHEMBL421	SULFASALAZINE	anti-cyclic citrullinated peptide antibody positive	ALOX5_10
Alk_Phosp	alkaline phosphatase	ALOX5	CHEMBL421	SULFASALAZINE	human antichimeric antibody positive	ALOX5_10
Alk_Phosp	alkaline phosphatase	ALOX5	CHEMBL421	SULFASALAZINE	adrenal insufficiency	ALOX5_100
Alk_Phosp	alkaline phosphatase	ALOX5	CHEMBL421	SULFASALAZINE	impaired work ability	ALOX5_101
Alk_Phosp	alkaline phosphatase	ALOX5	CHEMBL421	SULFASALAZINE	non-hodgkin's lymphoma	ALOX5_102
Alk_Phosp	alkaline phosphatase	ALOX5	CHEMBL421	SULFASALAZINE	hypercalcaemia	ALOX5_103
Alk_Phosp	alkaline phosphatase	ALOX5	CHEMBL421	SULFASALAZINE	nail disorder	ALOX5_104
Alk_Phosp	alkaline phosphatase	ALOX5	CHEMBL421	SULFASALAZINE	alopecia	ALOX5_105
Alk_Phosp	alkaline phosphatase	ALOX5	CHEMBL421	SULFASALAZINE	osteopenia	ALOX5_106
Alk_Phosp	alkaline phosphatase	ALOX5	CHEMBL421	SULFASALAZINE	osteoporosis	ALOX5_106
Alk_Phosp	alkaline phosphatase	ALOX5	CHEMBL421	SULFASALAZINE	condition aggravated	ALOX5_107
Alk_Phosp	alkaline phosphatase	ALOX5	CHEMBL704	MESALAMINE	condition aggravated	ALOX5_107
Alk_Phosp	alkaline phosphatase	ALOX5	CHEMBL93	ZILEUTON	bacteria urine	ALOX5_108
Alk_Phosp	alkaline phosphatase	ALOX5	CHEMBL421	SULFASALAZINE	basal cell carcinoma	ALOX5_109
Alk_Phosp	alkaline phosphatase	ALOX5	CHEMBL421	SULFASALAZINE	arthralgia	ALOX5_11
Alk_Phosp	alkaline phosphatase	ALOX5	CHEMBL421	SULFASALAZINE	arthritis	ALOX5_11
Alk_Phosp	alkaline phosphatase	ALOX5	CHEMBL421	SULFASALAZINE	arthropathy	ALOX5_11
Alk_Phosp	alkaline phosphatase	ALOX5	CHEMBL421	SULFASALAZINE	fibromyalgia	ALOX5_11
Alk_Phosp	alkaline phosphatase	ALOX5	CHEMBL421	SULFASALAZINE	musculoskeletal disorder	ALOX5_11
Alk_Phosp	alkaline phosphatase	ALOX5	CHEMBL421	SULFASALAZINE	musculoskeletal pain	ALOX5_11
Alk_Phosp	alkaline phosphatase	ALOX5	CHEMBL421	SULFASALAZINE	osteoarthritis	ALOX5_11
Alk_Phosp	alkaline phosphatase	ALOX5	CHEMBL421	SULFASALAZINE	muscle injury	ALOX5_110
Alk_Phosp	alkaline phosphatase	ALOX5	CHEMBL421	SULFASALAZINE	blood parathyroid hormone decreased	ALOX5_111
Alk_Phosp	alkaline phosphatase	ALOX5	CHEMBL421	SULFASALAZINE	ill-defined disorder	ALOX5_112
Alk_Phosp	alkaline phosphatase	ALOX5	CHEMBL421	SULFASALAZINE	back injury	ALOX5_113
Alk_Phosp	alkaline phosphatase	ALOX5	CHEMBL421	SULFASALAZINE	enthesopathy	ALOX5_114
Alk_Phosp	alkaline phosphatase	ALOX5	CHEMBL421	SULFASALAZINE	loss of personal independence in daily activities	ALOX5_115
Alk_Phosp	alkaline phosphatase	ALOX5	CHEMBL421	SULFASALAZINE	drug tolerance decreased	ALOX5_116
Alk_Phosp	alkaline phosphatase	ALOX5	CHEMBL421	SULFASALAZINE	drug rash with eosinophilia and systemic symptoms	ALOX5_117
Alk_Phosp	alkaline phosphatase	ALOX5	CHEMBL421	SULFASALAZINE	body height below normal	ALOX5_118
Alk_Phosp	alkaline phosphatase	ALOX5	CHEMBL421	SULFASALAZINE	neoplasm malignant	ALOX5_119
Alk_Phosp	alkaline phosphatase	ALOX5	CHEMBL421	SULFASALAZINE	disability	ALOX5_12
Alk_Phosp	alkaline phosphatase	ALOX5	CHEMBL421	SULFASALAZINE	general physical health deterioration	ALOX5_12
Alk_Phosp	alkaline phosphatase	ALOX5	CHEMBL421	SULFASALAZINE	physical disability	ALOX5_12
Alk_Phosp	alkaline phosphatase	ALOX5	CHEMBL704	MESALAMINE	impaired quality of life	ALOX5_12
Alk_Phosp	alkaline phosphatase	ALOX5	CHEMBL421	SULFASALAZINE	neck deformity	ALOX5_120
Alk_Phosp	alkaline phosphatase	ALOX5	CHEMBL421	SULFASALAZINE	blood iron abnormal	ALOX5_121
Alk_Phosp	alkaline phosphatase	ALOX5	CHEMBL421	SULFASALAZINE	contusion	ALOX5_122
Alk_Phosp	alkaline phosphatase	ALOX5	CHEMBL421	SULFASALAZINE	hypertension	ALOX5_123
Alk_Phosp	alkaline phosphatase	ALOX5	CHEMBL421	SULFASALAZINE	blister	ALOX5_124
Alk_Phosp	alkaline phosphatase	ALOX5	CHEMBL421	SULFASALAZINE	skin necrosis	ALOX5_125
Alk_Phosp	alkaline phosphatase	ALOX5	CHEMBL421	SULFASALAZINE	diverticulitis	ALOX5_126
Alk_Phosp	alkaline phosphatase	ALOX5	CHEMBL421	SULFASALAZINE	ovarian cyst	ALOX5_127
Alk_Phosp	alkaline phosphatase	ALOX5	CHEMBL421	SULFASALAZINE	nasopharyngitis	ALOX5_13
Alk_Phosp	alkaline phosphatase	ALOX5	CHEMBL421	SULFASALAZINE	sinusitis	ALOX5_13
Alk_Phosp	alkaline phosphatase	ALOX5	CHEMBL421	SULFASALAZINE	therapeutic product effect decreased	ALOX5_14
Alk_Phosp	alkaline phosphatase	ALOX5	CHEMBL421	SULFASALAZINE	therapeutic product effect incomplete	ALOX5_14
Alk_Phosp	alkaline phosphatase	ALOX5	CHEMBL421	SULFASALAZINE	therapeutic response decreased	ALOX5_14
Alk_Phosp	alkaline phosphatase	ALOX5	CHEMBL421	SULFASALAZINE	therapy non-responder	ALOX5_14
Alk_Phosp	alkaline phosphatase	ALOX5	CHEMBL421	SULFASALAZINE	treatment failure	ALOX5_14
Alk_Phosp	alkaline phosphatase	ALOX5	CHEMBL704	MESALAMINE	therapeutic product effect decreased	ALOX5_14
Alk_Phosp	alkaline phosphatase	ALOX5	CHEMBL704	MESALAMINE	haematochezia	ALOX5_15
Alk_Phosp	alkaline phosphatase	ALOX5	CHEMBL704	MESALAMINE	rectal haemorrhage	ALOX5_15
Alk_Phosp	alkaline phosphatase	ALOX5	CHEMBL704	MESALAMINE	weight decreased	ALOX5_16
Alk_Phosp	alkaline phosphatase	ALOX5	CHEMBL1201013	OLSALAZINE SODIUM	poor weight gain neonatal	ALOX5_16
Alk_Phosp	alkaline phosphatase	ALOX5	CHEMBL421	SULFASALAZINE	alanine aminotransferase abnormal	ALOX5_17
Alk_Phosp	alkaline phosphatase	ALOX5	CHEMBL421	SULFASALAZINE	alanine aminotransferase increased	ALOX5_17
Alk_Phosp	alkaline phosphatase	ALOX5	CHEMBL421	SULFASALAZINE	hepatic enzyme increased	ALOX5_17
Alk_Phosp	alkaline phosphatase	ALOX5	CHEMBL421	SULFASALAZINE	liver function test increased	ALOX5_17
Alk_Phosp	alkaline phosphatase	ALOX5	CHEMBL93	ZILEUTON	alanine aminotransferase increased	ALOX5_17
Alk_Phosp	alkaline phosphatase	ALOX5	CHEMBL93	ZILEUTON	aspartate aminotransferase increased	ALOX5_17
Alk_Phosp	alkaline phosphatase	ALOX5	CHEMBL93	ZILEUTON	hepatic enzyme increased	ALOX5_17
Alk_Phosp	alkaline phosphatase	ALOX5	CHEMBL421	SULFASALAZINE	rheumatoid factor negative	ALOX5_18
Alk_Phosp	alkaline phosphatase	ALOX5	CHEMBL421	SULFASALAZINE	rheumatoid factor positive	ALOX5_18
Alk_Phosp	alkaline phosphatase	ALOX5	CHEMBL421	SULFASALAZINE	acne	ALOX5_19
Alk_Phosp	alkaline phosphatase	ALOX5	CHEMBL421	SULFASALAZINE	folliculitis	ALOX5_19
Alk_Phosp	alkaline phosphatase	ALOX5	CHEMBL421	SULFASALAZINE	discomfort	ALOX5_2
Alk_Phosp	alkaline phosphatase	ALOX5	CHEMBL421	SULFASALAZINE	fatigue	ALOX5_2
Alk_Phosp	alkaline phosphatase	ALOX5	CHEMBL421	SULFASALAZINE	tenderness	ALOX5_2
Alk_Phosp	alkaline phosphatase	ALOX5	CHEMBL421	SULFASALAZINE	malaise	ALOX5_2
Alk_Phosp	alkaline phosphatase	ALOX5	CHEMBL421	SULFASALAZINE	pain	ALOX5_2
Alk_Phosp	alkaline phosphatase	ALOX5	CHEMBL1200760	BALSALAZIDE DISODIUM	nephropathy toxic	ALOX5_20
Alk_Phosp	alkaline phosphatase	ALOX5	CHEMBL421	SULFASALAZINE	deformity	ALOX5_21
Alk_Phosp	alkaline phosphatase	ALOX5	CHEMBL421	SULFASALAZINE	foot deformity	ALOX5_21
Alk_Phosp	alkaline phosphatase	ALOX5	CHEMBL421	SULFASALAZINE	hand deformity	ALOX5_21
Alk_Phosp	alkaline phosphatase	ALOX5	CHEMBL421	SULFASALAZINE	musculoskeletal deformity	ALOX5_21
Alk_Phosp	alkaline phosphatase	ALOX5	CHEMBL421	SULFASALAZINE	juvenile idiopathic arthritis	ALOX5_22
Alk_Phosp	alkaline phosphatase	ALOX5	CHEMBL421	SULFASALAZINE	polyarthritis	ALOX5_22
Alk_Phosp	alkaline phosphatase	ALOX5	CHEMBL421	SULFASALAZINE	rheumatic fever	ALOX5_22
Alk_Phosp	alkaline phosphatase	ALOX5	CHEMBL421	SULFASALAZINE	rheumatoid arthritis	ALOX5_22
Alk_Phosp	alkaline phosphatase	ALOX5	CHEMBL421	SULFASALAZINE	seronegative arthritis	ALOX5_22
Alk_Phosp	alkaline phosphatase	ALOX5	CHEMBL421	SULFASALAZINE	bone erosion	ALOX5_23
Alk_Phosp	alkaline phosphatase	ALOX5	CHEMBL421	SULFASALAZINE	exostosis	ALOX5_23
Alk_Phosp	alkaline phosphatase	ALOX5	CHEMBL704	MESALAMINE	tubulointerstitial nephritis	ALOX5_24
Alk_Phosp	alkaline phosphatase	ALOX5	CHEMBL421	SULFASALAZINE	hip arthroplasty	ALOX5_25
Alk_Phosp	alkaline phosphatase	ALOX5	CHEMBL421	SULFASALAZINE	knee arthroplasty	ALOX5_25
Alk_Phosp	alkaline phosphatase	ALOX5	CHEMBL421	SULFASALAZINE	abdominal discomfort	ALOX5_26
Alk_Phosp	alkaline phosphatase	ALOX5	CHEMBL421	SULFASALAZINE	epigastric discomfort	ALOX5_26
Alk_Phosp	alkaline phosphatase	ALOX5	CHEMBL704	MESALAMINE	abdominal pain	ALOX5_26
Alk_Phosp	alkaline phosphatase	ALOX5	CHEMBL1200760	BALSALAZIDE DISODIUM	abdominal pain	ALOX5_26
Alk_Phosp	alkaline phosphatase	ALOX5	CHEMBL1200760	BALSALAZIDE DISODIUM	enteric duplication	ALOX5_27
Alk_Phosp	alkaline phosphatase	ALOX5	CHEMBL704	MESALAMINE	night sweats	ALOX5_28
Alk_Phosp	alkaline phosphatase	ALOX5	CHEMBL704	MESALAMINE	mucous stools	ALOX5_29
Alk_Phosp	alkaline phosphatase	ALOX5	CHEMBL421	SULFASALAZINE	gait disturbance	ALOX5_3
Alk_Phosp	alkaline phosphatase	ALOX5	CHEMBL421	SULFASALAZINE	gait inability	ALOX5_3
Alk_Phosp	alkaline phosphatase	ALOX5	CHEMBL421	SULFASALAZINE	joint range of motion decreased	ALOX5_3
Alk_Phosp	alkaline phosphatase	ALOX5	CHEMBL421	SULFASALAZINE	mobility decreased	ALOX5_3
Alk_Phosp	alkaline phosphatase	ALOX5	CHEMBL421	SULFASALAZINE	infection	ALOX5_30
Alk_Phosp	alkaline phosphatase	ALOX5	CHEMBL421	SULFASALAZINE	inflammation	ALOX5_30
Alk_Phosp	alkaline phosphatase	ALOX5	CHEMBL421	SULFASALAZINE	injury	ALOX5_31
Alk_Phosp	alkaline phosphatase	ALOX5	CHEMBL421	SULFASALAZINE	wound	ALOX5_31
Alk_Phosp	alkaline phosphatase	ALOX5	CHEMBL704	MESALAMINE	macular degeneration	ALOX5_32
Alk_Phosp	alkaline phosphatase	ALOX5	CHEMBL1200760	BALSALAZIDE DISODIUM	idiopathic thrombocytopenic purpura	ALOX5_33
Alk_Phosp	alkaline phosphatase	ALOX5	CHEMBL1562610	MECLOFENAMATE SODIUM	intestinal diaphragm disease	ALOX5_34
Alk_Phosp	alkaline phosphatase	ALOX5	CHEMBL421	SULFASALAZINE	c-reactive protein abnormal	ALOX5_35
Alk_Phosp	alkaline phosphatase	ALOX5	CHEMBL421	SULFASALAZINE	c-reactive protein increased	ALOX5_35
Alk_Phosp	alkaline phosphatase	ALOX5	CHEMBL704	MESALAMINE	c-reactive protein decreased	ALOX5_35
Alk_Phosp	alkaline phosphatase	ALOX5	CHEMBL421	SULFASALAZINE	drug hypersensitivity	ALOX5_36
Alk_Phosp	alkaline phosphatase	ALOX5	CHEMBL421	SULFASALAZINE	drug intolerance	ALOX5_36
Alk_Phosp	alkaline phosphatase	ALOX5	CHEMBL421	SULFASALAZINE	hypersensitivity	ALOX5_36
Alk_Phosp	alkaline phosphatase	ALOX5	CHEMBL704	MESALAMINE	drug hypersensitivity	ALOX5_36
Alk_Phosp	alkaline phosphatase	ALOX5	CHEMBL704	MESALAMINE	drug intolerance	ALOX5_36
Alk_Phosp	alkaline phosphatase	ALOX5	CHEMBL1200760	BALSALAZIDE DISODIUM	drug exposure via breast milk	ALOX5_37
Alk_Phosp	alkaline phosphatase	ALOX5	CHEMBL421	SULFASALAZINE	skin ulcer	ALOX5_38
Alk_Phosp	alkaline phosphatase	ALOX5	CHEMBL421	SULFASALAZINE	ulcer	ALOX5_38
Alk_Phosp	alkaline phosphatase	ALOX5	CHEMBL421	SULFASALAZINE	lower respiratory tract infection	ALOX5_39
Alk_Phosp	alkaline phosphatase	ALOX5	CHEMBL421	SULFASALAZINE	pneumonia	ALOX5_39
Alk_Phosp	alkaline phosphatase	ALOX5	CHEMBL421	SULFASALAZINE	pericarditis	ALOX5_4
Alk_Phosp	alkaline phosphatase	ALOX5	CHEMBL704	MESALAMINE	myocarditis	ALOX5_4
Alk_Phosp	alkaline phosphatase	ALOX5	CHEMBL704	MESALAMINE	pericarditis	ALOX5_4
Alk_Phosp	alkaline phosphatase	ALOX5	CHEMBL1200760	BALSALAZIDE DISODIUM	myocarditis	ALOX5_4
Alk_Phosp	alkaline phosphatase	ALOX5	CHEMBL421	SULFASALAZINE	pleural fibrosis	ALOX5_40
Alk_Phosp	alkaline phosphatase	ALOX5	CHEMBL421	SULFASALAZINE	pleural thickening	ALOX5_40
Alk_Phosp	alkaline phosphatase	ALOX5	CHEMBL1200760	BALSALAZIDE DISODIUM	pleural effusion	ALOX5_40
Alk_Phosp	alkaline phosphatase	ALOX5	CHEMBL93	ZILEUTON	laryngospasm	ALOX5_41
Alk_Phosp	alkaline phosphatase	ALOX5	CHEMBL421	SULFASALAZINE	x-ray abnormal	ALOX5_42
Alk_Phosp	alkaline phosphatase	ALOX5	CHEMBL421	SULFASALAZINE	stress	ALOX5_43
Alk_Phosp	alkaline phosphatase	ALOX5	CHEMBL421	SULFASALAZINE	synovitis	ALOX5_44
Alk_Phosp	alkaline phosphatase	ALOX5	CHEMBL421	SULFASALAZINE	tenosynovitis	ALOX5_44
Alk_Phosp	alkaline phosphatase	ALOX5	CHEMBL421	SULFASALAZINE	nodule	ALOX5_45
Alk_Phosp	alkaline phosphatase	ALOX5	CHEMBL421	SULFASALAZINE	rheumatoid nodule	ALOX5_45
Alk_Phosp	alkaline phosphatase	ALOX5	CHEMBL704	MESALAMINE	vitamin d deficiency	ALOX5_46
Alk_Phosp	alkaline phosphatase	ALOX5	CHEMBL704	MESALAMINE	frequent bowel movements	ALOX5_47
Alk_Phosp	alkaline phosphatase	ALOX5	CHEMBL421	SULFASALAZINE	nausea	ALOX5_48
Alk_Phosp	alkaline phosphatase	ALOX5	CHEMBL421	SULFASALAZINE	vomiting	ALOX5_48
Alk_Phosp	alkaline phosphatase	ALOX5	CHEMBL93	ZILEUTON	mastocytosis	ALOX5_49
Alk_Phosp	alkaline phosphatase	ALOX5	CHEMBL421	SULFASALAZINE	deafness neurosensory	ALOX5_5
Alk_Phosp	alkaline phosphatase	ALOX5	CHEMBL421	SULFASALAZINE	presbyacusis	ALOX5_5
Alk_Phosp	alkaline phosphatase	ALOX5	CHEMBL704	MESALAMINE	pyrexia	ALOX5_50
Alk_Phosp	alkaline phosphatase	ALOX5	CHEMBL421	SULFASALAZINE	wheelchair user	ALOX5_51
Alk_Phosp	alkaline phosphatase	ALOX5	CHEMBL421	SULFASALAZINE	red blood cell sedimentation rate	ALOX5_52
Alk_Phosp	alkaline phosphatase	ALOX5	CHEMBL421	SULFASALAZINE	red blood cell sedimentation rate abnormal	ALOX5_52
Alk_Phosp	alkaline phosphatase	ALOX5	CHEMBL421	SULFASALAZINE	red blood cell sedimentation rate increased	ALOX5_52
Alk_Phosp	alkaline phosphatase	ALOX5	CHEMBL1200760	BALSALAZIDE DISODIUM	red blood cell sedimentation rate increased	ALOX5_52
Alk_Phosp	alkaline phosphatase	ALOX5	CHEMBL1200760	BALSALAZIDE DISODIUM	chest pain	ALOX5_53
Alk_Phosp	alkaline phosphatase	ALOX5	CHEMBL421	SULFASALAZINE	pain in extremity	ALOX5_54
Alk_Phosp	alkaline phosphatase	ALOX5	CHEMBL421	SULFASALAZINE	stomatitis	ALOX5_55
Alk_Phosp	alkaline phosphatase	ALOX5	CHEMBL93	ZILEUTON	lymphatic fistula	ALOX5_56
Alk_Phosp	alkaline phosphatase	ALOX5	CHEMBL421	SULFASALAZINE	type 2 diabetes mellitus	ALOX5_57
Alk_Phosp	alkaline phosphatase	ALOX5	CHEMBL421	SULFASALAZINE	pemphigus	ALOX5_58
Alk_Phosp	alkaline phosphatase	ALOX5	CHEMBL93	ZILEUTON	nasal polypectomy	ALOX5_59
Alk_Phosp	alkaline phosphatase	ALOX5	CHEMBL421	SULFASALAZINE	glossodynia	ALOX5_6
Alk_Phosp	alkaline phosphatase	ALOX5	CHEMBL1200760	BALSALAZIDE DISODIUM	lip pain	ALOX5_6
Alk_Phosp	alkaline phosphatase	ALOX5	CHEMBL421	SULFASALAZINE	lung disorder	ALOX5_60
Alk_Phosp	alkaline phosphatase	ALOX5	CHEMBL421	SULFASALAZINE	liver function test abnormal	ALOX5_61
Alk_Phosp	alkaline phosphatase	ALOX5	CHEMBL704	MESALAMINE	pancreatitis	ALOX5_62
Alk_Phosp	alkaline phosphatase	ALOX5	CHEMBL704	MESALAMINE	pancreatitis acute	ALOX5_62
Alk_Phosp	alkaline phosphatase	ALOX5	CHEMBL1200760	BALSALAZIDE DISODIUM	pancreatitis	ALOX5_62
Alk_Phosp	alkaline phosphatase	ALOX5	CHEMBL421	SULFASALAZINE	psoriatic arthropathy	ALOX5_63
Alk_Phosp	alkaline phosphatase	ALOX5	CHEMBL421	SULFASALAZINE	systemic lupus erythematosus	ALOX5_64
Alk_Phosp	alkaline phosphatase	ALOX5	CHEMBL421	SULFASALAZINE	blood magnesium increased	ALOX5_65
Alk_Phosp	alkaline phosphatase	ALOX5	CHEMBL421	SULFASALAZINE	septic shock	ALOX5_66
Alk_Phosp	alkaline phosphatase	ALOX5	CHEMBL704	MESALAMINE	premature labour	ALOX5_67
Alk_Phosp	alkaline phosphatase	ALOX5	CHEMBL704	MESALAMINE	product residue present	ALOX5_68
Alk_Phosp	alkaline phosphatase	ALOX5	CHEMBL421	SULFASALAZINE	spinal stenosis	ALOX5_69
Alk_Phosp	alkaline phosphatase	ALOX5	CHEMBL421	SULFASALAZINE	joint effusion	ALOX5_7
Alk_Phosp	alkaline phosphatase	ALOX5	CHEMBL421	SULFASALAZINE	joint swelling	ALOX5_7
Alk_Phosp	alkaline phosphatase	ALOX5	CHEMBL421	SULFASALAZINE	peripheral swelling	ALOX5_7
Alk_Phosp	alkaline phosphatase	ALOX5	CHEMBL421	SULFASALAZINE	swelling	ALOX5_7
Alk_Phosp	alkaline phosphatase	ALOX5	CHEMBL421	SULFASALAZINE	swollen joint count increased	ALOX5_7
Alk_Phosp	alkaline phosphatase	ALOX5	CHEMBL421	SULFASALAZINE	helicobacter infection	ALOX5_70
Alk_Phosp	alkaline phosphatase	ALOX5	CHEMBL1200760	BALSALAZIDE DISODIUM	vasculitis	ALOX5_71
Alk_Phosp	alkaline phosphatase	ALOX5	CHEMBL421	SULFASALAZINE	transplant dysfunction	ALOX5_72
Alk_Phosp	alkaline phosphatase	ALOX5	CHEMBL421	SULFASALAZINE	transplant rejection	ALOX5_72
Alk_Phosp	alkaline phosphatase	ALOX5	CHEMBL704	MESALAMINE	traumatic lung injury	ALOX5_73
Alk_Phosp	alkaline phosphatase	ALOX5	CHEMBL421	SULFASALAZINE	red cell distribution width decreased	ALOX5_74
Alk_Phosp	alkaline phosphatase	ALOX5	CHEMBL421	SULFASALAZINE	joint destruction	ALOX5_75
Alk_Phosp	alkaline phosphatase	ALOX5	CHEMBL421	SULFASALAZINE	dry eye	ALOX5_76
Alk_Phosp	alkaline phosphatase	ALOX5	CHEMBL421	SULFASALAZINE	grip strength decreased	ALOX5_77
Alk_Phosp	alkaline phosphatase	ALOX5	CHEMBL1201013	OLSALAZINE SODIUM	neuropathy peripheral	ALOX5_78
Alk_Phosp	alkaline phosphatase	ALOX5	CHEMBL421	SULFASALAZINE	gastric disorder	ALOX5_79
Alk_Phosp	alkaline phosphatase	ALOX5	CHEMBL421	SULFASALAZINE	gastrointestinal disorder	ALOX5_79
Alk_Phosp	alkaline phosphatase	ALOX5	CHEMBL704	MESALAMINE	gastrointestinal disorder	ALOX5_79
Alk_Phosp	alkaline phosphatase	ALOX5	CHEMBL704	MESALAMINE	eosinophilic pneumonia	ALOX5_8
Alk_Phosp	alkaline phosphatase	ALOX5	CHEMBL704	MESALAMINE	organising pneumonia	ALOX5_8
Alk_Phosp	alkaline phosphatase	ALOX5	CHEMBL1200760	BALSALAZIDE DISODIUM	eosinophilic pneumonia	ALOX5_8
Alk_Phosp	alkaline phosphatase	ALOX5	CHEMBL421	SULFASALAZINE	joint stiffness	ALOX5_80
Alk_Phosp	alkaline phosphatase	ALOX5	CHEMBL421	SULFASALAZINE	musculoskeletal stiffness	ALOX5_80
Alk_Phosp	alkaline phosphatase	ALOX5	CHEMBL421	SULFASALAZINE	panniculitis	ALOX5_81
Alk_Phosp	alkaline phosphatase	ALOX5	CHEMBL421	SULFASALAZINE	sleep disorder	ALOX5_82
Alk_Phosp	alkaline phosphatase	ALOX5	CHEMBL421	SULFASALAZINE	sleep disorder due to general medical condition, insomnia type	ALOX5_82
Alk_Phosp	alkaline phosphatase	ALOX5	CHEMBL421	SULFASALAZINE	apparent death	ALOX5_83
Alk_Phosp	alkaline phosphatase	ALOX5	CHEMBL421	SULFASALAZINE	onychomycosis	ALOX5_84
Alk_Phosp	alkaline phosphatase	ALOX5	CHEMBL421	SULFASALAZINE	sciatica	ALOX5_85
Alk_Phosp	alkaline phosphatase	ALOX5	CHEMBL421	SULFASALAZINE	granuloma skin	ALOX5_86
Alk_Phosp	alkaline phosphatase	ALOX5	CHEMBL421	SULFASALAZINE	breast cancer stage iii	ALOX5_87
Alk_Phosp	alkaline phosphatase	ALOX5	CHEMBL421	SULFASALAZINE	infusion related reaction	ALOX5_88
Alk_Phosp	alkaline phosphatase	ALOX5	CHEMBL421	SULFASALAZINE	rash	ALOX5_89
Alk_Phosp	alkaline phosphatase	ALOX5	CHEMBL421	SULFASALAZINE	coeliac disease	ALOX5_9
Alk_Phosp	alkaline phosphatase	ALOX5	CHEMBL421	SULFASALAZINE	irritable bowel syndrome	ALOX5_9
Alk_Phosp	alkaline phosphatase	ALOX5	CHEMBL704	MESALAMINE	colitis	ALOX5_9
Alk_Phosp	alkaline phosphatase	ALOX5	CHEMBL704	MESALAMINE	colitis ulcerative	ALOX5_9
Alk_Phosp	alkaline phosphatase	ALOX5	CHEMBL704	MESALAMINE	crohn's disease	ALOX5_9
Alk_Phosp	alkaline phosphatase	ALOX5	CHEMBL421	SULFASALAZINE	blood cholesterol increased	ALOX5_90
Alk_Phosp	alkaline phosphatase	ALOX5	CHEMBL421	SULFASALAZINE	antibody test positive	ALOX5_91
Alk_Phosp	alkaline phosphatase	ALOX5	CHEMBL421	SULFASALAZINE	obesity	ALOX5_92
Alk_Phosp	alkaline phosphatase	ALOX5	CHEMBL421	SULFASALAZINE	tongue disorder	ALOX5_93
Alk_Phosp	alkaline phosphatase	ALOX5	CHEMBL421	SULFASALAZINE	visual impairment	ALOX5_94
Alk_Phosp	alkaline phosphatase	ALOX5	CHEMBL421	SULFASALAZINE	duodenal ulcer perforation	ALOX5_95
Alk_Phosp	alkaline phosphatase	ALOX5	CHEMBL421	SULFASALAZINE	impaired healing	ALOX5_96
Alk_Phosp	alkaline phosphatase	ALOX5	CHEMBL421	SULFASALAZINE	headache	ALOX5_97
Alk_Phosp	alkaline phosphatase	ALOX5	CHEMBL1200760	BALSALAZIDE DISODIUM	haemorrhage subepidermal	ALOX5_98
Alk_Phosp	alkaline phosphatase	ALOX5	CHEMBL93	ZILEUTON	blood bilirubin increased	ALOX5_99
Alk_Phosp	alkaline phosphatase	BLK	CHEMBL1421	DASATINIB	chylothorax	BLK_0
Alk_Phosp	alkaline phosphatase	BLK	CHEMBL1421	DASATINIB	pericardial effusion	BLK_0
Alk_Phosp	alkaline phosphatase	BLK	CHEMBL1421	DASATINIB	pleural effusion	BLK_0
Alk_Phosp	alkaline phosphatase	BLK	CHEMBL1421	DASATINIB	pulmonary hypertension	BLK_1
Alk_Phosp	alkaline phosphatase	BLK	CHEMBL1421	DASATINIB	hospitalisation	BLK_10
Alk_Phosp	alkaline phosphatase	BLK	CHEMBL1421	DASATINIB	diarrhoea	BLK_11
Alk_Phosp	alkaline phosphatase	BLK	CHEMBL1421	DASATINIB	fluid retention	BLK_12
Alk_Phosp	alkaline phosphatase	BLK	CHEMBL1421	DASATINIB	drug intolerance	BLK_2
Alk_Phosp	alkaline phosphatase	BLK	CHEMBL1421	DASATINIB	drug resistance	BLK_2
Alk_Phosp	alkaline phosphatase	BLK	CHEMBL1421	DASATINIB	malignant neoplasm progression	BLK_3
Alk_Phosp	alkaline phosphatase	BLK	CHEMBL1421	DASATINIB	philadelphia chromosome positive	BLK_4
Alk_Phosp	alkaline phosphatase	BLK	CHEMBL1421	DASATINIB	pulmonary oedema	BLK_5
Alk_Phosp	alkaline phosphatase	BLK	CHEMBL1421	DASATINIB	cytogenetic analysis abnormal	BLK_6
Alk_Phosp	alkaline phosphatase	BLK	CHEMBL1421	DASATINIB	chronic myeloid leukaemia	BLK_7
Alk_Phosp	alkaline phosphatase	BLK	CHEMBL1421	DASATINIB	fatigue	BLK_8
Alk_Phosp	alkaline phosphatase	BLK	CHEMBL1421	DASATINIB	acute lymphocytic leukaemia recurrent	BLK_9
Alk_Phosp	alkaline phosphatase	IL6R	CHEMBL1237022	TOCILIZUMAB	discomfort	IL6R_0
Alk_Phosp	alkaline phosphatase	IL6R	CHEMBL1237022	TOCILIZUMAB	pain in extremity	IL6R_0
Alk_Phosp	alkaline phosphatase	IL6R	CHEMBL1237022	TOCILIZUMAB	pain	IL6R_0
Alk_Phosp	alkaline phosphatase	IL6R	CHEMBL2108730	SARILUMAB	discomfort	IL6R_0
Alk_Phosp	alkaline phosphatase	IL6R	CHEMBL2108730	SARILUMAB	pain	IL6R_0
Alk_Phosp	alkaline phosphatase	IL6R	CHEMBL2108730	SARILUMAB	breast cancer	IL6R_1
Alk_Phosp	alkaline phosphatase	IL6R	CHEMBL2108730	SARILUMAB	breast cancer stage iii	IL6R_1
Alk_Phosp	alkaline phosphatase	IL6R	CHEMBL1237022	TOCILIZUMAB	condition aggravated	IL6R_10
Alk_Phosp	alkaline phosphatase	IL6R	CHEMBL2108730	SARILUMAB	condition aggravated	IL6R_10
Alk_Phosp	alkaline phosphatase	IL6R	CHEMBL2108730	SARILUMAB	general physical health deterioration	IL6R_10
Alk_Phosp	alkaline phosphatase	IL6R	CHEMBL1237022	TOCILIZUMAB	mobility decreased	IL6R_11
Alk_Phosp	alkaline phosphatase	IL6R	CHEMBL2108730	SARILUMAB	joint range of motion decreased	IL6R_11
Alk_Phosp	alkaline phosphatase	IL6R	CHEMBL2108730	SARILUMAB	mobility decreased	IL6R_11
Alk_Phosp	alkaline phosphatase	IL6R	CHEMBL3833307	SATRALIZUMAB	neuromyelitis optica spectrum disorder	IL6R_12
Alk_Phosp	alkaline phosphatase	IL6R	CHEMBL3833307	SATRALIZUMAB	optic neuritis	IL6R_12
Alk_Phosp	alkaline phosphatase	IL6R	CHEMBL1237022	TOCILIZUMAB	pruritus	IL6R_13
Alk_Phosp	alkaline phosphatase	IL6R	CHEMBL1237022	TOCILIZUMAB	rash	IL6R_13
Alk_Phosp	alkaline phosphatase	IL6R	CHEMBL2108730	SARILUMAB	pruritus	IL6R_13
Alk_Phosp	alkaline phosphatase	IL6R	CHEMBL2108730	SARILUMAB	rash	IL6R_13
Alk_Phosp	alkaline phosphatase	IL6R	CHEMBL1237022	TOCILIZUMAB	abdominal discomfort	IL6R_14
Alk_Phosp	alkaline phosphatase	IL6R	CHEMBL2108730	SARILUMAB	abdominal discomfort	IL6R_14
Alk_Phosp	alkaline phosphatase	IL6R	CHEMBL2108730	SARILUMAB	abdominal pain upper	IL6R_14
Alk_Phosp	alkaline phosphatase	IL6R	CHEMBL2108730	SARILUMAB	dyspepsia	IL6R_14
Alk_Phosp	alkaline phosphatase	IL6R	CHEMBL1237022	TOCILIZUMAB	blood pressure increased	IL6R_15
Alk_Phosp	alkaline phosphatase	IL6R	CHEMBL1237022	TOCILIZUMAB	blood pressure systolic increased	IL6R_15
Alk_Phosp	alkaline phosphatase	IL6R	CHEMBL2108730	SARILUMAB	hypertension	IL6R_15
Alk_Phosp	alkaline phosphatase	IL6R	CHEMBL1237022	TOCILIZUMAB	deformity	IL6R_16
Alk_Phosp	alkaline phosphatase	IL6R	CHEMBL1237022	TOCILIZUMAB	hand deformity	IL6R_16
Alk_Phosp	alkaline phosphatase	IL6R	CHEMBL2108730	SARILUMAB	hand deformity	IL6R_16
Alk_Phosp	alkaline phosphatase	IL6R	CHEMBL3833307	SATRALIZUMAB	lymphocyte count decreased	IL6R_17
Alk_Phosp	alkaline phosphatase	IL6R	CHEMBL1237022	TOCILIZUMAB	nasopharyngitis	IL6R_18
Alk_Phosp	alkaline phosphatase	IL6R	CHEMBL1237022	TOCILIZUMAB	sinusitis	IL6R_18
Alk_Phosp	alkaline phosphatase	IL6R	CHEMBL2108730	SARILUMAB	live birth	IL6R_19
Alk_Phosp	alkaline phosphatase	IL6R	CHEMBL2108730	SARILUMAB	pregnancy	IL6R_19
Alk_Phosp	alkaline phosphatase	IL6R	CHEMBL1237022	TOCILIZUMAB	gastrointestinal disorder	IL6R_2
Alk_Phosp	alkaline phosphatase	IL6R	CHEMBL1237022	TOCILIZUMAB	irritable bowel syndrome	IL6R_2
Alk_Phosp	alkaline phosphatase	IL6R	CHEMBL2108730	SARILUMAB	gastrointestinal disorder	IL6R_2
Alk_Phosp	alkaline phosphatase	IL6R	CHEMBL2108730	SARILUMAB	irritable bowel syndrome	IL6R_2
Alk_Phosp	alkaline phosphatase	IL6R	CHEMBL2108730	SARILUMAB	wheezing	IL6R_20
Alk_Phosp	alkaline phosphatase	IL6R	CHEMBL2108730	SARILUMAB	lip dry	IL6R_21
Alk_Phosp	alkaline phosphatase	IL6R	CHEMBL1237022	TOCILIZUMAB	sleep disorder	IL6R_22
Alk_Phosp	alkaline phosphatase	IL6R	CHEMBL1237022	TOCILIZUMAB	sleep disorder due to general medical condition, insomnia type	IL6R_22
Alk_Phosp	alkaline phosphatase	IL6R	CHEMBL2108730	SARILUMAB	sleep disorder due to general medical condition, insomnia type	IL6R_22
Alk_Phosp	alkaline phosphatase	IL6R	CHEMBL2108730	SARILUMAB	peripheral venous disease	IL6R_23
Alk_Phosp	alkaline phosphatase	IL6R	CHEMBL1237022	TOCILIZUMAB	hip arthroplasty	IL6R_24
Alk_Phosp	alkaline phosphatase	IL6R	CHEMBL1237022	TOCILIZUMAB	knee arthroplasty	IL6R_24
Alk_Phosp	alkaline phosphatase	IL6R	CHEMBL2108730	SARILUMAB	hip arthroplasty	IL6R_24
Alk_Phosp	alkaline phosphatase	IL6R	CHEMBL2108730	SARILUMAB	knee arthroplasty	IL6R_24
Alk_Phosp	alkaline phosphatase	IL6R	CHEMBL2108730	SARILUMAB	hepatocellular injury	IL6R_25
Alk_Phosp	alkaline phosphatase	IL6R	CHEMBL2108730	SARILUMAB	liver injury	IL6R_25
Alk_Phosp	alkaline phosphatase	IL6R	CHEMBL2108730	SARILUMAB	retinitis	IL6R_26
Alk_Phosp	alkaline phosphatase	IL6R	CHEMBL2108730	SARILUMAB	uveitis	IL6R_26
Alk_Phosp	alkaline phosphatase	IL6R	CHEMBL1237022	TOCILIZUMAB	lower respiratory tract infection	IL6R_27
Alk_Phosp	alkaline phosphatase	IL6R	CHEMBL2108730	SARILUMAB	lower respiratory tract infection	IL6R_27
Alk_Phosp	alkaline phosphatase	IL6R	CHEMBL2108730	SARILUMAB	upper respiratory tract infection bacterial	IL6R_27
Alk_Phosp	alkaline phosphatase	IL6R	CHEMBL3833307	SATRALIZUMAB	urinary tract infection	IL6R_27
Alk_Phosp	alkaline phosphatase	IL6R	CHEMBL1237022	TOCILIZUMAB	c-reactive protein abnormal	IL6R_28
Alk_Phosp	alkaline phosphatase	IL6R	CHEMBL1237022	TOCILIZUMAB	c-reactive protein increased	IL6R_28
Alk_Phosp	alkaline phosphatase	IL6R	CHEMBL2108730	SARILUMAB	c-reactive protein abnormal	IL6R_28
Alk_Phosp	alkaline phosphatase	IL6R	CHEMBL2108730	SARILUMAB	c-reactive protein increased	IL6R_28
Alk_Phosp	alkaline phosphatase	IL6R	CHEMBL1237022	TOCILIZUMAB	arthritis	IL6R_29
Alk_Phosp	alkaline phosphatase	IL6R	CHEMBL1237022	TOCILIZUMAB	arthropathy	IL6R_29
Alk_Phosp	alkaline phosphatase	IL6R	CHEMBL1237022	TOCILIZUMAB	osteoarthritis	IL6R_29
Alk_Phosp	alkaline phosphatase	IL6R	CHEMBL1237022	TOCILIZUMAB	synovitis	IL6R_29
Alk_Phosp	alkaline phosphatase	IL6R	CHEMBL2108730	SARILUMAB	arthritis	IL6R_29
Alk_Phosp	alkaline phosphatase	IL6R	CHEMBL2108730	SARILUMAB	arthropathy	IL6R_29
Alk_Phosp	alkaline phosphatase	IL6R	CHEMBL2108730	SARILUMAB	osteoarthritis	IL6R_29
Alk_Phosp	alkaline phosphatase	IL6R	CHEMBL2108730	SARILUMAB	synovitis	IL6R_29
Alk_Phosp	alkaline phosphatase	IL6R	CHEMBL1237022	TOCILIZUMAB	joint swelling	IL6R_3
Alk_Phosp	alkaline phosphatase	IL6R	CHEMBL1237022	TOCILIZUMAB	peripheral swelling	IL6R_3
Alk_Phosp	alkaline phosphatase	IL6R	CHEMBL1237022	TOCILIZUMAB	swelling	IL6R_3
Alk_Phosp	alkaline phosphatase	IL6R	CHEMBL1237022	TOCILIZUMAB	swollen joint count increased	IL6R_3
Alk_Phosp	alkaline phosphatase	IL6R	CHEMBL2108730	SARILUMAB	joint swelling	IL6R_3
Alk_Phosp	alkaline phosphatase	IL6R	CHEMBL2108730	SARILUMAB	oedema	IL6R_3
Alk_Phosp	alkaline phosphatase	IL6R	CHEMBL2108730	SARILUMAB	peripheral swelling	IL6R_3
Alk_Phosp	alkaline phosphatase	IL6R	CHEMBL2108730	SARILUMAB	swelling	IL6R_3
Alk_Phosp	alkaline phosphatase	IL6R	CHEMBL2108730	SARILUMAB	swollen joint count increased	IL6R_3
Alk_Phosp	alkaline phosphatase	IL6R	CHEMBL1237022	TOCILIZUMAB	systemic lupus erythematosus	IL6R_30
Alk_Phosp	alkaline phosphatase	IL6R	CHEMBL2108730	SARILUMAB	lupus vulgaris	IL6R_30
Alk_Phosp	alkaline phosphatase	IL6R	CHEMBL2108730	SARILUMAB	systemic lupus erythematosus	IL6R_30
Alk_Phosp	alkaline phosphatase	IL6R	CHEMBL2108730	SARILUMAB	hepatic cirrhosis	IL6R_31
Alk_Phosp	alkaline phosphatase	IL6R	CHEMBL1237022	TOCILIZUMAB	skin ulcer	IL6R_32
Alk_Phosp	alkaline phosphatase	IL6R	CHEMBL2108730	SARILUMAB	mucosal ulceration	IL6R_32
Alk_Phosp	alkaline phosphatase	IL6R	CHEMBL3833307	SATRALIZUMAB	hepatic function abnormal	IL6R_33
Alk_Phosp	alkaline phosphatase	IL6R	CHEMBL1237022	TOCILIZUMAB	pneumonia	IL6R_34
Alk_Phosp	alkaline phosphatase	IL6R	CHEMBL2108730	SARILUMAB	pneumonia bacterial	IL6R_34
Alk_Phosp	alkaline phosphatase	IL6R	CHEMBL3833307	SATRALIZUMAB	pneumonia aspiration	IL6R_34
Alk_Phosp	alkaline phosphatase	IL6R	CHEMBL1237022	TOCILIZUMAB	weight increased	IL6R_35
Alk_Phosp	alkaline phosphatase	IL6R	CHEMBL2108730	SARILUMAB	joint dislocation	IL6R_36
Alk_Phosp	alkaline phosphatase	IL6R	CHEMBL2108730	SARILUMAB	nausea	IL6R_37
Alk_Phosp	alkaline phosphatase	IL6R	CHEMBL1237022	TOCILIZUMAB	infection	IL6R_38
Alk_Phosp	alkaline phosphatase	IL6R	CHEMBL1237022	TOCILIZUMAB	inflammation	IL6R_38
Alk_Phosp	alkaline phosphatase	IL6R	CHEMBL2108730	SARILUMAB	infection	IL6R_38
Alk_Phosp	alkaline phosphatase	IL6R	CHEMBL2108730	SARILUMAB	inflammation	IL6R_38
Alk_Phosp	alkaline phosphatase	IL6R	CHEMBL2108730	SARILUMAB	x-ray abnormal	IL6R_39
Alk_Phosp	alkaline phosphatase	IL6R	CHEMBL1237022	TOCILIZUMAB	glossodynia	IL6R_4
Alk_Phosp	alkaline phosphatase	IL6R	CHEMBL1237022	TOCILIZUMAB	stomatitis	IL6R_4
Alk_Phosp	alkaline phosphatase	IL6R	CHEMBL2108730	SARILUMAB	glossodynia	IL6R_4
Alk_Phosp	alkaline phosphatase	IL6R	CHEMBL2108730	SARILUMAB	oral discomfort	IL6R_4
Alk_Phosp	alkaline phosphatase	IL6R	CHEMBL2108730	SARILUMAB	stomatitis	IL6R_4
Alk_Phosp	alkaline phosphatase	IL6R	CHEMBL1237022	TOCILIZUMAB	pulmonary fibrosis	IL6R_40
Alk_Phosp	alkaline phosphatase	IL6R	CHEMBL2108730	SARILUMAB	pulmonary fibrosis	IL6R_40
Alk_Phosp	alkaline phosphatase	IL6R	CHEMBL2108730	SARILUMAB	adjustment disorder with depressed mood	IL6R_41
Alk_Phosp	alkaline phosphatase	IL6R	CHEMBL1237022	TOCILIZUMAB	helicobacter infection	IL6R_42
Alk_Phosp	alkaline phosphatase	IL6R	CHEMBL2108730	SARILUMAB	helicobacter infection	IL6R_42
Alk_Phosp	alkaline phosphatase	IL6R	CHEMBL1237022	TOCILIZUMAB	pemphigus	IL6R_43
Alk_Phosp	alkaline phosphatase	IL6R	CHEMBL2108730	SARILUMAB	pemphigus	IL6R_43
Alk_Phosp	alkaline phosphatase	IL6R	CHEMBL1237022	TOCILIZUMAB	granuloma skin	IL6R_44
Alk_Phosp	alkaline phosphatase	IL6R	CHEMBL2108730	SARILUMAB	contusion	IL6R_45
Alk_Phosp	alkaline phosphatase	IL6R	CHEMBL1237022	TOCILIZUMAB	wound	IL6R_46
Alk_Phosp	alkaline phosphatase	IL6R	CHEMBL2108730	SARILUMAB	injury	IL6R_46
Alk_Phosp	alkaline phosphatase	IL6R	CHEMBL2108730	SARILUMAB	wound	IL6R_46
Alk_Phosp	alkaline phosphatase	IL6R	CHEMBL1237022	TOCILIZUMAB	blood cholesterol increased	IL6R_47
Alk_Phosp	alkaline phosphatase	IL6R	CHEMBL2108730	SARILUMAB	blood cholesterol increased	IL6R_47
Alk_Phosp	alkaline phosphatase	IL6R	CHEMBL2108730	SARILUMAB	grip strength decreased	IL6R_48
Alk_Phosp	alkaline phosphatase	IL6R	CHEMBL1237022	TOCILIZUMAB	joint stiffness	IL6R_49
Alk_Phosp	alkaline phosphatase	IL6R	CHEMBL1237022	TOCILIZUMAB	musculoskeletal stiffness	IL6R_49
Alk_Phosp	alkaline phosphatase	IL6R	CHEMBL2108730	SARILUMAB	joint stiffness	IL6R_49
Alk_Phosp	alkaline phosphatase	IL6R	CHEMBL2108730	SARILUMAB	musculoskeletal stiffness	IL6R_49
Alk_Phosp	alkaline phosphatase	IL6R	CHEMBL1237022	TOCILIZUMAB	rheumatoid factor positive	IL6R_5
Alk_Phosp	alkaline phosphatase	IL6R	CHEMBL1237022	TOCILIZUMAB	rheumatoid nodule	IL6R_5
Alk_Phosp	alkaline phosphatase	IL6R	CHEMBL2108730	SARILUMAB	rheumatoid factor positive	IL6R_5
Alk_Phosp	alkaline phosphatase	IL6R	CHEMBL1237022	TOCILIZUMAB	anti-cyclic citrullinated peptide antibody positive	IL6R_50
Alk_Phosp	alkaline phosphatase	IL6R	CHEMBL2108730	SARILUMAB	anti-cyclic citrullinated peptide antibody positive	IL6R_50
Alk_Phosp	alkaline phosphatase	IL6R	CHEMBL1237022	TOCILIZUMAB	diverticulitis	IL6R_51
Alk_Phosp	alkaline phosphatase	IL6R	CHEMBL2108730	SARILUMAB	type 2 diabetes mellitus	IL6R_52
Alk_Phosp	alkaline phosphatase	IL6R	CHEMBL1237022	TOCILIZUMAB	panniculitis	IL6R_53
Alk_Phosp	alkaline phosphatase	IL6R	CHEMBL1237022	TOCILIZUMAB	folliculitis	IL6R_54
Alk_Phosp	alkaline phosphatase	IL6R	CHEMBL2108730	SARILUMAB	folliculitis	IL6R_54
Alk_Phosp	alkaline phosphatase	IL6R	CHEMBL1237022	TOCILIZUMAB	drug hypersensitivity	IL6R_55
Alk_Phosp	alkaline phosphatase	IL6R	CHEMBL1237022	TOCILIZUMAB	drug intolerance	IL6R_55
Alk_Phosp	alkaline phosphatase	IL6R	CHEMBL1237022	TOCILIZUMAB	hypersensitivity	IL6R_55
Alk_Phosp	alkaline phosphatase	IL6R	CHEMBL2108730	SARILUMAB	drug intolerance	IL6R_55
Alk_Phosp	alkaline phosphatase	IL6R	CHEMBL2108730	SARILUMAB	hypersensitivity	IL6R_55
Alk_Phosp	alkaline phosphatase	IL6R	CHEMBL1237022	TOCILIZUMAB	headache	IL6R_56
Alk_Phosp	alkaline phosphatase	IL6R	CHEMBL2108730	SARILUMAB	headache	IL6R_56
Alk_Phosp	alkaline phosphatase	IL6R	CHEMBL1237022	TOCILIZUMAB	blood pressure fluctuation	IL6R_57
Alk_Phosp	alkaline phosphatase	IL6R	CHEMBL3833307	SATRALIZUMAB	myelitis transverse	IL6R_58
Alk_Phosp	alkaline phosphatase	IL6R	CHEMBL1237022	TOCILIZUMAB	duodenal ulcer perforation	IL6R_59
Alk_Phosp	alkaline phosphatase	IL6R	CHEMBL2108730	SARILUMAB	duodenal ulcer perforation	IL6R_59
Alk_Phosp	alkaline phosphatase	IL6R	CHEMBL1237022	TOCILIZUMAB	therapeutic product effect decreased	IL6R_6
Alk_Phosp	alkaline phosphatase	IL6R	CHEMBL1237022	TOCILIZUMAB	therapeutic product effect incomplete	IL6R_6
Alk_Phosp	alkaline phosphatase	IL6R	CHEMBL1237022	TOCILIZUMAB	treatment failure	IL6R_6
Alk_Phosp	alkaline phosphatase	IL6R	CHEMBL2108730	SARILUMAB	therapeutic product effect decreased	IL6R_6
Alk_Phosp	alkaline phosphatase	IL6R	CHEMBL2108730	SARILUMAB	therapeutic product effect incomplete	IL6R_6
Alk_Phosp	alkaline phosphatase	IL6R	CHEMBL2108730	SARILUMAB	treatment failure	IL6R_6
Alk_Phosp	alkaline phosphatase	IL6R	CHEMBL1237022	TOCILIZUMAB	infusion related reaction	IL6R_60
Alk_Phosp	alkaline phosphatase	IL6R	CHEMBL2108730	SARILUMAB	infusion related reaction	IL6R_60
Alk_Phosp	alkaline phosphatase	IL6R	CHEMBL2108730	SARILUMAB	injection site reaction	IL6R_60
Alk_Phosp	alkaline phosphatase	IL6R	CHEMBL1237022	TOCILIZUMAB	blood parathyroid hormone decreased	IL6R_61
Alk_Phosp	alkaline phosphatase	IL6R	CHEMBL1237022	TOCILIZUMAB	blood iron abnormal	IL6R_62
Alk_Phosp	alkaline phosphatase	IL6R	CHEMBL1237022	TOCILIZUMAB	impaired healing	IL6R_63
Alk_Phosp	alkaline phosphatase	IL6R	CHEMBL2108730	SARILUMAB	impaired healing	IL6R_63
Alk_Phosp	alkaline phosphatase	IL6R	CHEMBL1237022	TOCILIZUMAB	pericarditis	IL6R_64
Alk_Phosp	alkaline phosphatase	IL6R	CHEMBL2108730	SARILUMAB	pericarditis	IL6R_64
Alk_Phosp	alkaline phosphatase	IL6R	CHEMBL1237022	TOCILIZUMAB	loss of personal independence in daily activities	IL6R_65
Alk_Phosp	alkaline phosphatase	IL6R	CHEMBL2108730	SARILUMAB	loss of personal independence in daily activities	IL6R_65
Alk_Phosp	alkaline phosphatase	IL6R	CHEMBL1237022	TOCILIZUMAB	red blood cell sedimentation rate abnormal	IL6R_66
Alk_Phosp	alkaline phosphatase	IL6R	CHEMBL1237022	TOCILIZUMAB	red blood cell sedimentation rate increased	IL6R_66
Alk_Phosp	alkaline phosphatase	IL6R	CHEMBL1237022	TOCILIZUMAB	fatigue	IL6R_67
Alk_Phosp	alkaline phosphatase	IL6R	CHEMBL2108730	SARILUMAB	fatigue	IL6R_67
Alk_Phosp	alkaline phosphatase	IL6R	CHEMBL2108730	SARILUMAB	nonalcoholic fatty liver disease	IL6R_68
Alk_Phosp	alkaline phosphatase	IL6R	CHEMBL1237022	TOCILIZUMAB	blood pressure diastolic decreased	IL6R_69
Alk_Phosp	alkaline phosphatase	IL6R	CHEMBL1237022	TOCILIZUMAB	juvenile idiopathic arthritis	IL6R_7
Alk_Phosp	alkaline phosphatase	IL6R	CHEMBL1237022	TOCILIZUMAB	rheumatic fever	IL6R_7
Alk_Phosp	alkaline phosphatase	IL6R	CHEMBL1237022	TOCILIZUMAB	rheumatoid arthritis	IL6R_7
Alk_Phosp	alkaline phosphatase	IL6R	CHEMBL2108730	SARILUMAB	rheumatic fever	IL6R_7
Alk_Phosp	alkaline phosphatase	IL6R	CHEMBL2108730	SARILUMAB	rheumatoid arthritis	IL6R_7
Alk_Phosp	alkaline phosphatase	IL6R	CHEMBL2108730	SARILUMAB	seronegative arthritis	IL6R_7
Alk_Phosp	alkaline phosphatase	IL6R	CHEMBL1237022	TOCILIZUMAB	muscle injury	IL6R_70
Alk_Phosp	alkaline phosphatase	IL6R	CHEMBL2108730	SARILUMAB	muscle injury	IL6R_70
Alk_Phosp	alkaline phosphatase	IL6R	CHEMBL1237022	TOCILIZUMAB	herpes zoster	IL6R_71
Alk_Phosp	alkaline phosphatase	IL6R	CHEMBL1237022	TOCILIZUMAB	ill-defined disorder	IL6R_72
Alk_Phosp	alkaline phosphatase	IL6R	CHEMBL2108730	SARILUMAB	ill-defined disorder	IL6R_72
Alk_Phosp	alkaline phosphatase	IL6R	CHEMBL2108730	SARILUMAB	dislocation of vertebra	IL6R_73
Alk_Phosp	alkaline phosphatase	IL6R	CHEMBL1237022	TOCILIZUMAB	alopecia	IL6R_74
Alk_Phosp	alkaline phosphatase	IL6R	CHEMBL2108730	SARILUMAB	alopecia	IL6R_74
Alk_Phosp	alkaline phosphatase	IL6R	CHEMBL2108730	SARILUMAB	drug tolerance decreased	IL6R_75
Alk_Phosp	alkaline phosphatase	IL6R	CHEMBL2108730	SARILUMAB	facet joint syndrome	IL6R_76
Alk_Phosp	alkaline phosphatase	IL6R	CHEMBL1237022	TOCILIZUMAB	blister	IL6R_77
Alk_Phosp	alkaline phosphatase	IL6R	CHEMBL2108730	SARILUMAB	blister	IL6R_77
Alk_Phosp	alkaline phosphatase	IL6R	CHEMBL1237022	TOCILIZUMAB	hepatic enzyme increased	IL6R_78
Alk_Phosp	alkaline phosphatase	IL6R	CHEMBL2108730	SARILUMAB	hepatic enzyme increased	IL6R_78
Alk_Phosp	alkaline phosphatase	IL6R	CHEMBL2108730	SARILUMAB	transaminases increased	IL6R_78
Alk_Phosp	alkaline phosphatase	IL6R	CHEMBL1237022	TOCILIZUMAB	arthralgia	IL6R_8
Alk_Phosp	alkaline phosphatase	IL6R	CHEMBL1237022	TOCILIZUMAB	fibromyalgia	IL6R_8
Alk_Phosp	alkaline phosphatase	IL6R	CHEMBL1237022	TOCILIZUMAB	musculoskeletal pain	IL6R_8
Alk_Phosp	alkaline phosphatase	IL6R	CHEMBL2108730	SARILUMAB	arthralgia	IL6R_8
Alk_Phosp	alkaline phosphatase	IL6R	CHEMBL2108730	SARILUMAB	fibromyalgia	IL6R_8
Alk_Phosp	alkaline phosphatase	IL6R	CHEMBL1237022	TOCILIZUMAB	bone erosion	IL6R_9
Alk_Phosp	alkaline phosphatase	IL6R	CHEMBL1237022	TOCILIZUMAB	osteoporosis	IL6R_9
Alk_Phosp	alkaline phosphatase	IL6R	CHEMBL2108730	SARILUMAB	bone erosion	IL6R_9
Alk_Phosp	alkaline phosphatase	NDUFB8	CHEMBL1703	METFORMIN HYDROCHLORIDE	acute kidney injury	NDUFB8_0
Alk_Phosp	alkaline phosphatase	NDUFB8	CHEMBL1703	METFORMIN HYDROCHLORIDE	renal failure	NDUFB8_0
Alk_Phosp	alkaline phosphatase	NDUFB8	CHEMBL1703	METFORMIN HYDROCHLORIDE	renal failure acute	NDUFB8_0
Alk_Phosp	alkaline phosphatase	NDUFB8	CHEMBL1703	METFORMIN HYDROCHLORIDE	diabetes mellitus inadequate control	NDUFB8_1
Alk_Phosp	alkaline phosphatase	NDUFB8	CHEMBL1703	METFORMIN HYDROCHLORIDE	diabetic metabolic decompensation	NDUFB8_1
Alk_Phosp	alkaline phosphatase	NDUFB8	CHEMBL1703	METFORMIN HYDROCHLORIDE	vomiting	NDUFB8_10
Alk_Phosp	alkaline phosphatase	NDUFB8	CHEMBL1703	METFORMIN HYDROCHLORIDE	pancreatitis acute	NDUFB8_11
Alk_Phosp	alkaline phosphatase	NDUFB8	CHEMBL1703	METFORMIN HYDROCHLORIDE	anuria	NDUFB8_12
Alk_Phosp	alkaline phosphatase	NDUFB8	CHEMBL1703	METFORMIN HYDROCHLORIDE	hyperkalaemia	NDUFB8_13
Alk_Phosp	alkaline phosphatase	NDUFB8	CHEMBL1703	METFORMIN HYDROCHLORIDE	hypothermia	NDUFB8_14
Alk_Phosp	alkaline phosphatase	NDUFB8	CHEMBL1703	METFORMIN HYDROCHLORIDE	toxicity to various agents	NDUFB8_15
Alk_Phosp	alkaline phosphatase	NDUFB8	CHEMBL1703	METFORMIN HYDROCHLORIDE	shock	NDUFB8_16
Alk_Phosp	alkaline phosphatase	NDUFB8	CHEMBL1703	METFORMIN HYDROCHLORIDE	dehydration	NDUFB8_17
Alk_Phosp	alkaline phosphatase	NDUFB8	CHEMBL1703	METFORMIN HYDROCHLORIDE	diarrhoea	NDUFB8_18
Alk_Phosp	alkaline phosphatase	NDUFB8	CHEMBL1703	METFORMIN HYDROCHLORIDE	metabolic acidosis	NDUFB8_19
Alk_Phosp	alkaline phosphatase	NDUFB8	CHEMBL1703	METFORMIN HYDROCHLORIDE	blood lactic acid increased	NDUFB8_2
Alk_Phosp	alkaline phosphatase	NDUFB8	CHEMBL1703	METFORMIN HYDROCHLORIDE	hyperlactacidaemia	NDUFB8_2
Alk_Phosp	alkaline phosphatase	NDUFB8	CHEMBL1703	METFORMIN HYDROCHLORIDE	lactic acidosis	NDUFB8_2
Alk_Phosp	alkaline phosphatase	NDUFB8	CHEMBL1703	METFORMIN HYDROCHLORIDE	hypotension	NDUFB8_20
Alk_Phosp	alkaline phosphatase	NDUFB8	CHEMBL1703	METFORMIN HYDROCHLORIDE	hypoglycaemia	NDUFB8_3
Alk_Phosp	alkaline phosphatase	NDUFB8	CHEMBL1703	METFORMIN HYDROCHLORIDE	hypoglycaemic coma	NDUFB8_3
Alk_Phosp	alkaline phosphatase	NDUFB8	CHEMBL1703	METFORMIN HYDROCHLORIDE	blood glucose increased	NDUFB8_4
Alk_Phosp	alkaline phosphatase	NDUFB8	CHEMBL1703	METFORMIN HYDROCHLORIDE	glycosylated haemoglobin increased	NDUFB8_4
Alk_Phosp	alkaline phosphatase	NDUFB8	CHEMBL1703	METFORMIN HYDROCHLORIDE	hyperglycaemia	NDUFB8_4
Alk_Phosp	alkaline phosphatase	NDUFB8	CHEMBL1703	METFORMIN HYDROCHLORIDE	pemphigoid	NDUFB8_5
Alk_Phosp	alkaline phosphatase	NDUFB8	CHEMBL1703	METFORMIN HYDROCHLORIDE	suicide attempt	NDUFB8_6
Alk_Phosp	alkaline phosphatase	NDUFB8	CHEMBL1703	METFORMIN HYDROCHLORIDE	diabetic ketoacidosis	NDUFB8_7
Alk_Phosp	alkaline phosphatase	NDUFB8	CHEMBL1703	METFORMIN HYDROCHLORIDE	euglycaemic diabetic ketoacidosis	NDUFB8_7
Alk_Phosp	alkaline phosphatase	NDUFB8	CHEMBL1703	METFORMIN HYDROCHLORIDE	ketoacidosis	NDUFB8_7
Alk_Phosp	alkaline phosphatase	NDUFB8	CHEMBL1703	METFORMIN HYDROCHLORIDE	haemodialysis	NDUFB8_8
Alk_Phosp	alkaline phosphatase	NDUFB8	CHEMBL1703	METFORMIN HYDROCHLORIDE	vitamin b12 deficiency	NDUFB8_9
Alk_Phosp	alkaline phosphatase	NR3C2	CHEMBL1509	DROSPIRENONE	menorrhagia	NR3C2_0
Alk_Phosp	alkaline phosphatase	NR3C2	CHEMBL1509	DROSPIRENONE	metrorrhagia	NR3C2_0
Alk_Phosp	alkaline phosphatase	NR3C2	CHEMBL1509	DROSPIRENONE	oligomenorrhoea	NR3C2_0
Alk_Phosp	alkaline phosphatase	NR3C2	CHEMBL1509	DROSPIRENONE	postmenopausal haemorrhage	NR3C2_0
Alk_Phosp	alkaline phosphatase	NR3C2	CHEMBL1393	SPIRONOLACTONE	hypotension	NR3C2_1
Alk_Phosp	alkaline phosphatase	NR3C2	CHEMBL1393	SPIRONOLACTONE	orthostatic hypotension	NR3C2_1
Alk_Phosp	alkaline phosphatase	NR3C2	CHEMBL1428	NIMODIPINE	hypotension	NR3C2_1
Alk_Phosp	alkaline phosphatase	NR3C2	CHEMBL1480	FELODIPINE	hypotension	NR3C2_1
Alk_Phosp	alkaline phosphatase	NR3C2	CHEMBL1480	FELODIPINE	orthostatic hypotension	NR3C2_1
Alk_Phosp	alkaline phosphatase	NR3C2	CHEMBL1095097	EPLERENONE	blood pressure decreased	NR3C2_1
Alk_Phosp	alkaline phosphatase	NR3C2	CHEMBL1095097	EPLERENONE	blood pressure inadequately controlled	NR3C2_1
Alk_Phosp	alkaline phosphatase	NR3C2	CHEMBL1095097	EPLERENONE	blood pressure systolic decreased	NR3C2_1
Alk_Phosp	alkaline phosphatase	NR3C2	CHEMBL1095097	EPLERENONE	hypotension	NR3C2_1
Alk_Phosp	alkaline phosphatase	NR3C2	CHEMBL1095097	EPLERENONE	orthostatic hypotension	NR3C2_1
Alk_Phosp	alkaline phosphatase	NR3C2	CHEMBL1201010	FLUDROCORTISONE ACETATE	orthostatic hypotension	NR3C2_1
Alk_Phosp	alkaline phosphatase	NR3C2	CHEMBL1371200	CANRENOATE POTASSIUM	hypotension	NR3C2_1
Alk_Phosp	alkaline phosphatase	NR3C2	CHEMBL1095097	EPLERENONE	glomerular filtration rate decreased	NR3C2_10
Alk_Phosp	alkaline phosphatase	NR3C2	CHEMBL1201010	FLUDROCORTISONE ACETATE	renin decreased	NR3C2_10
Alk_Phosp	alkaline phosphatase	NR3C2	CHEMBL1428	NIMODIPINE	subcorneal pustular dermatosis	NR3C2_100
Alk_Phosp	alkaline phosphatase	NR3C2	CHEMBL1095097	EPLERENONE	product monitoring error	NR3C2_101
Alk_Phosp	alkaline phosphatase	NR3C2	CHEMBL1371200	CANRENOATE POTASSIUM	lymphangitis	NR3C2_102
Alk_Phosp	alkaline phosphatase	NR3C2	CHEMBL1095097	EPLERENONE	eosinophilia	NR3C2_103
Alk_Phosp	alkaline phosphatase	NR3C2	CHEMBL1201010	FLUDROCORTISONE ACETATE	dystonia	NR3C2_104
Alk_Phosp	alkaline phosphatase	NR3C2	CHEMBL1095097	EPLERENONE	rash scarlatiniform	NR3C2_105
Alk_Phosp	alkaline phosphatase	NR3C2	CHEMBL1095097	EPLERENONE	haemodynamic test abnormal	NR3C2_106
Alk_Phosp	alkaline phosphatase	NR3C2	CHEMBL1095097	EPLERENONE	computerised tomogram coronary artery abnormal	NR3C2_107
Alk_Phosp	alkaline phosphatase	NR3C2	CHEMBL1480	FELODIPINE	blood pressure increased	NR3C2_108
Alk_Phosp	alkaline phosphatase	NR3C2	CHEMBL1201010	FLUDROCORTISONE ACETATE	hypertension	NR3C2_108
Alk_Phosp	alkaline phosphatase	NR3C2	CHEMBL1371200	CANRENOATE POTASSIUM	ear pain	NR3C2_109
Alk_Phosp	alkaline phosphatase	NR3C2	CHEMBL1428	NIMODIPINE	cerebral vasoconstriction	NR3C2_11
Alk_Phosp	alkaline phosphatase	NR3C2	CHEMBL1095097	EPLERENONE	hypoperfusion	NR3C2_11
Alk_Phosp	alkaline phosphatase	NR3C2	CHEMBL1480	FELODIPINE	gingival hyperplasia	NR3C2_110
Alk_Phosp	alkaline phosphatase	NR3C2	CHEMBL1509	DROSPIRENONE	dyspareunia	NR3C2_111
Alk_Phosp	alkaline phosphatase	NR3C2	CHEMBL1428	NIMODIPINE	vasogenic cerebral oedema	NR3C2_112
Alk_Phosp	alkaline phosphatase	NR3C2	CHEMBL1393	SPIRONOLACTONE	gynaecomastia	NR3C2_113
Alk_Phosp	alkaline phosphatase	NR3C2	CHEMBL1095097	EPLERENONE	gynaecomastia	NR3C2_113
Alk_Phosp	alkaline phosphatase	NR3C2	CHEMBL1428	NIMODIPINE	patent ductus arteriosus	NR3C2_114
Alk_Phosp	alkaline phosphatase	NR3C2	CHEMBL1480	FELODIPINE	oestrogen receptor positive breast cancer	NR3C2_115
Alk_Phosp	alkaline phosphatase	NR3C2	CHEMBL1480	FELODIPINE	vomiting	NR3C2_116
Alk_Phosp	alkaline phosphatase	NR3C2	CHEMBL1393	SPIRONOLACTONE	fall	NR3C2_117
Alk_Phosp	alkaline phosphatase	NR3C2	CHEMBL1428	NIMODIPINE	toxicity to various agents	NR3C2_118
Alk_Phosp	alkaline phosphatase	NR3C2	CHEMBL1095097	EPLERENONE	atrial fibrillation	NR3C2_119
Alk_Phosp	alkaline phosphatase	NR3C2	CHEMBL1095097	EPLERENONE	atrial flutter	NR3C2_119
Alk_Phosp	alkaline phosphatase	NR3C2	CHEMBL1371200	CANRENOATE POTASSIUM	atrial fibrillation	NR3C2_119
Alk_Phosp	alkaline phosphatase	NR3C2	CHEMBL1371200	CANRENOATE POTASSIUM	atrial flutter	NR3C2_119
Alk_Phosp	alkaline phosphatase	NR3C2	CHEMBL1095097	EPLERENONE	hepatic vein dilatation	NR3C2_12
Alk_Phosp	alkaline phosphatase	NR3C2	CHEMBL1095097	EPLERENONE	inferior vena cava dilatation	NR3C2_12
Alk_Phosp	alkaline phosphatase	NR3C2	CHEMBL1095097	EPLERENONE	electrocardiogram abnormal	NR3C2_120
Alk_Phosp	alkaline phosphatase	NR3C2	CHEMBL1509	DROSPIRENONE	suppressed lactation	NR3C2_121
Alk_Phosp	alkaline phosphatase	NR3C2	CHEMBL1428	NIMODIPINE	impaired work ability	NR3C2_122
Alk_Phosp	alkaline phosphatase	NR3C2	CHEMBL1201010	FLUDROCORTISONE ACETATE	retinopathy hypertensive	NR3C2_123
Alk_Phosp	alkaline phosphatase	NR3C2	CHEMBL1480	FELODIPINE	renal tubular necrosis	NR3C2_124
Alk_Phosp	alkaline phosphatase	NR3C2	CHEMBL1428	NIMODIPINE	drug rash with eosinophilia and systemic symptoms	NR3C2_125
Alk_Phosp	alkaline phosphatase	NR3C2	CHEMBL1095097	EPLERENONE	exercise tolerance decreased	NR3C2_126
Alk_Phosp	alkaline phosphatase	NR3C2	CHEMBL1509	DROSPIRENONE	pituitary gland operation	NR3C2_127
Alk_Phosp	alkaline phosphatase	NR3C2	CHEMBL1371200	CANRENOATE POTASSIUM	dysphoria	NR3C2_128
Alk_Phosp	alkaline phosphatase	NR3C2	CHEMBL1095097	EPLERENONE	asthma-chronic obstructive pulmonary disease overlap syndrome	NR3C2_129
Alk_Phosp	alkaline phosphatase	NR3C2	CHEMBL1095097	EPLERENONE	aortic valve incompetence	NR3C2_13
Alk_Phosp	alkaline phosphatase	NR3C2	CHEMBL1095097	EPLERENONE	mitral valve incompetence	NR3C2_13
Alk_Phosp	alkaline phosphatase	NR3C2	CHEMBL1095097	EPLERENONE	tricuspid valve incompetence	NR3C2_13
Alk_Phosp	alkaline phosphatase	NR3C2	CHEMBL1371200	CANRENOATE POTASSIUM	mitral valve incompetence	NR3C2_13
Alk_Phosp	alkaline phosphatase	NR3C2	CHEMBL1480	FELODIPINE	deafness neurosensory	NR3C2_130
Alk_Phosp	alkaline phosphatase	NR3C2	CHEMBL1509	DROSPIRENONE	uterine polyp	NR3C2_131
Alk_Phosp	alkaline phosphatase	NR3C2	CHEMBL1428	NIMODIPINE	cardiovascular disorder	NR3C2_132
Alk_Phosp	alkaline phosphatase	NR3C2	CHEMBL1480	FELODIPINE	lower respiratory tract infection	NR3C2_133
Alk_Phosp	alkaline phosphatase	NR3C2	CHEMBL1480	FELODIPINE	angioedema	NR3C2_134
Alk_Phosp	alkaline phosphatase	NR3C2	CHEMBL1393	SPIRONOLACTONE	general physical health deterioration	NR3C2_135
Alk_Phosp	alkaline phosphatase	NR3C2	CHEMBL1095097	EPLERENONE	general physical health deterioration	NR3C2_135
Alk_Phosp	alkaline phosphatase	NR3C2	CHEMBL1095097	EPLERENONE	contraindicated drug administered	NR3C2_136
Alk_Phosp	alkaline phosphatase	NR3C2	CHEMBL1201010	FLUDROCORTISONE ACETATE	urine cotinine test positive	NR3C2_137
Alk_Phosp	alkaline phosphatase	NR3C2	CHEMBL1509	DROSPIRENONE	carotid artery thrombosis	NR3C2_138
Alk_Phosp	alkaline phosphatase	NR3C2	CHEMBL1095097	EPLERENONE	hydrothorax	NR3C2_139
Alk_Phosp	alkaline phosphatase	NR3C2	CHEMBL1428	NIMODIPINE	acute generalised exanthematous pustulosis	NR3C2_14
Alk_Phosp	alkaline phosphatase	NR3C2	CHEMBL1428	NIMODIPINE	rash papular	NR3C2_14
Alk_Phosp	alkaline phosphatase	NR3C2	CHEMBL1095097	EPLERENONE	ejection fraction decreased	NR3C2_140
Alk_Phosp	alkaline phosphatase	NR3C2	CHEMBL1095097	EPLERENONE	left ventricular dysfunction	NR3C2_140
Alk_Phosp	alkaline phosphatase	NR3C2	CHEMBL1371200	CANRENOATE POTASSIUM	ejection fraction decreased	NR3C2_140
Alk_Phosp	alkaline phosphatase	NR3C2	CHEMBL1201010	FLUDROCORTISONE ACETATE	hypertransaminasaemia	NR3C2_141
Alk_Phosp	alkaline phosphatase	NR3C2	CHEMBL1393	SPIRONOLACTONE	electrolyte imbalance	NR3C2_142
Alk_Phosp	alkaline phosphatase	NR3C2	CHEMBL1095097	EPLERENONE	electrolyte imbalance	NR3C2_142
Alk_Phosp	alkaline phosphatase	NR3C2	CHEMBL1371200	CANRENOATE POTASSIUM	electrolyte imbalance	NR3C2_142
Alk_Phosp	alkaline phosphatase	NR3C2	CHEMBL1428	NIMODIPINE	hydrocephalus	NR3C2_143
Alk_Phosp	alkaline phosphatase	NR3C2	CHEMBL1393	SPIRONOLACTONE	confusional state	NR3C2_15
Alk_Phosp	alkaline phosphatase	NR3C2	CHEMBL1201010	FLUDROCORTISONE ACETATE	confusional state	NR3C2_15
Alk_Phosp	alkaline phosphatase	NR3C2	CHEMBL1371200	CANRENOATE POTASSIUM	loss of consciousness	NR3C2_15
Alk_Phosp	alkaline phosphatase	NR3C2	CHEMBL1095097	EPLERENONE	breath sounds abnormal	NR3C2_16
Alk_Phosp	alkaline phosphatase	NR3C2	CHEMBL1095097	EPLERENONE	pulmonary function test abnormal	NR3C2_16
Alk_Phosp	alkaline phosphatase	NR3C2	CHEMBL1371200	CANRENOATE POTASSIUM	breath sounds abnormal	NR3C2_16
Alk_Phosp	alkaline phosphatase	NR3C2	CHEMBL1480	FELODIPINE	polyuria	NR3C2_17
Alk_Phosp	alkaline phosphatase	NR3C2	CHEMBL1095097	EPLERENONE	polyuria	NR3C2_17
Alk_Phosp	alkaline phosphatase	NR3C2	CHEMBL1371200	CANRENOATE POTASSIUM	oliguria	NR3C2_17
Alk_Phosp	alkaline phosphatase	NR3C2	CHEMBL1371200	CANRENOATE POTASSIUM	photophobia	NR3C2_18
Alk_Phosp	alkaline phosphatase	NR3C2	CHEMBL1509	DROSPIRENONE	bleeding time prolonged	NR3C2_19
Alk_Phosp	alkaline phosphatase	NR3C2	CHEMBL1371200	CANRENOATE POTASSIUM	haemorrhagic diathesis	NR3C2_19
Alk_Phosp	alkaline phosphatase	NR3C2	CHEMBL1463345	CANRENONE	haemorrhagic diathesis	NR3C2_19
Alk_Phosp	alkaline phosphatase	NR3C2	CHEMBL1428	NIMODIPINE	low birth weight baby	NR3C2_2
Alk_Phosp	alkaline phosphatase	NR3C2	CHEMBL1428	NIMODIPINE	premature baby	NR3C2_2
Alk_Phosp	alkaline phosphatase	NR3C2	CHEMBL1371200	CANRENOATE POTASSIUM	toxic epidermal necrolysis	NR3C2_20
Alk_Phosp	alkaline phosphatase	NR3C2	CHEMBL1371200	CANRENOATE POTASSIUM	toxic skin eruption	NR3C2_20
Alk_Phosp	alkaline phosphatase	NR3C2	CHEMBL1509	DROSPIRENONE	cerebral venous sinus thrombosis	NR3C2_21
Alk_Phosp	alkaline phosphatase	NR3C2	CHEMBL1095097	EPLERENONE	subclavian vein thrombosis	NR3C2_21
Alk_Phosp	alkaline phosphatase	NR3C2	CHEMBL1371200	CANRENOATE POTASSIUM	tenderness	NR3C2_22
Alk_Phosp	alkaline phosphatase	NR3C2	CHEMBL1371200	CANRENOATE POTASSIUM	asthenia	NR3C2_22
Alk_Phosp	alkaline phosphatase	NR3C2	CHEMBL1095097	EPLERENONE	renal cyst	NR3C2_23
Alk_Phosp	alkaline phosphatase	NR3C2	CHEMBL1201010	FLUDROCORTISONE ACETATE	ovarian cyst	NR3C2_23
Alk_Phosp	alkaline phosphatase	NR3C2	CHEMBL1393	SPIRONOLACTONE	cardiac failure chronic	NR3C2_24
Alk_Phosp	alkaline phosphatase	NR3C2	CHEMBL1393	SPIRONOLACTONE	cardiac failure	NR3C2_24
Alk_Phosp	alkaline phosphatase	NR3C2	CHEMBL1428	NIMODIPINE	cardiogenic shock	NR3C2_24
Alk_Phosp	alkaline phosphatase	NR3C2	CHEMBL1095097	EPLERENONE	cardiac failure chronic	NR3C2_24
Alk_Phosp	alkaline phosphatase	NR3C2	CHEMBL1095097	EPLERENONE	cardiac failure congestive	NR3C2_24
Alk_Phosp	alkaline phosphatase	NR3C2	CHEMBL1095097	EPLERENONE	cardiovascular insufficiency	NR3C2_24
Alk_Phosp	alkaline phosphatase	NR3C2	CHEMBL1095097	EPLERENONE	ischaemic cardiomyopathy	NR3C2_24
Alk_Phosp	alkaline phosphatase	NR3C2	CHEMBL1095097	EPLERENONE	cardiac failure	NR3C2_24
Alk_Phosp	alkaline phosphatase	NR3C2	CHEMBL1095097	EPLERENONE	cardiomyopathy	NR3C2_24
Alk_Phosp	alkaline phosphatase	NR3C2	CHEMBL1371200	CANRENOATE POTASSIUM	congestive cardiomyopathy	NR3C2_24
Alk_Phosp	alkaline phosphatase	NR3C2	CHEMBL1463345	CANRENONE	cardiac failure	NR3C2_24
Alk_Phosp	alkaline phosphatase	NR3C2	CHEMBL1393	SPIRONOLACTONE	blood creatinine increased	NR3C2_25
Alk_Phosp	alkaline phosphatase	NR3C2	CHEMBL1393	SPIRONOLACTONE	blood urea increased	NR3C2_25
Alk_Phosp	alkaline phosphatase	NR3C2	CHEMBL1095097	EPLERENONE	blood creatinine increased	NR3C2_25
Alk_Phosp	alkaline phosphatase	NR3C2	CHEMBL1371200	CANRENOATE POTASSIUM	blood creatinine increased	NR3C2_25
Alk_Phosp	alkaline phosphatase	NR3C2	CHEMBL1428	NIMODIPINE	pancreatic enzymes increased	NR3C2_26
Alk_Phosp	alkaline phosphatase	NR3C2	CHEMBL1428	NIMODIPINE	transaminases increased	NR3C2_26
Alk_Phosp	alkaline phosphatase	NR3C2	CHEMBL1371200	CANRENOATE POTASSIUM	sensory disturbance	NR3C2_27
Alk_Phosp	alkaline phosphatase	NR3C2	CHEMBL1095097	EPLERENONE	jugular vein distension	NR3C2_28
Alk_Phosp	alkaline phosphatase	NR3C2	CHEMBL1095097	EPLERENONE	venous pressure jugular decreased	NR3C2_28
Alk_Phosp	alkaline phosphatase	NR3C2	CHEMBL1095097	EPLERENONE	venous pressure jugular increased	NR3C2_28
Alk_Phosp	alkaline phosphatase	NR3C2	CHEMBL1095097	EPLERENONE	adrenocortical insufficiency acute	NR3C2_29
Alk_Phosp	alkaline phosphatase	NR3C2	CHEMBL1201010	FLUDROCORTISONE ACETATE	adrenocortical insufficiency acute	NR3C2_29
Alk_Phosp	alkaline phosphatase	NR3C2	CHEMBL1201010	FLUDROCORTISONE ACETATE	mineralocorticoid deficiency	NR3C2_29
Alk_Phosp	alkaline phosphatase	NR3C2	CHEMBL1428	NIMODIPINE	nervous system disorder	NR3C2_3
Alk_Phosp	alkaline phosphatase	NR3C2	CHEMBL1428	NIMODIPINE	polyneuropathy	NR3C2_3
Alk_Phosp	alkaline phosphatase	NR3C2	CHEMBL1428	NIMODIPINE	cholestatic liver injury	NR3C2_30
Alk_Phosp	alkaline phosphatase	NR3C2	CHEMBL1428	NIMODIPINE	hepatocellular injury	NR3C2_30
Alk_Phosp	alkaline phosphatase	NR3C2	CHEMBL1428	NIMODIPINE	mixed liver injury	NR3C2_30
Alk_Phosp	alkaline phosphatase	NR3C2	CHEMBL1393	SPIRONOLACTONE	metabolic acidosis	NR3C2_31
Alk_Phosp	alkaline phosphatase	NR3C2	CHEMBL1201010	FLUDROCORTISONE ACETATE	metabolic alkalosis	NR3C2_31
Alk_Phosp	alkaline phosphatase	NR3C2	CHEMBL1371200	CANRENOATE POTASSIUM	metabolic acidosis	NR3C2_31
Alk_Phosp	alkaline phosphatase	NR3C2	CHEMBL1371200	CANRENOATE POTASSIUM	sopor	NR3C2_32
Alk_Phosp	alkaline phosphatase	NR3C2	CHEMBL1463345	CANRENONE	sopor	NR3C2_32
Alk_Phosp	alkaline phosphatase	NR3C2	CHEMBL1095097	EPLERENONE	atrial tachycardia	NR3C2_33
Alk_Phosp	alkaline phosphatase	NR3C2	CHEMBL1095097	EPLERENONE	ventricular tachycardia	NR3C2_33
Alk_Phosp	alkaline phosphatase	NR3C2	CHEMBL1371200	CANRENOATE POTASSIUM	ventricular tachycardia	NR3C2_33
Alk_Phosp	alkaline phosphatase	NR3C2	CHEMBL1393	SPIRONOLACTONE	drug interaction	NR3C2_34
Alk_Phosp	alkaline phosphatase	NR3C2	CHEMBL1480	FELODIPINE	drug interaction	NR3C2_34
Alk_Phosp	alkaline phosphatase	NR3C2	CHEMBL1095097	EPLERENONE	drug interaction	NR3C2_34
Alk_Phosp	alkaline phosphatase	NR3C2	CHEMBL1371200	CANRENOATE POTASSIUM	drug hypersensitivity	NR3C2_34
Alk_Phosp	alkaline phosphatase	NR3C2	CHEMBL1371200	CANRENOATE POTASSIUM	iron deficiency	NR3C2_35
Alk_Phosp	alkaline phosphatase	NR3C2	CHEMBL1095097	EPLERENONE	dyspnoea	NR3C2_36
Alk_Phosp	alkaline phosphatase	NR3C2	CHEMBL1095097	EPLERENONE	dyspnoea at rest	NR3C2_36
Alk_Phosp	alkaline phosphatase	NR3C2	CHEMBL1095097	EPLERENONE	dyspnoea exertional	NR3C2_36
Alk_Phosp	alkaline phosphatase	NR3C2	CHEMBL1371200	CANRENOATE POTASSIUM	dyspnoea	NR3C2_36
Alk_Phosp	alkaline phosphatase	NR3C2	CHEMBL1201010	FLUDROCORTISONE ACETATE	von hippel-lindau disease	NR3C2_37
Alk_Phosp	alkaline phosphatase	NR3C2	CHEMBL1371200	CANRENOATE POTASSIUM	arthritis infective	NR3C2_38
Alk_Phosp	alkaline phosphatase	NR3C2	CHEMBL1480	FELODIPINE	palpitations	NR3C2_39
Alk_Phosp	alkaline phosphatase	NR3C2	CHEMBL1095097	EPLERENONE	arrhythmia	NR3C2_39
Alk_Phosp	alkaline phosphatase	NR3C2	CHEMBL1095097	EPLERENONE	ventricular arrhythmia	NR3C2_39
Alk_Phosp	alkaline phosphatase	NR3C2	CHEMBL1095097	EPLERENONE	n-terminal prohormone brain natriuretic peptide increased	NR3C2_4
Alk_Phosp	alkaline phosphatase	NR3C2	CHEMBL1095097	EPLERENONE	pulmonary arterial pressure increased	NR3C2_4
Alk_Phosp	alkaline phosphatase	NR3C2	CHEMBL1371200	CANRENOATE POTASSIUM	poisoning deliberate	NR3C2_40
Alk_Phosp	alkaline phosphatase	NR3C2	CHEMBL1371200	CANRENOATE POTASSIUM	sjogren's syndrome	NR3C2_41
Alk_Phosp	alkaline phosphatase	NR3C2	CHEMBL1463345	CANRENONE	drug abuse	NR3C2_42
Alk_Phosp	alkaline phosphatase	NR3C2	CHEMBL1428	NIMODIPINE	cerebral ischaemia	NR3C2_43
Alk_Phosp	alkaline phosphatase	NR3C2	CHEMBL1201010	FLUDROCORTISONE ACETATE	cerebrovascular accident	NR3C2_43
Alk_Phosp	alkaline phosphatase	NR3C2	CHEMBL1371200	CANRENOATE POTASSIUM	cerebrovascular disorder	NR3C2_43
Alk_Phosp	alkaline phosphatase	NR3C2	CHEMBL1095097	EPLERENONE	bronchial hyperreactivity	NR3C2_44
Alk_Phosp	alkaline phosphatase	NR3C2	CHEMBL1095097	EPLERENONE	aortic stenosis	NR3C2_45
Alk_Phosp	alkaline phosphatase	NR3C2	CHEMBL1095097	EPLERENONE	coronary artery stenosis	NR3C2_45
Alk_Phosp	alkaline phosphatase	NR3C2	CHEMBL1095097	EPLERENONE	stenosis	NR3C2_45
Alk_Phosp	alkaline phosphatase	NR3C2	CHEMBL1428	NIMODIPINE	hyperlactacidaemia	NR3C2_46
Alk_Phosp	alkaline phosphatase	NR3C2	CHEMBL1428	NIMODIPINE	lactic acidosis	NR3C2_46
Alk_Phosp	alkaline phosphatase	NR3C2	CHEMBL1095097	EPLERENONE	blood lactic acid	NR3C2_46
Alk_Phosp	alkaline phosphatase	NR3C2	CHEMBL1371200	CANRENOATE POTASSIUM	lactic acidosis	NR3C2_46
Alk_Phosp	alkaline phosphatase	NR3C2	CHEMBL1428	NIMODIPINE	cognitive disorder	NR3C2_47
Alk_Phosp	alkaline phosphatase	NR3C2	CHEMBL1201010	FLUDROCORTISONE ACETATE	disorientation	NR3C2_47
Alk_Phosp	alkaline phosphatase	NR3C2	CHEMBL1371200	CANRENOATE POTASSIUM	thinking abnormal	NR3C2_47
Alk_Phosp	alkaline phosphatase	NR3C2	CHEMBL1480	FELODIPINE	dizziness	NR3C2_48
Alk_Phosp	alkaline phosphatase	NR3C2	CHEMBL1480	FELODIPINE	syncope	NR3C2_48
Alk_Phosp	alkaline phosphatase	NR3C2	CHEMBL1095097	EPLERENONE	syncope	NR3C2_48
Alk_Phosp	alkaline phosphatase	NR3C2	CHEMBL1371200	CANRENOATE POTASSIUM	presyncope	NR3C2_48
Alk_Phosp	alkaline phosphatase	NR3C2	CHEMBL1371200	CANRENOATE POTASSIUM	syncope	NR3C2_48
Alk_Phosp	alkaline phosphatase	NR3C2	CHEMBL1463345	CANRENONE	presyncope	NR3C2_48
Alk_Phosp	alkaline phosphatase	NR3C2	CHEMBL1201010	FLUDROCORTISONE ACETATE	parkinson's disease psychosis	NR3C2_49
Alk_Phosp	alkaline phosphatase	NR3C2	CHEMBL1371200	CANRENOATE POTASSIUM	vascular parkinsonism	NR3C2_49
Alk_Phosp	alkaline phosphatase	NR3C2	CHEMBL1393	SPIRONOLACTONE	dehydration	NR3C2_5
Alk_Phosp	alkaline phosphatase	NR3C2	CHEMBL1393	SPIRONOLACTONE	hyponatraemia	NR3C2_5
Alk_Phosp	alkaline phosphatase	NR3C2	CHEMBL1393	SPIRONOLACTONE	hypovolaemia	NR3C2_5
Alk_Phosp	alkaline phosphatase	NR3C2	CHEMBL1480	FELODIPINE	hyponatraemia	NR3C2_5
Alk_Phosp	alkaline phosphatase	NR3C2	CHEMBL1095097	EPLERENONE	dehydration	NR3C2_5
Alk_Phosp	alkaline phosphatase	NR3C2	CHEMBL1095097	EPLERENONE	hyponatraemia	NR3C2_5
Alk_Phosp	alkaline phosphatase	NR3C2	CHEMBL1095097	EPLERENONE	hypovolaemia	NR3C2_5
Alk_Phosp	alkaline phosphatase	NR3C2	CHEMBL1201010	FLUDROCORTISONE ACETATE	dehydration	NR3C2_5
Alk_Phosp	alkaline phosphatase	NR3C2	CHEMBL1371200	CANRENOATE POTASSIUM	blood sodium decreased	NR3C2_5
Alk_Phosp	alkaline phosphatase	NR3C2	CHEMBL1371200	CANRENOATE POTASSIUM	dehydration	NR3C2_5
Alk_Phosp	alkaline phosphatase	NR3C2	CHEMBL1371200	CANRENOATE POTASSIUM	hypervolaemia	NR3C2_5
Alk_Phosp	alkaline phosphatase	NR3C2	CHEMBL1371200	CANRENOATE POTASSIUM	hyponatraemia	NR3C2_5
Alk_Phosp	alkaline phosphatase	NR3C2	CHEMBL1371200	CANRENOATE POTASSIUM	hypovolaemia	NR3C2_5
Alk_Phosp	alkaline phosphatase	NR3C2	CHEMBL1463345	CANRENONE	dehydration	NR3C2_5
Alk_Phosp	alkaline phosphatase	NR3C2	CHEMBL1463345	CANRENONE	hyponatraemia	NR3C2_5
Alk_Phosp	alkaline phosphatase	NR3C2	CHEMBL1480	FELODIPINE	oedema	NR3C2_50
Alk_Phosp	alkaline phosphatase	NR3C2	CHEMBL1480	FELODIPINE	oedema peripheral	NR3C2_50
Alk_Phosp	alkaline phosphatase	NR3C2	CHEMBL1095097	EPLERENONE	oedema peripheral	NR3C2_50
Alk_Phosp	alkaline phosphatase	NR3C2	CHEMBL1095097	EPLERENONE	pulmonary oedema	NR3C2_50
Alk_Phosp	alkaline phosphatase	NR3C2	CHEMBL1371200	CANRENOATE POTASSIUM	generalised oedema	NR3C2_50
Alk_Phosp	alkaline phosphatase	NR3C2	CHEMBL1371200	CANRENOATE POTASSIUM	oral pain	NR3C2_51
Alk_Phosp	alkaline phosphatase	NR3C2	CHEMBL1371200	CANRENOATE POTASSIUM	paraesthesia oral	NR3C2_51
Alk_Phosp	alkaline phosphatase	NR3C2	CHEMBL1095097	EPLERENONE	concomitant disease aggravated	NR3C2_52
Alk_Phosp	alkaline phosphatase	NR3C2	CHEMBL1095097	EPLERENONE	condition aggravated	NR3C2_52
Alk_Phosp	alkaline phosphatase	NR3C2	CHEMBL1095097	EPLERENONE	mitral valve calcification	NR3C2_53
Alk_Phosp	alkaline phosphatase	NR3C2	CHEMBL1095097	EPLERENONE	mitral valve thickening	NR3C2_53
Alk_Phosp	alkaline phosphatase	NR3C2	CHEMBL1480	FELODIPINE	nodal rhythm	NR3C2_54
Alk_Phosp	alkaline phosphatase	NR3C2	CHEMBL1371200	CANRENOATE POTASSIUM	sinus rhythm	NR3C2_54
Alk_Phosp	alkaline phosphatase	NR3C2	CHEMBL1509	DROSPIRENONE	urticaria localised	NR3C2_55
Alk_Phosp	alkaline phosphatase	NR3C2	CHEMBL1371200	CANRENOATE POTASSIUM	hypercholesterolaemia	NR3C2_56
Alk_Phosp	alkaline phosphatase	NR3C2	CHEMBL1201010	FLUDROCORTISONE ACETATE	reaction to colouring	NR3C2_57
Alk_Phosp	alkaline phosphatase	NR3C2	CHEMBL1201010	FLUDROCORTISONE ACETATE	androgen deficiency	NR3C2_58
Alk_Phosp	alkaline phosphatase	NR3C2	CHEMBL1095097	EPLERENONE	atrial enlargement	NR3C2_59
Alk_Phosp	alkaline phosphatase	NR3C2	CHEMBL1095097	EPLERENONE	cardiomegaly	NR3C2_59
Alk_Phosp	alkaline phosphatase	NR3C2	CHEMBL1095097	EPLERENONE	left ventricular dilatation	NR3C2_59
Alk_Phosp	alkaline phosphatase	NR3C2	CHEMBL1095097	EPLERENONE	ventricular enlargement	NR3C2_59
Alk_Phosp	alkaline phosphatase	NR3C2	CHEMBL1371200	CANRENOATE POTASSIUM	left ventricular dilatation	NR3C2_59
Alk_Phosp	alkaline phosphatase	NR3C2	CHEMBL1393	SPIRONOLACTONE	acute kidney injury	NR3C2_6
Alk_Phosp	alkaline phosphatase	NR3C2	CHEMBL1393	SPIRONOLACTONE	renal failure	NR3C2_6
Alk_Phosp	alkaline phosphatase	NR3C2	CHEMBL1393	SPIRONOLACTONE	renal failure acute	NR3C2_6
Alk_Phosp	alkaline phosphatase	NR3C2	CHEMBL1393	SPIRONOLACTONE	renal impairment	NR3C2_6
Alk_Phosp	alkaline phosphatase	NR3C2	CHEMBL1428	NIMODIPINE	renal failure	NR3C2_6
Alk_Phosp	alkaline phosphatase	NR3C2	CHEMBL1095097	EPLERENONE	acute kidney injury	NR3C2_6
Alk_Phosp	alkaline phosphatase	NR3C2	CHEMBL1095097	EPLERENONE	renal failure	NR3C2_6
Alk_Phosp	alkaline phosphatase	NR3C2	CHEMBL1095097	EPLERENONE	renal failure acute	NR3C2_6
Alk_Phosp	alkaline phosphatase	NR3C2	CHEMBL1095097	EPLERENONE	renal impairment	NR3C2_6
Alk_Phosp	alkaline phosphatase	NR3C2	CHEMBL1371200	CANRENOATE POTASSIUM	acute kidney injury	NR3C2_6
Alk_Phosp	alkaline phosphatase	NR3C2	CHEMBL1371200	CANRENOATE POTASSIUM	renal failure acute	NR3C2_6
Alk_Phosp	alkaline phosphatase	NR3C2	CHEMBL1371200	CANRENOATE POTASSIUM	renal impairment	NR3C2_6
Alk_Phosp	alkaline phosphatase	NR3C2	CHEMBL1463345	CANRENONE	renal failure	NR3C2_6
Alk_Phosp	alkaline phosphatase	NR3C2	CHEMBL1480	FELODIPINE	vasculitic rash	NR3C2_60
Alk_Phosp	alkaline phosphatase	NR3C2	CHEMBL1480	FELODIPINE	vasculitis	NR3C2_60
Alk_Phosp	alkaline phosphatase	NR3C2	CHEMBL1095097	EPLERENONE	vascular purpura	NR3C2_60
Alk_Phosp	alkaline phosphatase	NR3C2	CHEMBL1371200	CANRENOATE POTASSIUM	vasculitis	NR3C2_60
Alk_Phosp	alkaline phosphatase	NR3C2	CHEMBL1371200	CANRENOATE POTASSIUM	bundle branch block	NR3C2_61
Alk_Phosp	alkaline phosphatase	NR3C2	CHEMBL1371200	CANRENOATE POTASSIUM	dermatitis exfoliative generalised	NR3C2_62
Alk_Phosp	alkaline phosphatase	NR3C2	CHEMBL1371200	CANRENOATE POTASSIUM	haematidrosis	NR3C2_63
Alk_Phosp	alkaline phosphatase	NR3C2	CHEMBL1201010	FLUDROCORTISONE ACETATE	speech disorder	NR3C2_64
Alk_Phosp	alkaline phosphatase	NR3C2	CHEMBL1371200	CANRENOATE POTASSIUM	speech disorder	NR3C2_64
Alk_Phosp	alkaline phosphatase	NR3C2	CHEMBL1371200	CANRENOATE POTASSIUM	appetite disorder	NR3C2_65
Alk_Phosp	alkaline phosphatase	NR3C2	CHEMBL1371200	CANRENOATE POTASSIUM	agranulocytosis	NR3C2_66
Alk_Phosp	alkaline phosphatase	NR3C2	CHEMBL1095097	EPLERENONE	respiratory tract haemorrhage	NR3C2_67
Alk_Phosp	alkaline phosphatase	NR3C2	CHEMBL1371200	CANRENOATE POTASSIUM	inflammatory marker increased	NR3C2_68
Alk_Phosp	alkaline phosphatase	NR3C2	CHEMBL1509	DROSPIRENONE	psychotic disorder	NR3C2_69
Alk_Phosp	alkaline phosphatase	NR3C2	CHEMBL1201010	FLUDROCORTISONE ACETATE	acute psychosis	NR3C2_69
Alk_Phosp	alkaline phosphatase	NR3C2	CHEMBL1393	SPIRONOLACTONE	bradycardia	NR3C2_7
Alk_Phosp	alkaline phosphatase	NR3C2	CHEMBL1428	NIMODIPINE	bradycardia	NR3C2_7
Alk_Phosp	alkaline phosphatase	NR3C2	CHEMBL1428	NIMODIPINE	sinus bradycardia	NR3C2_7
Alk_Phosp	alkaline phosphatase	NR3C2	CHEMBL1480	FELODIPINE	bradycardia	NR3C2_7
Alk_Phosp	alkaline phosphatase	NR3C2	CHEMBL1480	FELODIPINE	sinus bradycardia	NR3C2_7
Alk_Phosp	alkaline phosphatase	NR3C2	CHEMBL1095097	EPLERENONE	bradycardia	NR3C2_7
Alk_Phosp	alkaline phosphatase	NR3C2	CHEMBL1095097	EPLERENONE	heart rate irregular	NR3C2_7
Alk_Phosp	alkaline phosphatase	NR3C2	CHEMBL1371200	CANRENOATE POTASSIUM	sinus bradycardia	NR3C2_7
Alk_Phosp	alkaline phosphatase	NR3C2	CHEMBL1095097	EPLERENONE	blood thyroid stimulating hormone increased	NR3C2_70
Alk_Phosp	alkaline phosphatase	NR3C2	CHEMBL1201010	FLUDROCORTISONE ACETATE	thyroid stimulating hormone deficiency	NR3C2_70
Alk_Phosp	alkaline phosphatase	NR3C2	CHEMBL1509	DROSPIRENONE	pregnancy on oral contraceptive	NR3C2_71
Alk_Phosp	alkaline phosphatase	NR3C2	CHEMBL1095097	EPLERENONE	cardiac amyloidosis	NR3C2_72
Alk_Phosp	alkaline phosphatase	NR3C2	CHEMBL1095097	EPLERENONE	liver palpable	NR3C2_73
Alk_Phosp	alkaline phosphatase	NR3C2	CHEMBL1371200	CANRENOATE POTASSIUM	monocytopenia	NR3C2_74
Alk_Phosp	alkaline phosphatase	NR3C2	CHEMBL1201010	FLUDROCORTISONE ACETATE	therapeutic response shortened	NR3C2_75
Alk_Phosp	alkaline phosphatase	NR3C2	CHEMBL1095097	EPLERENONE	arterial intramural haematoma	NR3C2_76
Alk_Phosp	alkaline phosphatase	NR3C2	CHEMBL1095097	EPLERENONE	rales	NR3C2_77
Alk_Phosp	alkaline phosphatase	NR3C2	CHEMBL1393	SPIRONOLACTONE	pemphigoid	NR3C2_78
Alk_Phosp	alkaline phosphatase	NR3C2	CHEMBL1480	FELODIPINE	vocal cord polypectomy	NR3C2_79
Alk_Phosp	alkaline phosphatase	NR3C2	CHEMBL1393	SPIRONOLACTONE	hepatic encephalopathy	NR3C2_8
Alk_Phosp	alkaline phosphatase	NR3C2	CHEMBL1428	NIMODIPINE	hypoxic-ischaemic encephalopathy	NR3C2_8
Alk_Phosp	alkaline phosphatase	NR3C2	CHEMBL1428	NIMODIPINE	intracranial pressure increased	NR3C2_80
Alk_Phosp	alkaline phosphatase	NR3C2	CHEMBL1371200	CANRENOATE POTASSIUM	catarrh	NR3C2_81
Alk_Phosp	alkaline phosphatase	NR3C2	CHEMBL1480	FELODIPINE	swollen tongue	NR3C2_82
Alk_Phosp	alkaline phosphatase	NR3C2	CHEMBL1371200	CANRENOATE POTASSIUM	acute myocardial infarction	NR3C2_83
Alk_Phosp	alkaline phosphatase	NR3C2	CHEMBL1095097	EPLERENONE	large intestine polyp	NR3C2_84
Alk_Phosp	alkaline phosphatase	NR3C2	CHEMBL1428	NIMODIPINE	brain injury	NR3C2_85
Alk_Phosp	alkaline phosphatase	NR3C2	CHEMBL1509	DROSPIRENONE	ovarian cancer	NR3C2_86
Alk_Phosp	alkaline phosphatase	NR3C2	CHEMBL1201010	FLUDROCORTISONE ACETATE	anti-gad antibody positive	NR3C2_87
Alk_Phosp	alkaline phosphatase	NR3C2	CHEMBL1393	SPIRONOLACTONE	blood potassium increased	NR3C2_88
Alk_Phosp	alkaline phosphatase	NR3C2	CHEMBL1393	SPIRONOLACTONE	hyperkalaemia	NR3C2_88
Alk_Phosp	alkaline phosphatase	NR3C2	CHEMBL1393	SPIRONOLACTONE	hypokalaemia	NR3C2_88
Alk_Phosp	alkaline phosphatase	NR3C2	CHEMBL1480	FELODIPINE	hypokalaemia	NR3C2_88
Alk_Phosp	alkaline phosphatase	NR3C2	CHEMBL1095097	EPLERENONE	blood potassium increased	NR3C2_88
Alk_Phosp	alkaline phosphatase	NR3C2	CHEMBL1095097	EPLERENONE	hyperkalaemia	NR3C2_88
Alk_Phosp	alkaline phosphatase	NR3C2	CHEMBL1201010	FLUDROCORTISONE ACETATE	hypokalaemia	NR3C2_88
Alk_Phosp	alkaline phosphatase	NR3C2	CHEMBL1371200	CANRENOATE POTASSIUM	hyperkalaemia	NR3C2_88
Alk_Phosp	alkaline phosphatase	NR3C2	CHEMBL1463345	CANRENONE	hyperkalaemia	NR3C2_88
Alk_Phosp	alkaline phosphatase	NR3C2	CHEMBL1428	NIMODIPINE	familial hemiplegic migraine	NR3C2_89
Alk_Phosp	alkaline phosphatase	NR3C2	CHEMBL1509	DROSPIRENONE	electrocardiogram qt interval abnormal	NR3C2_9
Alk_Phosp	alkaline phosphatase	NR3C2	CHEMBL1095097	EPLERENONE	electrocardiogram pq interval prolonged	NR3C2_9
Alk_Phosp	alkaline phosphatase	NR3C2	CHEMBL1371200	CANRENOATE POTASSIUM	electrocardiogram qt prolonged	NR3C2_9
Alk_Phosp	alkaline phosphatase	NR3C2	CHEMBL1428	NIMODIPINE	neonatal respiratory distress syndrome	NR3C2_90
Alk_Phosp	alkaline phosphatase	NR3C2	CHEMBL1371200	CANRENOATE POTASSIUM	skin lesion	NR3C2_91
Alk_Phosp	alkaline phosphatase	NR3C2	CHEMBL1480	FELODIPINE	flushing	NR3C2_92
Alk_Phosp	alkaline phosphatase	NR3C2	CHEMBL1509	DROSPIRENONE	hot flush	NR3C2_92
Alk_Phosp	alkaline phosphatase	NR3C2	CHEMBL1201010	FLUDROCORTISONE ACETATE	medical device site injury	NR3C2_93
Alk_Phosp	alkaline phosphatase	NR3C2	CHEMBL1480	FELODIPINE	carbohydrate metabolism disorder	NR3C2_94
Alk_Phosp	alkaline phosphatase	NR3C2	CHEMBL1480	FELODIPINE	anaphylactoid reaction	NR3C2_95
Alk_Phosp	alkaline phosphatase	NR3C2	CHEMBL1428	NIMODIPINE	cholestasis	NR3C2_96
Alk_Phosp	alkaline phosphatase	NR3C2	CHEMBL1428	NIMODIPINE	intensive care unit acquired weakness	NR3C2_97
Alk_Phosp	alkaline phosphatase	NR3C2	CHEMBL1428	NIMODIPINE	vasoplegia syndrome	NR3C2_98
Alk_Phosp	alkaline phosphatase	NR3C2	CHEMBL1480	FELODIPINE	salivary hypersecretion	NR3C2_99
Alk_Phosp	alkaline phosphatase	PSMC3	CHEMBL325041	BORTEZOMIB	drug hypersensitivity	PSMC3_0
Alk_Phosp	alkaline phosphatase	PSMC3	CHEMBL3545432	IXAZOMIB CITRATE	drug interaction	PSMC3_0
Alk_Phosp	alkaline phosphatase	PSMC3	CHEMBL325041	BORTEZOMIB	plasma cell myeloma	PSMC3_1
Alk_Phosp	alkaline phosphatase	PSMC3	CHEMBL325041	BORTEZOMIB	plasma cell myeloma recurrent	PSMC3_1
Alk_Phosp	alkaline phosphatase	PSMC3	CHEMBL451887	CARFILZOMIB	plasma cell myeloma	PSMC3_1
Alk_Phosp	alkaline phosphatase	PSMC3	CHEMBL451887	CARFILZOMIB	plasma cell myeloma recurrent	PSMC3_1
Alk_Phosp	alkaline phosphatase	PSMC3	CHEMBL2141296	IXAZOMIB	plasma cell myeloma	PSMC3_1
Alk_Phosp	alkaline phosphatase	PSMC3	CHEMBL2141296	IXAZOMIB	plasma cell myeloma recurrent	PSMC3_1
Alk_Phosp	alkaline phosphatase	PSMC3	CHEMBL3545432	IXAZOMIB CITRATE	plasma cell myeloma	PSMC3_1
Alk_Phosp	alkaline phosphatase	PSMC3	CHEMBL3545432	IXAZOMIB CITRATE	plasma cell myeloma recurrent	PSMC3_1
Alk_Phosp	alkaline phosphatase	PSMC3	CHEMBL451887	CARFILZOMIB	unevaluable event	PSMC3_10
Alk_Phosp	alkaline phosphatase	PSMC3	CHEMBL325041	BORTEZOMIB	pneumonia	PSMC3_11
Alk_Phosp	alkaline phosphatase	PSMC3	CHEMBL451887	CARFILZOMIB	pneumonia	PSMC3_11
Alk_Phosp	alkaline phosphatase	PSMC3	CHEMBL2141296	IXAZOMIB	pneumonia	PSMC3_11
Alk_Phosp	alkaline phosphatase	PSMC3	CHEMBL3545432	IXAZOMIB CITRATE	pneumonia	PSMC3_11
Alk_Phosp	alkaline phosphatase	PSMC3	CHEMBL451887	CARFILZOMIB	thrombotic microangiopathy	PSMC3_12
Alk_Phosp	alkaline phosphatase	PSMC3	CHEMBL451887	CARFILZOMIB	acute kidney injury	PSMC3_13
Alk_Phosp	alkaline phosphatase	PSMC3	CHEMBL325041	BORTEZOMIB	headache	PSMC3_14
Alk_Phosp	alkaline phosphatase	PSMC3	CHEMBL451887	CARFILZOMIB	cytopenia	PSMC3_15
Alk_Phosp	alkaline phosphatase	PSMC3	CHEMBL2141296	IXAZOMIB	cytopenia	PSMC3_15
Alk_Phosp	alkaline phosphatase	PSMC3	CHEMBL3545432	IXAZOMIB CITRATE	cytopenia	PSMC3_15
Alk_Phosp	alkaline phosphatase	PSMC3	CHEMBL2141296	IXAZOMIB	nausea	PSMC3_16
Alk_Phosp	alkaline phosphatase	PSMC3	CHEMBL3545432	IXAZOMIB CITRATE	nausea	PSMC3_16
Alk_Phosp	alkaline phosphatase	PSMC3	CHEMBL2141296	IXAZOMIB	constipation	PSMC3_2
Alk_Phosp	alkaline phosphatase	PSMC3	CHEMBL2141296	IXAZOMIB	diarrhoea	PSMC3_2
Alk_Phosp	alkaline phosphatase	PSMC3	CHEMBL3545432	IXAZOMIB CITRATE	constipation	PSMC3_2
Alk_Phosp	alkaline phosphatase	PSMC3	CHEMBL3545432	IXAZOMIB CITRATE	diarrhoea	PSMC3_2
Alk_Phosp	alkaline phosphatase	PSMC3	CHEMBL325041	BORTEZOMIB	neutropenia	PSMC3_3
Alk_Phosp	alkaline phosphatase	PSMC3	CHEMBL2141296	IXAZOMIB	neutrophil count decreased	PSMC3_3
Alk_Phosp	alkaline phosphatase	PSMC3	CHEMBL2141296	IXAZOMIB	white blood cell count decreased	PSMC3_3
Alk_Phosp	alkaline phosphatase	PSMC3	CHEMBL3545432	IXAZOMIB CITRATE	neutrophil count decreased	PSMC3_3
Alk_Phosp	alkaline phosphatase	PSMC3	CHEMBL3545432	IXAZOMIB CITRATE	white blood cell count decreased	PSMC3_3
Alk_Phosp	alkaline phosphatase	PSMC3	CHEMBL2141296	IXAZOMIB	injection site pain	PSMC3_4
Alk_Phosp	alkaline phosphatase	PSMC3	CHEMBL3545432	IXAZOMIB CITRATE	injection site pain	PSMC3_4
Alk_Phosp	alkaline phosphatase	PSMC3	CHEMBL325041	BORTEZOMIB	neuropathy peripheral	PSMC3_5
Alk_Phosp	alkaline phosphatase	PSMC3	CHEMBL325041	BORTEZOMIB	peripheral sensory neuropathy	PSMC3_5
Alk_Phosp	alkaline phosphatase	PSMC3	CHEMBL325041	BORTEZOMIB	polyneuropathy	PSMC3_5
Alk_Phosp	alkaline phosphatase	PSMC3	CHEMBL2141296	IXAZOMIB	neuropathy peripheral	PSMC3_5
Alk_Phosp	alkaline phosphatase	PSMC3	CHEMBL3545432	IXAZOMIB CITRATE	neuropathy peripheral	PSMC3_5
Alk_Phosp	alkaline phosphatase	PSMC3	CHEMBL451887	CARFILZOMIB	intercepted product preparation error	PSMC3_6
Alk_Phosp	alkaline phosphatase	PSMC3	CHEMBL325041	BORTEZOMIB	platelet count decreased	PSMC3_7
Alk_Phosp	alkaline phosphatase	PSMC3	CHEMBL325041	BORTEZOMIB	thrombocytopenia	PSMC3_7
Alk_Phosp	alkaline phosphatase	PSMC3	CHEMBL451887	CARFILZOMIB	thrombocytopenia	PSMC3_7
Alk_Phosp	alkaline phosphatase	PSMC3	CHEMBL2141296	IXAZOMIB	platelet count decreased	PSMC3_7
Alk_Phosp	alkaline phosphatase	PSMC3	CHEMBL2141296	IXAZOMIB	thrombocytopenia	PSMC3_7
Alk_Phosp	alkaline phosphatase	PSMC3	CHEMBL3545432	IXAZOMIB CITRATE	platelet count decreased	PSMC3_7
Alk_Phosp	alkaline phosphatase	PSMC3	CHEMBL3545432	IXAZOMIB CITRATE	thrombocytopenia	PSMC3_7
Alk_Phosp	alkaline phosphatase	PSMC3	CHEMBL325041	BORTEZOMIB	disease progression	PSMC3_8
Alk_Phosp	alkaline phosphatase	PSMC3	CHEMBL451887	CARFILZOMIB	disease progression	PSMC3_8
Alk_Phosp	alkaline phosphatase	PSMC3	CHEMBL451887	CARFILZOMIB	cardiac failure	PSMC3_9
ALT_Max_INT	serum alanine aminotransferase measurement	DHODH	CHEMBL960	LEFLUNOMIDE	psoriatic arthropathy	DHODH_0
ALT_Max_INT	serum alanine aminotransferase measurement	DHODH	CHEMBL960	LEFLUNOMIDE	rheumatic fever	DHODH_0
ALT_Max_INT	serum alanine aminotransferase measurement	DHODH	CHEMBL960	LEFLUNOMIDE	rheumatoid arthritis	DHODH_0
ALT_Max_INT	serum alanine aminotransferase measurement	DHODH	CHEMBL960	LEFLUNOMIDE	pruritus	DHODH_1
ALT_Max_INT	serum alanine aminotransferase measurement	DHODH	CHEMBL960	LEFLUNOMIDE	rash	DHODH_1
ALT_Max_INT	serum alanine aminotransferase measurement	DHODH	CHEMBL960	LEFLUNOMIDE	urticaria	DHODH_1
ALT_Max_INT	serum alanine aminotransferase measurement	DHODH	CHEMBL960	LEFLUNOMIDE	nausea	DHODH_10
ALT_Max_INT	serum alanine aminotransferase measurement	DHODH	CHEMBL960	LEFLUNOMIDE	vomiting	DHODH_10
ALT_Max_INT	serum alanine aminotransferase measurement	DHODH	CHEMBL960	LEFLUNOMIDE	synovitis	DHODH_11
ALT_Max_INT	serum alanine aminotransferase measurement	DHODH	CHEMBL960	LEFLUNOMIDE	tenosynovitis	DHODH_11
ALT_Max_INT	serum alanine aminotransferase measurement	DHODH	CHEMBL960	LEFLUNOMIDE	bone erosion	DHODH_12
ALT_Max_INT	serum alanine aminotransferase measurement	DHODH	CHEMBL960	LEFLUNOMIDE	osteoporosis	DHODH_12
ALT_Max_INT	serum alanine aminotransferase measurement	DHODH	CHEMBL960	LEFLUNOMIDE	condition aggravated	DHODH_13
ALT_Max_INT	serum alanine aminotransferase measurement	DHODH	CHEMBL960	LEFLUNOMIDE	general physical health deterioration	DHODH_13
ALT_Max_INT	serum alanine aminotransferase measurement	DHODH	CHEMBL960	LEFLUNOMIDE	lower respiratory tract infection	DHODH_14
ALT_Max_INT	serum alanine aminotransferase measurement	DHODH	CHEMBL960	LEFLUNOMIDE	pneumonia	DHODH_14
ALT_Max_INT	serum alanine aminotransferase measurement	DHODH	CHEMBL960	LEFLUNOMIDE	respiratory disorder	DHODH_14
ALT_Max_INT	serum alanine aminotransferase measurement	DHODH	CHEMBL960	LEFLUNOMIDE	red blood cell sedimentation rate	DHODH_15
ALT_Max_INT	serum alanine aminotransferase measurement	DHODH	CHEMBL960	LEFLUNOMIDE	red blood cell sedimentation rate abnormal	DHODH_15
ALT_Max_INT	serum alanine aminotransferase measurement	DHODH	CHEMBL960	LEFLUNOMIDE	red blood cell sedimentation rate increased	DHODH_15
ALT_Max_INT	serum alanine aminotransferase measurement	DHODH	CHEMBL960	LEFLUNOMIDE	wound	DHODH_16
ALT_Max_INT	serum alanine aminotransferase measurement	DHODH	CHEMBL960	LEFLUNOMIDE	systemic lupus erythematosus	DHODH_17
ALT_Max_INT	serum alanine aminotransferase measurement	DHODH	CHEMBL960	LEFLUNOMIDE	infection	DHODH_18
ALT_Max_INT	serum alanine aminotransferase measurement	DHODH	CHEMBL960	LEFLUNOMIDE	inflammation	DHODH_18
ALT_Max_INT	serum alanine aminotransferase measurement	DHODH	CHEMBL960	LEFLUNOMIDE	alanine aminotransferase increased	DHODH_19
ALT_Max_INT	serum alanine aminotransferase measurement	DHODH	CHEMBL960	LEFLUNOMIDE	aspartate aminotransferase increased	DHODH_19
ALT_Max_INT	serum alanine aminotransferase measurement	DHODH	CHEMBL960	LEFLUNOMIDE	hepatic enzyme increased	DHODH_19
ALT_Max_INT	serum alanine aminotransferase measurement	DHODH	CHEMBL960	LEFLUNOMIDE	liver function test increased	DHODH_19
ALT_Max_INT	serum alanine aminotransferase measurement	DHODH	CHEMBL973	TERIFLUNOMIDE	hepatic enzyme increased	DHODH_19
ALT_Max_INT	serum alanine aminotransferase measurement	DHODH	CHEMBL960	LEFLUNOMIDE	gait disturbance	DHODH_2
ALT_Max_INT	serum alanine aminotransferase measurement	DHODH	CHEMBL960	LEFLUNOMIDE	gait inability	DHODH_2
ALT_Max_INT	serum alanine aminotransferase measurement	DHODH	CHEMBL960	LEFLUNOMIDE	joint range of motion decreased	DHODH_2
ALT_Max_INT	serum alanine aminotransferase measurement	DHODH	CHEMBL960	LEFLUNOMIDE	mobility decreased	DHODH_2
ALT_Max_INT	serum alanine aminotransferase measurement	DHODH	CHEMBL973	TERIFLUNOMIDE	gait disturbance	DHODH_2
ALT_Max_INT	serum alanine aminotransferase measurement	DHODH	CHEMBL960	LEFLUNOMIDE	interstitial lung disease	DHODH_20
ALT_Max_INT	serum alanine aminotransferase measurement	DHODH	CHEMBL960	LEFLUNOMIDE	pulmonary fibrosis	DHODH_20
ALT_Max_INT	serum alanine aminotransferase measurement	DHODH	CHEMBL960	LEFLUNOMIDE	disability	DHODH_21
ALT_Max_INT	serum alanine aminotransferase measurement	DHODH	CHEMBL960	LEFLUNOMIDE	physical disability	DHODH_21
ALT_Max_INT	serum alanine aminotransferase measurement	DHODH	CHEMBL960	LEFLUNOMIDE	discomfort	DHODH_22
ALT_Max_INT	serum alanine aminotransferase measurement	DHODH	CHEMBL960	LEFLUNOMIDE	malaise	DHODH_22
ALT_Max_INT	serum alanine aminotransferase measurement	DHODH	CHEMBL960	LEFLUNOMIDE	pain	DHODH_22
ALT_Max_INT	serum alanine aminotransferase measurement	DHODH	CHEMBL960	LEFLUNOMIDE	abdominal discomfort	DHODH_23
ALT_Max_INT	serum alanine aminotransferase measurement	DHODH	CHEMBL960	LEFLUNOMIDE	abdominal pain upper	DHODH_23
ALT_Max_INT	serum alanine aminotransferase measurement	DHODH	CHEMBL960	LEFLUNOMIDE	joint stiffness	DHODH_24
ALT_Max_INT	serum alanine aminotransferase measurement	DHODH	CHEMBL960	LEFLUNOMIDE	musculoskeletal stiffness	DHODH_24
ALT_Max_INT	serum alanine aminotransferase measurement	DHODH	CHEMBL960	LEFLUNOMIDE	dislocation of vertebra	DHODH_25
ALT_Max_INT	serum alanine aminotransferase measurement	DHODH	CHEMBL960	LEFLUNOMIDE	nodule	DHODH_26
ALT_Max_INT	serum alanine aminotransferase measurement	DHODH	CHEMBL960	LEFLUNOMIDE	rheumatoid nodule	DHODH_26
ALT_Max_INT	serum alanine aminotransferase measurement	DHODH	CHEMBL960	LEFLUNOMIDE	type 2 diabetes mellitus	DHODH_27
ALT_Max_INT	serum alanine aminotransferase measurement	DHODH	CHEMBL960	LEFLUNOMIDE	joint swelling	DHODH_28
ALT_Max_INT	serum alanine aminotransferase measurement	DHODH	CHEMBL960	LEFLUNOMIDE	peripheral swelling	DHODH_28
ALT_Max_INT	serum alanine aminotransferase measurement	DHODH	CHEMBL960	LEFLUNOMIDE	swelling	DHODH_28
ALT_Max_INT	serum alanine aminotransferase measurement	DHODH	CHEMBL960	LEFLUNOMIDE	swollen joint count increased	DHODH_28
ALT_Max_INT	serum alanine aminotransferase measurement	DHODH	CHEMBL960	LEFLUNOMIDE	liver function test abnormal	DHODH_29
ALT_Max_INT	serum alanine aminotransferase measurement	DHODH	CHEMBL960	LEFLUNOMIDE	therapeutic product effect decreased	DHODH_3
ALT_Max_INT	serum alanine aminotransferase measurement	DHODH	CHEMBL960	LEFLUNOMIDE	therapeutic product effect incomplete	DHODH_3
ALT_Max_INT	serum alanine aminotransferase measurement	DHODH	CHEMBL960	LEFLUNOMIDE	therapeutic response decreased	DHODH_3
ALT_Max_INT	serum alanine aminotransferase measurement	DHODH	CHEMBL960	LEFLUNOMIDE	therapy non-responder	DHODH_3
ALT_Max_INT	serum alanine aminotransferase measurement	DHODH	CHEMBL960	LEFLUNOMIDE	treatment failure	DHODH_3
ALT_Max_INT	serum alanine aminotransferase measurement	DHODH	CHEMBL960	LEFLUNOMIDE	pain in extremity	DHODH_30
ALT_Max_INT	serum alanine aminotransferase measurement	DHODH	CHEMBL960	LEFLUNOMIDE	muscle injury	DHODH_31
ALT_Max_INT	serum alanine aminotransferase measurement	DHODH	CHEMBL960	LEFLUNOMIDE	folliculitis	DHODH_32
ALT_Max_INT	serum alanine aminotransferase measurement	DHODH	CHEMBL960	LEFLUNOMIDE	weight increased	DHODH_33
ALT_Max_INT	serum alanine aminotransferase measurement	DHODH	CHEMBL960	LEFLUNOMIDE	impaired work ability	DHODH_34
ALT_Max_INT	serum alanine aminotransferase measurement	DHODH	CHEMBL960	LEFLUNOMIDE	glossodynia	DHODH_35
ALT_Max_INT	serum alanine aminotransferase measurement	DHODH	CHEMBL960	LEFLUNOMIDE	pemphigus	DHODH_36
ALT_Max_INT	serum alanine aminotransferase measurement	DHODH	CHEMBL960	LEFLUNOMIDE	apparent death	DHODH_37
ALT_Max_INT	serum alanine aminotransferase measurement	DHODH	CHEMBL960	LEFLUNOMIDE	sleep disorder	DHODH_38
ALT_Max_INT	serum alanine aminotransferase measurement	DHODH	CHEMBL960	LEFLUNOMIDE	sleep disorder due to general medical condition, insomnia type	DHODH_38
ALT_Max_INT	serum alanine aminotransferase measurement	DHODH	CHEMBL960	LEFLUNOMIDE	duodenal ulcer perforation	DHODH_39
ALT_Max_INT	serum alanine aminotransferase measurement	DHODH	CHEMBL960	LEFLUNOMIDE	deformity	DHODH_4
ALT_Max_INT	serum alanine aminotransferase measurement	DHODH	CHEMBL960	LEFLUNOMIDE	finger deformity	DHODH_4
ALT_Max_INT	serum alanine aminotransferase measurement	DHODH	CHEMBL960	LEFLUNOMIDE	foot deformity	DHODH_4
ALT_Max_INT	serum alanine aminotransferase measurement	DHODH	CHEMBL960	LEFLUNOMIDE	hand deformity	DHODH_4
ALT_Max_INT	serum alanine aminotransferase measurement	DHODH	CHEMBL960	LEFLUNOMIDE	limb deformity	DHODH_4
ALT_Max_INT	serum alanine aminotransferase measurement	DHODH	CHEMBL960	LEFLUNOMIDE	musculoskeletal deformity	DHODH_4
ALT_Max_INT	serum alanine aminotransferase measurement	DHODH	CHEMBL960	LEFLUNOMIDE	drug hypersensitivity	DHODH_40
ALT_Max_INT	serum alanine aminotransferase measurement	DHODH	CHEMBL960	LEFLUNOMIDE	drug intolerance	DHODH_40
ALT_Max_INT	serum alanine aminotransferase measurement	DHODH	CHEMBL960	LEFLUNOMIDE	hypersensitivity	DHODH_40
ALT_Max_INT	serum alanine aminotransferase measurement	DHODH	CHEMBL960	LEFLUNOMIDE	non-hodgkin's lymphoma	DHODH_41
ALT_Max_INT	serum alanine aminotransferase measurement	DHODH	CHEMBL960	LEFLUNOMIDE	panniculitis	DHODH_42
ALT_Max_INT	serum alanine aminotransferase measurement	DHODH	CHEMBL960	LEFLUNOMIDE	pulmonary mass	DHODH_43
ALT_Max_INT	serum alanine aminotransferase measurement	DHODH	CHEMBL960	LEFLUNOMIDE	rheumatoid factor positive	DHODH_44
ALT_Max_INT	serum alanine aminotransferase measurement	DHODH	CHEMBL973	TERIFLUNOMIDE	multiple sclerosis	DHODH_45
ALT_Max_INT	serum alanine aminotransferase measurement	DHODH	CHEMBL973	TERIFLUNOMIDE	multiple sclerosis relapse	DHODH_45
ALT_Max_INT	serum alanine aminotransferase measurement	DHODH	CHEMBL960	LEFLUNOMIDE	body temperature increased	DHODH_46
ALT_Max_INT	serum alanine aminotransferase measurement	DHODH	CHEMBL960	LEFLUNOMIDE	breast cancer stage iii	DHODH_47
ALT_Max_INT	serum alanine aminotransferase measurement	DHODH	CHEMBL960	LEFLUNOMIDE	c-reactive protein abnormal	DHODH_48
ALT_Max_INT	serum alanine aminotransferase measurement	DHODH	CHEMBL960	LEFLUNOMIDE	c-reactive protein increased	DHODH_48
ALT_Max_INT	serum alanine aminotransferase measurement	DHODH	CHEMBL960	LEFLUNOMIDE	pericarditis	DHODH_49
ALT_Max_INT	serum alanine aminotransferase measurement	DHODH	CHEMBL960	LEFLUNOMIDE	gastrointestinal disorder	DHODH_5
ALT_Max_INT	serum alanine aminotransferase measurement	DHODH	CHEMBL960	LEFLUNOMIDE	irritable bowel syndrome	DHODH_5
ALT_Max_INT	serum alanine aminotransferase measurement	DHODH	CHEMBL960	LEFLUNOMIDE	infusion related reaction	DHODH_50
ALT_Max_INT	serum alanine aminotransferase measurement	DHODH	CHEMBL960	LEFLUNOMIDE	blood cholesterol increased	DHODH_51
ALT_Max_INT	serum alanine aminotransferase measurement	DHODH	CHEMBL960	LEFLUNOMIDE	diarrhoea	DHODH_52
ALT_Max_INT	serum alanine aminotransferase measurement	DHODH	CHEMBL973	TERIFLUNOMIDE	diarrhoea	DHODH_52
ALT_Max_INT	serum alanine aminotransferase measurement	DHODH	CHEMBL960	LEFLUNOMIDE	ear pain	DHODH_53
ALT_Max_INT	serum alanine aminotransferase measurement	DHODH	CHEMBL960	LEFLUNOMIDE	granuloma skin	DHODH_54
ALT_Max_INT	serum alanine aminotransferase measurement	DHODH	CHEMBL960	LEFLUNOMIDE	headache	DHODH_55
ALT_Max_INT	serum alanine aminotransferase measurement	DHODH	CHEMBL960	LEFLUNOMIDE	sciatica	DHODH_56
ALT_Max_INT	serum alanine aminotransferase measurement	DHODH	CHEMBL960	LEFLUNOMIDE	hypertension	DHODH_57
ALT_Max_INT	serum alanine aminotransferase measurement	DHODH	CHEMBL973	TERIFLUNOMIDE	hypoaesthesia	DHODH_58
ALT_Max_INT	serum alanine aminotransferase measurement	DHODH	CHEMBL973	TERIFLUNOMIDE	paraesthesia	DHODH_58
ALT_Max_INT	serum alanine aminotransferase measurement	DHODH	CHEMBL960	LEFLUNOMIDE	blood parathyroid hormone decreased	DHODH_59
ALT_Max_INT	serum alanine aminotransferase measurement	DHODH	CHEMBL960	LEFLUNOMIDE	arthralgia	DHODH_6
ALT_Max_INT	serum alanine aminotransferase measurement	DHODH	CHEMBL960	LEFLUNOMIDE	arthritis	DHODH_6
ALT_Max_INT	serum alanine aminotransferase measurement	DHODH	CHEMBL960	LEFLUNOMIDE	arthropathy	DHODH_6
ALT_Max_INT	serum alanine aminotransferase measurement	DHODH	CHEMBL960	LEFLUNOMIDE	fibromyalgia	DHODH_6
ALT_Max_INT	serum alanine aminotransferase measurement	DHODH	CHEMBL960	LEFLUNOMIDE	musculoskeletal disorder	DHODH_6
ALT_Max_INT	serum alanine aminotransferase measurement	DHODH	CHEMBL960	LEFLUNOMIDE	musculoskeletal pain	DHODH_6
ALT_Max_INT	serum alanine aminotransferase measurement	DHODH	CHEMBL960	LEFLUNOMIDE	osteoarthritis	DHODH_6
ALT_Max_INT	serum alanine aminotransferase measurement	DHODH	CHEMBL960	LEFLUNOMIDE	enthesopathy	DHODH_60
ALT_Max_INT	serum alanine aminotransferase measurement	DHODH	CHEMBL960	LEFLUNOMIDE	night sweats	DHODH_61
ALT_Max_INT	serum alanine aminotransferase measurement	DHODH	CHEMBL960	LEFLUNOMIDE	impaired healing	DHODH_62
ALT_Max_INT	serum alanine aminotransferase measurement	DHODH	CHEMBL960	LEFLUNOMIDE	loss of personal independence in daily activities	DHODH_63
ALT_Max_INT	serum alanine aminotransferase measurement	DHODH	CHEMBL960	LEFLUNOMIDE	ill-defined disorder	DHODH_64
ALT_Max_INT	serum alanine aminotransferase measurement	DHODH	CHEMBL960	LEFLUNOMIDE	alopecia	DHODH_65
ALT_Max_INT	serum alanine aminotransferase measurement	DHODH	CHEMBL973	TERIFLUNOMIDE	alopecia	DHODH_65
ALT_Max_INT	serum alanine aminotransferase measurement	DHODH	CHEMBL960	LEFLUNOMIDE	drug tolerance decreased	DHODH_66
ALT_Max_INT	serum alanine aminotransferase measurement	DHODH	CHEMBL960	LEFLUNOMIDE	stomatitis	DHODH_67
ALT_Max_INT	serum alanine aminotransferase measurement	DHODH	CHEMBL960	LEFLUNOMIDE	anti-cyclic citrullinated peptide antibody positive	DHODH_68
ALT_Max_INT	serum alanine aminotransferase measurement	DHODH	CHEMBL960	LEFLUNOMIDE	blister	DHODH_69
ALT_Max_INT	serum alanine aminotransferase measurement	DHODH	CHEMBL960	LEFLUNOMIDE	hip arthroplasty	DHODH_7
ALT_Max_INT	serum alanine aminotransferase measurement	DHODH	CHEMBL960	LEFLUNOMIDE	knee arthroplasty	DHODH_7
ALT_Max_INT	serum alanine aminotransferase measurement	DHODH	CHEMBL960	LEFLUNOMIDE	helicobacter infection	DHODH_70
ALT_Max_INT	serum alanine aminotransferase measurement	DHODH	CHEMBL960	LEFLUNOMIDE	blood iron abnormal	DHODH_71
ALT_Max_INT	serum alanine aminotransferase measurement	DHODH	CHEMBL960	LEFLUNOMIDE	fatigue	DHODH_72
ALT_Max_INT	serum alanine aminotransferase measurement	DHODH	CHEMBL960	LEFLUNOMIDE	muscle spasticity	DHODH_73
ALT_Max_INT	serum alanine aminotransferase measurement	DHODH	CHEMBL960	LEFLUNOMIDE	nasopharyngitis	DHODH_8
ALT_Max_INT	serum alanine aminotransferase measurement	DHODH	CHEMBL960	LEFLUNOMIDE	sinusitis	DHODH_8
ALT_Max_INT	serum alanine aminotransferase measurement	DHODH	CHEMBL960	LEFLUNOMIDE	skin necrosis	DHODH_9
ALT_Max_INT	serum alanine aminotransferase measurement	DHODH	CHEMBL960	LEFLUNOMIDE	skin ulcer	DHODH_9
ALT_Max_INT	serum alanine aminotransferase measurement	EPHA2	CHEMBL1421	DASATINIB	pulmonary hypertension	EPHA2_0
ALT_Max_INT	serum alanine aminotransferase measurement	EPHA2	CHEMBL1946170	REGORAFENIB	blood pressure increased	EPHA2_0
ALT_Max_INT	serum alanine aminotransferase measurement	EPHA2	CHEMBL1946170	REGORAFENIB	hypertension	EPHA2_0
ALT_Max_INT	serum alanine aminotransferase measurement	EPHA2	CHEMBL24828	VANDETANIB	hypertension	EPHA2_0
ALT_Max_INT	serum alanine aminotransferase measurement	EPHA2	CHEMBL1946170	REGORAFENIB	mucosal inflammation	EPHA2_1
ALT_Max_INT	serum alanine aminotransferase measurement	EPHA2	CHEMBL1946170	REGORAFENIB	oral pain	EPHA2_1
ALT_Max_INT	serum alanine aminotransferase measurement	EPHA2	CHEMBL1946170	REGORAFENIB	stomatitis	EPHA2_1
ALT_Max_INT	serum alanine aminotransferase measurement	EPHA2	CHEMBL24828	VANDETANIB	mucosal inflammation	EPHA2_1
ALT_Max_INT	serum alanine aminotransferase measurement	EPHA2	CHEMBL24828	VANDETANIB	stomatitis	EPHA2_1
ALT_Max_INT	serum alanine aminotransferase measurement	EPHA2	CHEMBL1946170	REGORAFENIB	dry mouth	EPHA2_10
ALT_Max_INT	serum alanine aminotransferase measurement	EPHA2	CHEMBL1946170	REGORAFENIB	dry skin	EPHA2_10
ALT_Max_INT	serum alanine aminotransferase measurement	EPHA2	CHEMBL1946170	REGORAFENIB	colon cancer	EPHA2_11
ALT_Max_INT	serum alanine aminotransferase measurement	EPHA2	CHEMBL1946170	REGORAFENIB	colon cancer metastatic	EPHA2_11
ALT_Max_INT	serum alanine aminotransferase measurement	EPHA2	CHEMBL1946170	REGORAFENIB	colorectal cancer	EPHA2_11
ALT_Max_INT	serum alanine aminotransferase measurement	EPHA2	CHEMBL1946170	REGORAFENIB	colorectal cancer metastatic	EPHA2_11
ALT_Max_INT	serum alanine aminotransferase measurement	EPHA2	CHEMBL1421	DASATINIB	fatigue	EPHA2_12
ALT_Max_INT	serum alanine aminotransferase measurement	EPHA2	CHEMBL1946170	REGORAFENIB	fatigue	EPHA2_12
ALT_Max_INT	serum alanine aminotransferase measurement	EPHA2	CHEMBL1946170	REGORAFENIB	asthenia	EPHA2_12
ALT_Max_INT	serum alanine aminotransferase measurement	EPHA2	CHEMBL24828	VANDETANIB	blood cholesterol increased	EPHA2_13
ALT_Max_INT	serum alanine aminotransferase measurement	EPHA2	CHEMBL24828	VANDETANIB	blood triglycerides increased	EPHA2_13
ALT_Max_INT	serum alanine aminotransferase measurement	EPHA2	CHEMBL24828	VANDETANIB	metastases to central nervous system	EPHA2_14
ALT_Max_INT	serum alanine aminotransferase measurement	EPHA2	CHEMBL1946170	REGORAFENIB	decreased appetite	EPHA2_15
ALT_Max_INT	serum alanine aminotransferase measurement	EPHA2	CHEMBL1946170	REGORAFENIB	weight decreased	EPHA2_15
ALT_Max_INT	serum alanine aminotransferase measurement	EPHA2	CHEMBL24828	VANDETANIB	vaginal neoplasm	EPHA2_16
ALT_Max_INT	serum alanine aminotransferase measurement	EPHA2	CHEMBL1946170	REGORAFENIB	gait disturbance	EPHA2_17
ALT_Max_INT	serum alanine aminotransferase measurement	EPHA2	CHEMBL24828	VANDETANIB	ataxia	EPHA2_17
ALT_Max_INT	serum alanine aminotransferase measurement	EPHA2	CHEMBL1946170	REGORAFENIB	carcinoembryonic antigen increased	EPHA2_18
ALT_Max_INT	serum alanine aminotransferase measurement	EPHA2	CHEMBL1946170	REGORAFENIB	tumour marker increased	EPHA2_18
ALT_Max_INT	serum alanine aminotransferase measurement	EPHA2	CHEMBL24828	VANDETANIB	ocular hyperaemia	EPHA2_19
ALT_Max_INT	serum alanine aminotransferase measurement	EPHA2	CHEMBL24828	VANDETANIB	blood calcitonin increased	EPHA2_2
ALT_Max_INT	serum alanine aminotransferase measurement	EPHA2	CHEMBL24828	VANDETANIB	blood thyroid stimulating hormone increased	EPHA2_2
ALT_Max_INT	serum alanine aminotransferase measurement	EPHA2	CHEMBL1421	DASATINIB	fluid retention	EPHA2_20
ALT_Max_INT	serum alanine aminotransferase measurement	EPHA2	CHEMBL1946170	REGORAFENIB	dehydration	EPHA2_20
ALT_Max_INT	serum alanine aminotransferase measurement	EPHA2	CHEMBL24828	VANDETANIB	flatulence	EPHA2_21
ALT_Max_INT	serum alanine aminotransferase measurement	EPHA2	CHEMBL1946170	REGORAFENIB	palmar-plantar erythrodysaesthesia syndrome	EPHA2_22
ALT_Max_INT	serum alanine aminotransferase measurement	EPHA2	CHEMBL24828	VANDETANIB	palmar-plantar erythrodysaesthesia syndrome	EPHA2_22
ALT_Max_INT	serum alanine aminotransferase measurement	EPHA2	CHEMBL24828	VANDETANIB	acne	EPHA2_23
ALT_Max_INT	serum alanine aminotransferase measurement	EPHA2	CHEMBL24828	VANDETANIB	dermatitis acneiform	EPHA2_23
ALT_Max_INT	serum alanine aminotransferase measurement	EPHA2	CHEMBL24828	VANDETANIB	folliculitis	EPHA2_23
ALT_Max_INT	serum alanine aminotransferase measurement	EPHA2	CHEMBL24828	VANDETANIB	facial paralysis	EPHA2_24
ALT_Max_INT	serum alanine aminotransferase measurement	EPHA2	CHEMBL1421	DASATINIB	diarrhoea	EPHA2_25
ALT_Max_INT	serum alanine aminotransferase measurement	EPHA2	CHEMBL1946170	REGORAFENIB	constipation	EPHA2_25
ALT_Max_INT	serum alanine aminotransferase measurement	EPHA2	CHEMBL1946170	REGORAFENIB	diarrhoea	EPHA2_25
ALT_Max_INT	serum alanine aminotransferase measurement	EPHA2	CHEMBL24828	VANDETANIB	diarrhoea	EPHA2_25
ALT_Max_INT	serum alanine aminotransferase measurement	EPHA2	CHEMBL1421	DASATINIB	chylothorax	EPHA2_26
ALT_Max_INT	serum alanine aminotransferase measurement	EPHA2	CHEMBL1421	DASATINIB	pericardial effusion	EPHA2_26
ALT_Max_INT	serum alanine aminotransferase measurement	EPHA2	CHEMBL1421	DASATINIB	pleural effusion	EPHA2_26
ALT_Max_INT	serum alanine aminotransferase measurement	EPHA2	CHEMBL1421	DASATINIB	malignant neoplasm progression	EPHA2_27
ALT_Max_INT	serum alanine aminotransferase measurement	EPHA2	CHEMBL24828	VANDETANIB	disease progression	EPHA2_27
ALT_Max_INT	serum alanine aminotransferase measurement	EPHA2	CHEMBL24828	VANDETANIB	malignant neoplasm progression	EPHA2_27
ALT_Max_INT	serum alanine aminotransferase measurement	EPHA2	CHEMBL1946170	REGORAFENIB	neuropathy peripheral	EPHA2_28
ALT_Max_INT	serum alanine aminotransferase measurement	EPHA2	CHEMBL24828	VANDETANIB	insomnia	EPHA2_29
ALT_Max_INT	serum alanine aminotransferase measurement	EPHA2	CHEMBL1421	DASATINIB	pulmonary oedema	EPHA2_3
ALT_Max_INT	serum alanine aminotransferase measurement	EPHA2	CHEMBL24828	VANDETANIB	pulmonary embolism	EPHA2_3
ALT_Max_INT	serum alanine aminotransferase measurement	EPHA2	CHEMBL1946170	REGORAFENIB	hyperkeratosis	EPHA2_30
ALT_Max_INT	serum alanine aminotransferase measurement	EPHA2	CHEMBL24828	VANDETANIB	myoclonus	EPHA2_31
ALT_Max_INT	serum alanine aminotransferase measurement	EPHA2	CHEMBL24828	VANDETANIB	lymphocyte count decreased	EPHA2_32
ALT_Max_INT	serum alanine aminotransferase measurement	EPHA2	CHEMBL24828	VANDETANIB	brain stem glioma	EPHA2_33
ALT_Max_INT	serum alanine aminotransferase measurement	EPHA2	CHEMBL24828	VANDETANIB	thyroid cancer	EPHA2_34
ALT_Max_INT	serum alanine aminotransferase measurement	EPHA2	CHEMBL1421	DASATINIB	hospitalisation	EPHA2_35
ALT_Max_INT	serum alanine aminotransferase measurement	EPHA2	CHEMBL1946170	REGORAFENIB	hospitalisation	EPHA2_35
ALT_Max_INT	serum alanine aminotransferase measurement	EPHA2	CHEMBL1946170	REGORAFENIB	dysphonia	EPHA2_36
ALT_Max_INT	serum alanine aminotransferase measurement	EPHA2	CHEMBL24828	VANDETANIB	electrocardiogram qt interval abnormal	EPHA2_37
ALT_Max_INT	serum alanine aminotransferase measurement	EPHA2	CHEMBL24828	VANDETANIB	electrocardiogram qt prolonged	EPHA2_37
ALT_Max_INT	serum alanine aminotransferase measurement	EPHA2	CHEMBL24828	VANDETANIB	hemiparesis	EPHA2_38
ALT_Max_INT	serum alanine aminotransferase measurement	EPHA2	CHEMBL1421	DASATINIB	philadelphia chromosome positive	EPHA2_39
ALT_Max_INT	serum alanine aminotransferase measurement	EPHA2	CHEMBL1946170	REGORAFENIB	metastases to liver	EPHA2_4
ALT_Max_INT	serum alanine aminotransferase measurement	EPHA2	CHEMBL1946170	REGORAFENIB	metastases to lung	EPHA2_4
ALT_Max_INT	serum alanine aminotransferase measurement	EPHA2	CHEMBL24828	VANDETANIB	metastases to liver	EPHA2_4
ALT_Max_INT	serum alanine aminotransferase measurement	EPHA2	CHEMBL1946170	REGORAFENIB	skin exfoliation	EPHA2_40
ALT_Max_INT	serum alanine aminotransferase measurement	EPHA2	CHEMBL1946170	REGORAFENIB	alpha 1 foetoprotein increased	EPHA2_41
ALT_Max_INT	serum alanine aminotransferase measurement	EPHA2	CHEMBL1946170	REGORAFENIB	pyrexia	EPHA2_42
ALT_Max_INT	serum alanine aminotransferase measurement	EPHA2	CHEMBL1946170	REGORAFENIB	exercise tolerance decreased	EPHA2_43
ALT_Max_INT	serum alanine aminotransferase measurement	EPHA2	CHEMBL24828	VANDETANIB	detachment of retinal pigment epithelium	EPHA2_44
ALT_Max_INT	serum alanine aminotransferase measurement	EPHA2	CHEMBL1946170	REGORAFENIB	hepatocellular carcinoma	EPHA2_45
ALT_Max_INT	serum alanine aminotransferase measurement	EPHA2	CHEMBL1421	DASATINIB	cytogenetic analysis abnormal	EPHA2_46
ALT_Max_INT	serum alanine aminotransferase measurement	EPHA2	CHEMBL24828	VANDETANIB	haematocrit increased	EPHA2_47
ALT_Max_INT	serum alanine aminotransferase measurement	EPHA2	CHEMBL1946170	REGORAFENIB	skin toxicity	EPHA2_48
ALT_Max_INT	serum alanine aminotransferase measurement	EPHA2	CHEMBL1946170	REGORAFENIB	skin fissures	EPHA2_49
ALT_Max_INT	serum alanine aminotransferase measurement	EPHA2	CHEMBL1946170	REGORAFENIB	ascites	EPHA2_5
ALT_Max_INT	serum alanine aminotransferase measurement	EPHA2	CHEMBL24828	VANDETANIB	abdominal distension	EPHA2_5
ALT_Max_INT	serum alanine aminotransferase measurement	EPHA2	CHEMBL1946170	REGORAFENIB	hepatic function abnormal	EPHA2_50
ALT_Max_INT	serum alanine aminotransferase measurement	EPHA2	CHEMBL24828	VANDETANIB	gastrooesophageal reflux disease	EPHA2_51
ALT_Max_INT	serum alanine aminotransferase measurement	EPHA2	CHEMBL24828	VANDETANIB	reflux gastritis	EPHA2_51
ALT_Max_INT	serum alanine aminotransferase measurement	EPHA2	CHEMBL1946170	REGORAFENIB	abdominal pain	EPHA2_52
ALT_Max_INT	serum alanine aminotransferase measurement	EPHA2	CHEMBL1946170	REGORAFENIB	abdominal pain upper	EPHA2_52
ALT_Max_INT	serum alanine aminotransferase measurement	EPHA2	CHEMBL24828	VANDETANIB	blood creatinine increased	EPHA2_53
ALT_Max_INT	serum alanine aminotransferase measurement	EPHA2	CHEMBL24828	VANDETANIB	cornea verticillata	EPHA2_54
ALT_Max_INT	serum alanine aminotransferase measurement	EPHA2	CHEMBL1946170	REGORAFENIB	gastrointestinal stromal tumour	EPHA2_55
ALT_Max_INT	serum alanine aminotransferase measurement	EPHA2	CHEMBL24828	VANDETANIB	photosensitivity reaction	EPHA2_56
ALT_Max_INT	serum alanine aminotransferase measurement	EPHA2	CHEMBL1946170	REGORAFENIB	nausea	EPHA2_57
ALT_Max_INT	serum alanine aminotransferase measurement	EPHA2	CHEMBL1946170	REGORAFENIB	blood bilirubin increased	EPHA2_58
ALT_Max_INT	serum alanine aminotransferase measurement	EPHA2	CHEMBL1421	DASATINIB	chronic myeloid leukaemia	EPHA2_59
ALT_Max_INT	serum alanine aminotransferase measurement	EPHA2	CHEMBL1946170	REGORAFENIB	erythema	EPHA2_6
ALT_Max_INT	serum alanine aminotransferase measurement	EPHA2	CHEMBL1946170	REGORAFENIB	rash	EPHA2_6
ALT_Max_INT	serum alanine aminotransferase measurement	EPHA2	CHEMBL24828	VANDETANIB	alanine aminotransferase increased	EPHA2_60
ALT_Max_INT	serum alanine aminotransferase measurement	EPHA2	CHEMBL1421	DASATINIB	acute lymphocytic leukaemia recurrent	EPHA2_61
ALT_Max_INT	serum alanine aminotransferase measurement	EPHA2	CHEMBL1946170	REGORAFENIB	blister	EPHA2_62
ALT_Max_INT	serum alanine aminotransferase measurement	EPHA2	CHEMBL24828	VANDETANIB	magnetic resonance imaging abnormal	EPHA2_63
ALT_Max_INT	serum alanine aminotransferase measurement	EPHA2	CHEMBL24828	VANDETANIB	metastases to bone	EPHA2_64
ALT_Max_INT	serum alanine aminotransferase measurement	EPHA2	CHEMBL1946170	REGORAFENIB	pain in extremity	EPHA2_65
ALT_Max_INT	serum alanine aminotransferase measurement	EPHA2	CHEMBL1946170	REGORAFENIB	hepatic encephalopathy	EPHA2_66
ALT_Max_INT	serum alanine aminotransferase measurement	EPHA2	CHEMBL24828	VANDETANIB	hypocalcaemia	EPHA2_7
ALT_Max_INT	serum alanine aminotransferase measurement	EPHA2	CHEMBL24828	VANDETANIB	hypophagia	EPHA2_7
ALT_Max_INT	serum alanine aminotransferase measurement	EPHA2	CHEMBL24828	VANDETANIB	hypophosphataemia	EPHA2_7
ALT_Max_INT	serum alanine aminotransferase measurement	EPHA2	CHEMBL24828	VANDETANIB	neutrophil count decreased	EPHA2_8
ALT_Max_INT	serum alanine aminotransferase measurement	EPHA2	CHEMBL24828	VANDETANIB	pancytopenia	EPHA2_8
ALT_Max_INT	serum alanine aminotransferase measurement	EPHA2	CHEMBL1421	DASATINIB	drug intolerance	EPHA2_9
ALT_Max_INT	serum alanine aminotransferase measurement	EPHA2	CHEMBL1421	DASATINIB	drug resistance	EPHA2_9
ALT_Mean	serum alanine aminotransferase measurement	DHODH	CHEMBL960	LEFLUNOMIDE	psoriatic arthropathy	DHODH_0
ALT_Mean	serum alanine aminotransferase measurement	DHODH	CHEMBL960	LEFLUNOMIDE	rheumatic fever	DHODH_0
ALT_Mean	serum alanine aminotransferase measurement	DHODH	CHEMBL960	LEFLUNOMIDE	rheumatoid arthritis	DHODH_0
ALT_Mean	serum alanine aminotransferase measurement	DHODH	CHEMBL960	LEFLUNOMIDE	pruritus	DHODH_1
ALT_Mean	serum alanine aminotransferase measurement	DHODH	CHEMBL960	LEFLUNOMIDE	rash	DHODH_1
ALT_Mean	serum alanine aminotransferase measurement	DHODH	CHEMBL960	LEFLUNOMIDE	urticaria	DHODH_1
ALT_Mean	serum alanine aminotransferase measurement	DHODH	CHEMBL960	LEFLUNOMIDE	nausea	DHODH_10
ALT_Mean	serum alanine aminotransferase measurement	DHODH	CHEMBL960	LEFLUNOMIDE	vomiting	DHODH_10
ALT_Mean	serum alanine aminotransferase measurement	DHODH	CHEMBL960	LEFLUNOMIDE	synovitis	DHODH_11
ALT_Mean	serum alanine aminotransferase measurement	DHODH	CHEMBL960	LEFLUNOMIDE	tenosynovitis	DHODH_11
ALT_Mean	serum alanine aminotransferase measurement	DHODH	CHEMBL960	LEFLUNOMIDE	bone erosion	DHODH_12
ALT_Mean	serum alanine aminotransferase measurement	DHODH	CHEMBL960	LEFLUNOMIDE	osteoporosis	DHODH_12
ALT_Mean	serum alanine aminotransferase measurement	DHODH	CHEMBL960	LEFLUNOMIDE	condition aggravated	DHODH_13
ALT_Mean	serum alanine aminotransferase measurement	DHODH	CHEMBL960	LEFLUNOMIDE	general physical health deterioration	DHODH_13
ALT_Mean	serum alanine aminotransferase measurement	DHODH	CHEMBL960	LEFLUNOMIDE	lower respiratory tract infection	DHODH_14
ALT_Mean	serum alanine aminotransferase measurement	DHODH	CHEMBL960	LEFLUNOMIDE	pneumonia	DHODH_14
ALT_Mean	serum alanine aminotransferase measurement	DHODH	CHEMBL960	LEFLUNOMIDE	respiratory disorder	DHODH_14
ALT_Mean	serum alanine aminotransferase measurement	DHODH	CHEMBL960	LEFLUNOMIDE	red blood cell sedimentation rate	DHODH_15
ALT_Mean	serum alanine aminotransferase measurement	DHODH	CHEMBL960	LEFLUNOMIDE	red blood cell sedimentation rate abnormal	DHODH_15
ALT_Mean	serum alanine aminotransferase measurement	DHODH	CHEMBL960	LEFLUNOMIDE	red blood cell sedimentation rate increased	DHODH_15
ALT_Mean	serum alanine aminotransferase measurement	DHODH	CHEMBL960	LEFLUNOMIDE	wound	DHODH_16
ALT_Mean	serum alanine aminotransferase measurement	DHODH	CHEMBL960	LEFLUNOMIDE	systemic lupus erythematosus	DHODH_17
ALT_Mean	serum alanine aminotransferase measurement	DHODH	CHEMBL960	LEFLUNOMIDE	infection	DHODH_18
ALT_Mean	serum alanine aminotransferase measurement	DHODH	CHEMBL960	LEFLUNOMIDE	inflammation	DHODH_18
ALT_Mean	serum alanine aminotransferase measurement	DHODH	CHEMBL960	LEFLUNOMIDE	alanine aminotransferase increased	DHODH_19
ALT_Mean	serum alanine aminotransferase measurement	DHODH	CHEMBL960	LEFLUNOMIDE	aspartate aminotransferase increased	DHODH_19
ALT_Mean	serum alanine aminotransferase measurement	DHODH	CHEMBL960	LEFLUNOMIDE	hepatic enzyme increased	DHODH_19
ALT_Mean	serum alanine aminotransferase measurement	DHODH	CHEMBL960	LEFLUNOMIDE	liver function test increased	DHODH_19
ALT_Mean	serum alanine aminotransferase measurement	DHODH	CHEMBL973	TERIFLUNOMIDE	hepatic enzyme increased	DHODH_19
ALT_Mean	serum alanine aminotransferase measurement	DHODH	CHEMBL960	LEFLUNOMIDE	gait disturbance	DHODH_2
ALT_Mean	serum alanine aminotransferase measurement	DHODH	CHEMBL960	LEFLUNOMIDE	gait inability	DHODH_2
ALT_Mean	serum alanine aminotransferase measurement	DHODH	CHEMBL960	LEFLUNOMIDE	joint range of motion decreased	DHODH_2
ALT_Mean	serum alanine aminotransferase measurement	DHODH	CHEMBL960	LEFLUNOMIDE	mobility decreased	DHODH_2
ALT_Mean	serum alanine aminotransferase measurement	DHODH	CHEMBL973	TERIFLUNOMIDE	gait disturbance	DHODH_2
ALT_Mean	serum alanine aminotransferase measurement	DHODH	CHEMBL960	LEFLUNOMIDE	interstitial lung disease	DHODH_20
ALT_Mean	serum alanine aminotransferase measurement	DHODH	CHEMBL960	LEFLUNOMIDE	pulmonary fibrosis	DHODH_20
ALT_Mean	serum alanine aminotransferase measurement	DHODH	CHEMBL960	LEFLUNOMIDE	disability	DHODH_21
ALT_Mean	serum alanine aminotransferase measurement	DHODH	CHEMBL960	LEFLUNOMIDE	physical disability	DHODH_21
ALT_Mean	serum alanine aminotransferase measurement	DHODH	CHEMBL960	LEFLUNOMIDE	discomfort	DHODH_22
ALT_Mean	serum alanine aminotransferase measurement	DHODH	CHEMBL960	LEFLUNOMIDE	malaise	DHODH_22
ALT_Mean	serum alanine aminotransferase measurement	DHODH	CHEMBL960	LEFLUNOMIDE	pain	DHODH_22
ALT_Mean	serum alanine aminotransferase measurement	DHODH	CHEMBL960	LEFLUNOMIDE	abdominal discomfort	DHODH_23
ALT_Mean	serum alanine aminotransferase measurement	DHODH	CHEMBL960	LEFLUNOMIDE	abdominal pain upper	DHODH_23
ALT_Mean	serum alanine aminotransferase measurement	DHODH	CHEMBL960	LEFLUNOMIDE	joint stiffness	DHODH_24
ALT_Mean	serum alanine aminotransferase measurement	DHODH	CHEMBL960	LEFLUNOMIDE	musculoskeletal stiffness	DHODH_24
ALT_Mean	serum alanine aminotransferase measurement	DHODH	CHEMBL960	LEFLUNOMIDE	dislocation of vertebra	DHODH_25
ALT_Mean	serum alanine aminotransferase measurement	DHODH	CHEMBL960	LEFLUNOMIDE	nodule	DHODH_26
ALT_Mean	serum alanine aminotransferase measurement	DHODH	CHEMBL960	LEFLUNOMIDE	rheumatoid nodule	DHODH_26
ALT_Mean	serum alanine aminotransferase measurement	DHODH	CHEMBL960	LEFLUNOMIDE	type 2 diabetes mellitus	DHODH_27
ALT_Mean	serum alanine aminotransferase measurement	DHODH	CHEMBL960	LEFLUNOMIDE	joint swelling	DHODH_28
ALT_Mean	serum alanine aminotransferase measurement	DHODH	CHEMBL960	LEFLUNOMIDE	peripheral swelling	DHODH_28
ALT_Mean	serum alanine aminotransferase measurement	DHODH	CHEMBL960	LEFLUNOMIDE	swelling	DHODH_28
ALT_Mean	serum alanine aminotransferase measurement	DHODH	CHEMBL960	LEFLUNOMIDE	swollen joint count increased	DHODH_28
ALT_Mean	serum alanine aminotransferase measurement	DHODH	CHEMBL960	LEFLUNOMIDE	liver function test abnormal	DHODH_29
ALT_Mean	serum alanine aminotransferase measurement	DHODH	CHEMBL960	LEFLUNOMIDE	therapeutic product effect decreased	DHODH_3
ALT_Mean	serum alanine aminotransferase measurement	DHODH	CHEMBL960	LEFLUNOMIDE	therapeutic product effect incomplete	DHODH_3
ALT_Mean	serum alanine aminotransferase measurement	DHODH	CHEMBL960	LEFLUNOMIDE	therapeutic response decreased	DHODH_3
ALT_Mean	serum alanine aminotransferase measurement	DHODH	CHEMBL960	LEFLUNOMIDE	therapy non-responder	DHODH_3
ALT_Mean	serum alanine aminotransferase measurement	DHODH	CHEMBL960	LEFLUNOMIDE	treatment failure	DHODH_3
ALT_Mean	serum alanine aminotransferase measurement	DHODH	CHEMBL960	LEFLUNOMIDE	pain in extremity	DHODH_30
ALT_Mean	serum alanine aminotransferase measurement	DHODH	CHEMBL960	LEFLUNOMIDE	muscle injury	DHODH_31
ALT_Mean	serum alanine aminotransferase measurement	DHODH	CHEMBL960	LEFLUNOMIDE	folliculitis	DHODH_32
ALT_Mean	serum alanine aminotransferase measurement	DHODH	CHEMBL960	LEFLUNOMIDE	weight increased	DHODH_33
ALT_Mean	serum alanine aminotransferase measurement	DHODH	CHEMBL960	LEFLUNOMIDE	impaired work ability	DHODH_34
ALT_Mean	serum alanine aminotransferase measurement	DHODH	CHEMBL960	LEFLUNOMIDE	glossodynia	DHODH_35
ALT_Mean	serum alanine aminotransferase measurement	DHODH	CHEMBL960	LEFLUNOMIDE	pemphigus	DHODH_36
ALT_Mean	serum alanine aminotransferase measurement	DHODH	CHEMBL960	LEFLUNOMIDE	apparent death	DHODH_37
ALT_Mean	serum alanine aminotransferase measurement	DHODH	CHEMBL960	LEFLUNOMIDE	sleep disorder	DHODH_38
ALT_Mean	serum alanine aminotransferase measurement	DHODH	CHEMBL960	LEFLUNOMIDE	sleep disorder due to general medical condition, insomnia type	DHODH_38
ALT_Mean	serum alanine aminotransferase measurement	DHODH	CHEMBL960	LEFLUNOMIDE	duodenal ulcer perforation	DHODH_39
ALT_Mean	serum alanine aminotransferase measurement	DHODH	CHEMBL960	LEFLUNOMIDE	deformity	DHODH_4
ALT_Mean	serum alanine aminotransferase measurement	DHODH	CHEMBL960	LEFLUNOMIDE	finger deformity	DHODH_4
ALT_Mean	serum alanine aminotransferase measurement	DHODH	CHEMBL960	LEFLUNOMIDE	foot deformity	DHODH_4
ALT_Mean	serum alanine aminotransferase measurement	DHODH	CHEMBL960	LEFLUNOMIDE	hand deformity	DHODH_4
ALT_Mean	serum alanine aminotransferase measurement	DHODH	CHEMBL960	LEFLUNOMIDE	limb deformity	DHODH_4
ALT_Mean	serum alanine aminotransferase measurement	DHODH	CHEMBL960	LEFLUNOMIDE	musculoskeletal deformity	DHODH_4
ALT_Mean	serum alanine aminotransferase measurement	DHODH	CHEMBL960	LEFLUNOMIDE	drug hypersensitivity	DHODH_40
ALT_Mean	serum alanine aminotransferase measurement	DHODH	CHEMBL960	LEFLUNOMIDE	drug intolerance	DHODH_40
ALT_Mean	serum alanine aminotransferase measurement	DHODH	CHEMBL960	LEFLUNOMIDE	hypersensitivity	DHODH_40
ALT_Mean	serum alanine aminotransferase measurement	DHODH	CHEMBL960	LEFLUNOMIDE	non-hodgkin's lymphoma	DHODH_41
ALT_Mean	serum alanine aminotransferase measurement	DHODH	CHEMBL960	LEFLUNOMIDE	panniculitis	DHODH_42
ALT_Mean	serum alanine aminotransferase measurement	DHODH	CHEMBL960	LEFLUNOMIDE	pulmonary mass	DHODH_43
ALT_Mean	serum alanine aminotransferase measurement	DHODH	CHEMBL960	LEFLUNOMIDE	rheumatoid factor positive	DHODH_44
ALT_Mean	serum alanine aminotransferase measurement	DHODH	CHEMBL973	TERIFLUNOMIDE	multiple sclerosis	DHODH_45
ALT_Mean	serum alanine aminotransferase measurement	DHODH	CHEMBL973	TERIFLUNOMIDE	multiple sclerosis relapse	DHODH_45
ALT_Mean	serum alanine aminotransferase measurement	DHODH	CHEMBL960	LEFLUNOMIDE	body temperature increased	DHODH_46
ALT_Mean	serum alanine aminotransferase measurement	DHODH	CHEMBL960	LEFLUNOMIDE	breast cancer stage iii	DHODH_47
ALT_Mean	serum alanine aminotransferase measurement	DHODH	CHEMBL960	LEFLUNOMIDE	c-reactive protein abnormal	DHODH_48
ALT_Mean	serum alanine aminotransferase measurement	DHODH	CHEMBL960	LEFLUNOMIDE	c-reactive protein increased	DHODH_48
ALT_Mean	serum alanine aminotransferase measurement	DHODH	CHEMBL960	LEFLUNOMIDE	pericarditis	DHODH_49
ALT_Mean	serum alanine aminotransferase measurement	DHODH	CHEMBL960	LEFLUNOMIDE	gastrointestinal disorder	DHODH_5
ALT_Mean	serum alanine aminotransferase measurement	DHODH	CHEMBL960	LEFLUNOMIDE	irritable bowel syndrome	DHODH_5
ALT_Mean	serum alanine aminotransferase measurement	DHODH	CHEMBL960	LEFLUNOMIDE	infusion related reaction	DHODH_50
ALT_Mean	serum alanine aminotransferase measurement	DHODH	CHEMBL960	LEFLUNOMIDE	blood cholesterol increased	DHODH_51
ALT_Mean	serum alanine aminotransferase measurement	DHODH	CHEMBL960	LEFLUNOMIDE	diarrhoea	DHODH_52
ALT_Mean	serum alanine aminotransferase measurement	DHODH	CHEMBL973	TERIFLUNOMIDE	diarrhoea	DHODH_52
ALT_Mean	serum alanine aminotransferase measurement	DHODH	CHEMBL960	LEFLUNOMIDE	ear pain	DHODH_53
ALT_Mean	serum alanine aminotransferase measurement	DHODH	CHEMBL960	LEFLUNOMIDE	granuloma skin	DHODH_54
ALT_Mean	serum alanine aminotransferase measurement	DHODH	CHEMBL960	LEFLUNOMIDE	headache	DHODH_55
ALT_Mean	serum alanine aminotransferase measurement	DHODH	CHEMBL960	LEFLUNOMIDE	sciatica	DHODH_56
ALT_Mean	serum alanine aminotransferase measurement	DHODH	CHEMBL960	LEFLUNOMIDE	hypertension	DHODH_57
ALT_Mean	serum alanine aminotransferase measurement	DHODH	CHEMBL973	TERIFLUNOMIDE	hypoaesthesia	DHODH_58
ALT_Mean	serum alanine aminotransferase measurement	DHODH	CHEMBL973	TERIFLUNOMIDE	paraesthesia	DHODH_58
ALT_Mean	serum alanine aminotransferase measurement	DHODH	CHEMBL960	LEFLUNOMIDE	blood parathyroid hormone decreased	DHODH_59
ALT_Mean	serum alanine aminotransferase measurement	DHODH	CHEMBL960	LEFLUNOMIDE	arthralgia	DHODH_6
ALT_Mean	serum alanine aminotransferase measurement	DHODH	CHEMBL960	LEFLUNOMIDE	arthritis	DHODH_6
ALT_Mean	serum alanine aminotransferase measurement	DHODH	CHEMBL960	LEFLUNOMIDE	arthropathy	DHODH_6
ALT_Mean	serum alanine aminotransferase measurement	DHODH	CHEMBL960	LEFLUNOMIDE	fibromyalgia	DHODH_6
ALT_Mean	serum alanine aminotransferase measurement	DHODH	CHEMBL960	LEFLUNOMIDE	musculoskeletal disorder	DHODH_6
ALT_Mean	serum alanine aminotransferase measurement	DHODH	CHEMBL960	LEFLUNOMIDE	musculoskeletal pain	DHODH_6
ALT_Mean	serum alanine aminotransferase measurement	DHODH	CHEMBL960	LEFLUNOMIDE	osteoarthritis	DHODH_6
ALT_Mean	serum alanine aminotransferase measurement	DHODH	CHEMBL960	LEFLUNOMIDE	enthesopathy	DHODH_60
ALT_Mean	serum alanine aminotransferase measurement	DHODH	CHEMBL960	LEFLUNOMIDE	night sweats	DHODH_61
ALT_Mean	serum alanine aminotransferase measurement	DHODH	CHEMBL960	LEFLUNOMIDE	impaired healing	DHODH_62
ALT_Mean	serum alanine aminotransferase measurement	DHODH	CHEMBL960	LEFLUNOMIDE	loss of personal independence in daily activities	DHODH_63
ALT_Mean	serum alanine aminotransferase measurement	DHODH	CHEMBL960	LEFLUNOMIDE	ill-defined disorder	DHODH_64
ALT_Mean	serum alanine aminotransferase measurement	DHODH	CHEMBL960	LEFLUNOMIDE	alopecia	DHODH_65
ALT_Mean	serum alanine aminotransferase measurement	DHODH	CHEMBL973	TERIFLUNOMIDE	alopecia	DHODH_65
ALT_Mean	serum alanine aminotransferase measurement	DHODH	CHEMBL960	LEFLUNOMIDE	drug tolerance decreased	DHODH_66
ALT_Mean	serum alanine aminotransferase measurement	DHODH	CHEMBL960	LEFLUNOMIDE	stomatitis	DHODH_67
ALT_Mean	serum alanine aminotransferase measurement	DHODH	CHEMBL960	LEFLUNOMIDE	anti-cyclic citrullinated peptide antibody positive	DHODH_68
ALT_Mean	serum alanine aminotransferase measurement	DHODH	CHEMBL960	LEFLUNOMIDE	blister	DHODH_69
ALT_Mean	serum alanine aminotransferase measurement	DHODH	CHEMBL960	LEFLUNOMIDE	hip arthroplasty	DHODH_7
ALT_Mean	serum alanine aminotransferase measurement	DHODH	CHEMBL960	LEFLUNOMIDE	knee arthroplasty	DHODH_7
ALT_Mean	serum alanine aminotransferase measurement	DHODH	CHEMBL960	LEFLUNOMIDE	helicobacter infection	DHODH_70
ALT_Mean	serum alanine aminotransferase measurement	DHODH	CHEMBL960	LEFLUNOMIDE	blood iron abnormal	DHODH_71
ALT_Mean	serum alanine aminotransferase measurement	DHODH	CHEMBL960	LEFLUNOMIDE	fatigue	DHODH_72
ALT_Mean	serum alanine aminotransferase measurement	DHODH	CHEMBL960	LEFLUNOMIDE	muscle spasticity	DHODH_73
ALT_Mean	serum alanine aminotransferase measurement	DHODH	CHEMBL960	LEFLUNOMIDE	nasopharyngitis	DHODH_8
ALT_Mean	serum alanine aminotransferase measurement	DHODH	CHEMBL960	LEFLUNOMIDE	sinusitis	DHODH_8
ALT_Mean	serum alanine aminotransferase measurement	DHODH	CHEMBL960	LEFLUNOMIDE	skin necrosis	DHODH_9
ALT_Mean	serum alanine aminotransferase measurement	DHODH	CHEMBL960	LEFLUNOMIDE	skin ulcer	DHODH_9
ALT_Mean_INT	serum alanine aminotransferase measurement	DHODH	CHEMBL960	LEFLUNOMIDE	psoriatic arthropathy	DHODH_0
ALT_Mean_INT	serum alanine aminotransferase measurement	DHODH	CHEMBL960	LEFLUNOMIDE	rheumatic fever	DHODH_0
ALT_Mean_INT	serum alanine aminotransferase measurement	DHODH	CHEMBL960	LEFLUNOMIDE	rheumatoid arthritis	DHODH_0
ALT_Mean_INT	serum alanine aminotransferase measurement	DHODH	CHEMBL960	LEFLUNOMIDE	pruritus	DHODH_1
ALT_Mean_INT	serum alanine aminotransferase measurement	DHODH	CHEMBL960	LEFLUNOMIDE	rash	DHODH_1
ALT_Mean_INT	serum alanine aminotransferase measurement	DHODH	CHEMBL960	LEFLUNOMIDE	urticaria	DHODH_1
ALT_Mean_INT	serum alanine aminotransferase measurement	DHODH	CHEMBL960	LEFLUNOMIDE	nausea	DHODH_10
ALT_Mean_INT	serum alanine aminotransferase measurement	DHODH	CHEMBL960	LEFLUNOMIDE	vomiting	DHODH_10
ALT_Mean_INT	serum alanine aminotransferase measurement	DHODH	CHEMBL960	LEFLUNOMIDE	synovitis	DHODH_11
ALT_Mean_INT	serum alanine aminotransferase measurement	DHODH	CHEMBL960	LEFLUNOMIDE	tenosynovitis	DHODH_11
ALT_Mean_INT	serum alanine aminotransferase measurement	DHODH	CHEMBL960	LEFLUNOMIDE	bone erosion	DHODH_12
ALT_Mean_INT	serum alanine aminotransferase measurement	DHODH	CHEMBL960	LEFLUNOMIDE	osteoporosis	DHODH_12
ALT_Mean_INT	serum alanine aminotransferase measurement	DHODH	CHEMBL960	LEFLUNOMIDE	condition aggravated	DHODH_13
ALT_Mean_INT	serum alanine aminotransferase measurement	DHODH	CHEMBL960	LEFLUNOMIDE	general physical health deterioration	DHODH_13
ALT_Mean_INT	serum alanine aminotransferase measurement	DHODH	CHEMBL960	LEFLUNOMIDE	lower respiratory tract infection	DHODH_14
ALT_Mean_INT	serum alanine aminotransferase measurement	DHODH	CHEMBL960	LEFLUNOMIDE	pneumonia	DHODH_14
ALT_Mean_INT	serum alanine aminotransferase measurement	DHODH	CHEMBL960	LEFLUNOMIDE	respiratory disorder	DHODH_14
ALT_Mean_INT	serum alanine aminotransferase measurement	DHODH	CHEMBL960	LEFLUNOMIDE	red blood cell sedimentation rate	DHODH_15
ALT_Mean_INT	serum alanine aminotransferase measurement	DHODH	CHEMBL960	LEFLUNOMIDE	red blood cell sedimentation rate abnormal	DHODH_15
ALT_Mean_INT	serum alanine aminotransferase measurement	DHODH	CHEMBL960	LEFLUNOMIDE	red blood cell sedimentation rate increased	DHODH_15
ALT_Mean_INT	serum alanine aminotransferase measurement	DHODH	CHEMBL960	LEFLUNOMIDE	wound	DHODH_16
ALT_Mean_INT	serum alanine aminotransferase measurement	DHODH	CHEMBL960	LEFLUNOMIDE	systemic lupus erythematosus	DHODH_17
ALT_Mean_INT	serum alanine aminotransferase measurement	DHODH	CHEMBL960	LEFLUNOMIDE	infection	DHODH_18
ALT_Mean_INT	serum alanine aminotransferase measurement	DHODH	CHEMBL960	LEFLUNOMIDE	inflammation	DHODH_18
ALT_Mean_INT	serum alanine aminotransferase measurement	DHODH	CHEMBL960	LEFLUNOMIDE	alanine aminotransferase increased	DHODH_19
ALT_Mean_INT	serum alanine aminotransferase measurement	DHODH	CHEMBL960	LEFLUNOMIDE	aspartate aminotransferase increased	DHODH_19
ALT_Mean_INT	serum alanine aminotransferase measurement	DHODH	CHEMBL960	LEFLUNOMIDE	hepatic enzyme increased	DHODH_19
ALT_Mean_INT	serum alanine aminotransferase measurement	DHODH	CHEMBL960	LEFLUNOMIDE	liver function test increased	DHODH_19
ALT_Mean_INT	serum alanine aminotransferase measurement	DHODH	CHEMBL973	TERIFLUNOMIDE	hepatic enzyme increased	DHODH_19
ALT_Mean_INT	serum alanine aminotransferase measurement	DHODH	CHEMBL960	LEFLUNOMIDE	gait disturbance	DHODH_2
ALT_Mean_INT	serum alanine aminotransferase measurement	DHODH	CHEMBL960	LEFLUNOMIDE	gait inability	DHODH_2
ALT_Mean_INT	serum alanine aminotransferase measurement	DHODH	CHEMBL960	LEFLUNOMIDE	joint range of motion decreased	DHODH_2
ALT_Mean_INT	serum alanine aminotransferase measurement	DHODH	CHEMBL960	LEFLUNOMIDE	mobility decreased	DHODH_2
ALT_Mean_INT	serum alanine aminotransferase measurement	DHODH	CHEMBL973	TERIFLUNOMIDE	gait disturbance	DHODH_2
ALT_Mean_INT	serum alanine aminotransferase measurement	DHODH	CHEMBL960	LEFLUNOMIDE	interstitial lung disease	DHODH_20
ALT_Mean_INT	serum alanine aminotransferase measurement	DHODH	CHEMBL960	LEFLUNOMIDE	pulmonary fibrosis	DHODH_20
ALT_Mean_INT	serum alanine aminotransferase measurement	DHODH	CHEMBL960	LEFLUNOMIDE	disability	DHODH_21
ALT_Mean_INT	serum alanine aminotransferase measurement	DHODH	CHEMBL960	LEFLUNOMIDE	physical disability	DHODH_21
ALT_Mean_INT	serum alanine aminotransferase measurement	DHODH	CHEMBL960	LEFLUNOMIDE	discomfort	DHODH_22
ALT_Mean_INT	serum alanine aminotransferase measurement	DHODH	CHEMBL960	LEFLUNOMIDE	malaise	DHODH_22
ALT_Mean_INT	serum alanine aminotransferase measurement	DHODH	CHEMBL960	LEFLUNOMIDE	pain	DHODH_22
ALT_Mean_INT	serum alanine aminotransferase measurement	DHODH	CHEMBL960	LEFLUNOMIDE	abdominal discomfort	DHODH_23
ALT_Mean_INT	serum alanine aminotransferase measurement	DHODH	CHEMBL960	LEFLUNOMIDE	abdominal pain upper	DHODH_23
ALT_Mean_INT	serum alanine aminotransferase measurement	DHODH	CHEMBL960	LEFLUNOMIDE	joint stiffness	DHODH_24
ALT_Mean_INT	serum alanine aminotransferase measurement	DHODH	CHEMBL960	LEFLUNOMIDE	musculoskeletal stiffness	DHODH_24
ALT_Mean_INT	serum alanine aminotransferase measurement	DHODH	CHEMBL960	LEFLUNOMIDE	dislocation of vertebra	DHODH_25
ALT_Mean_INT	serum alanine aminotransferase measurement	DHODH	CHEMBL960	LEFLUNOMIDE	nodule	DHODH_26
ALT_Mean_INT	serum alanine aminotransferase measurement	DHODH	CHEMBL960	LEFLUNOMIDE	rheumatoid nodule	DHODH_26
ALT_Mean_INT	serum alanine aminotransferase measurement	DHODH	CHEMBL960	LEFLUNOMIDE	type 2 diabetes mellitus	DHODH_27
ALT_Mean_INT	serum alanine aminotransferase measurement	DHODH	CHEMBL960	LEFLUNOMIDE	joint swelling	DHODH_28
ALT_Mean_INT	serum alanine aminotransferase measurement	DHODH	CHEMBL960	LEFLUNOMIDE	peripheral swelling	DHODH_28
ALT_Mean_INT	serum alanine aminotransferase measurement	DHODH	CHEMBL960	LEFLUNOMIDE	swelling	DHODH_28
ALT_Mean_INT	serum alanine aminotransferase measurement	DHODH	CHEMBL960	LEFLUNOMIDE	swollen joint count increased	DHODH_28
ALT_Mean_INT	serum alanine aminotransferase measurement	DHODH	CHEMBL960	LEFLUNOMIDE	liver function test abnormal	DHODH_29
ALT_Mean_INT	serum alanine aminotransferase measurement	DHODH	CHEMBL960	LEFLUNOMIDE	therapeutic product effect decreased	DHODH_3
ALT_Mean_INT	serum alanine aminotransferase measurement	DHODH	CHEMBL960	LEFLUNOMIDE	therapeutic product effect incomplete	DHODH_3
ALT_Mean_INT	serum alanine aminotransferase measurement	DHODH	CHEMBL960	LEFLUNOMIDE	therapeutic response decreased	DHODH_3
ALT_Mean_INT	serum alanine aminotransferase measurement	DHODH	CHEMBL960	LEFLUNOMIDE	therapy non-responder	DHODH_3
ALT_Mean_INT	serum alanine aminotransferase measurement	DHODH	CHEMBL960	LEFLUNOMIDE	treatment failure	DHODH_3
ALT_Mean_INT	serum alanine aminotransferase measurement	DHODH	CHEMBL960	LEFLUNOMIDE	pain in extremity	DHODH_30
ALT_Mean_INT	serum alanine aminotransferase measurement	DHODH	CHEMBL960	LEFLUNOMIDE	muscle injury	DHODH_31
ALT_Mean_INT	serum alanine aminotransferase measurement	DHODH	CHEMBL960	LEFLUNOMIDE	folliculitis	DHODH_32
ALT_Mean_INT	serum alanine aminotransferase measurement	DHODH	CHEMBL960	LEFLUNOMIDE	weight increased	DHODH_33
ALT_Mean_INT	serum alanine aminotransferase measurement	DHODH	CHEMBL960	LEFLUNOMIDE	impaired work ability	DHODH_34
ALT_Mean_INT	serum alanine aminotransferase measurement	DHODH	CHEMBL960	LEFLUNOMIDE	glossodynia	DHODH_35
ALT_Mean_INT	serum alanine aminotransferase measurement	DHODH	CHEMBL960	LEFLUNOMIDE	pemphigus	DHODH_36
ALT_Mean_INT	serum alanine aminotransferase measurement	DHODH	CHEMBL960	LEFLUNOMIDE	apparent death	DHODH_37
ALT_Mean_INT	serum alanine aminotransferase measurement	DHODH	CHEMBL960	LEFLUNOMIDE	sleep disorder	DHODH_38
ALT_Mean_INT	serum alanine aminotransferase measurement	DHODH	CHEMBL960	LEFLUNOMIDE	sleep disorder due to general medical condition, insomnia type	DHODH_38
ALT_Mean_INT	serum alanine aminotransferase measurement	DHODH	CHEMBL960	LEFLUNOMIDE	duodenal ulcer perforation	DHODH_39
ALT_Mean_INT	serum alanine aminotransferase measurement	DHODH	CHEMBL960	LEFLUNOMIDE	deformity	DHODH_4
ALT_Mean_INT	serum alanine aminotransferase measurement	DHODH	CHEMBL960	LEFLUNOMIDE	finger deformity	DHODH_4
ALT_Mean_INT	serum alanine aminotransferase measurement	DHODH	CHEMBL960	LEFLUNOMIDE	foot deformity	DHODH_4
ALT_Mean_INT	serum alanine aminotransferase measurement	DHODH	CHEMBL960	LEFLUNOMIDE	hand deformity	DHODH_4
ALT_Mean_INT	serum alanine aminotransferase measurement	DHODH	CHEMBL960	LEFLUNOMIDE	limb deformity	DHODH_4
ALT_Mean_INT	serum alanine aminotransferase measurement	DHODH	CHEMBL960	LEFLUNOMIDE	musculoskeletal deformity	DHODH_4
ALT_Mean_INT	serum alanine aminotransferase measurement	DHODH	CHEMBL960	LEFLUNOMIDE	drug hypersensitivity	DHODH_40
ALT_Mean_INT	serum alanine aminotransferase measurement	DHODH	CHEMBL960	LEFLUNOMIDE	drug intolerance	DHODH_40
ALT_Mean_INT	serum alanine aminotransferase measurement	DHODH	CHEMBL960	LEFLUNOMIDE	hypersensitivity	DHODH_40
ALT_Mean_INT	serum alanine aminotransferase measurement	DHODH	CHEMBL960	LEFLUNOMIDE	non-hodgkin's lymphoma	DHODH_41
ALT_Mean_INT	serum alanine aminotransferase measurement	DHODH	CHEMBL960	LEFLUNOMIDE	panniculitis	DHODH_42
ALT_Mean_INT	serum alanine aminotransferase measurement	DHODH	CHEMBL960	LEFLUNOMIDE	pulmonary mass	DHODH_43
ALT_Mean_INT	serum alanine aminotransferase measurement	DHODH	CHEMBL960	LEFLUNOMIDE	rheumatoid factor positive	DHODH_44
ALT_Mean_INT	serum alanine aminotransferase measurement	DHODH	CHEMBL973	TERIFLUNOMIDE	multiple sclerosis	DHODH_45
ALT_Mean_INT	serum alanine aminotransferase measurement	DHODH	CHEMBL973	TERIFLUNOMIDE	multiple sclerosis relapse	DHODH_45
ALT_Mean_INT	serum alanine aminotransferase measurement	DHODH	CHEMBL960	LEFLUNOMIDE	body temperature increased	DHODH_46
ALT_Mean_INT	serum alanine aminotransferase measurement	DHODH	CHEMBL960	LEFLUNOMIDE	breast cancer stage iii	DHODH_47
ALT_Mean_INT	serum alanine aminotransferase measurement	DHODH	CHEMBL960	LEFLUNOMIDE	c-reactive protein abnormal	DHODH_48
ALT_Mean_INT	serum alanine aminotransferase measurement	DHODH	CHEMBL960	LEFLUNOMIDE	c-reactive protein increased	DHODH_48
ALT_Mean_INT	serum alanine aminotransferase measurement	DHODH	CHEMBL960	LEFLUNOMIDE	pericarditis	DHODH_49
ALT_Mean_INT	serum alanine aminotransferase measurement	DHODH	CHEMBL960	LEFLUNOMIDE	gastrointestinal disorder	DHODH_5
ALT_Mean_INT	serum alanine aminotransferase measurement	DHODH	CHEMBL960	LEFLUNOMIDE	irritable bowel syndrome	DHODH_5
ALT_Mean_INT	serum alanine aminotransferase measurement	DHODH	CHEMBL960	LEFLUNOMIDE	infusion related reaction	DHODH_50
ALT_Mean_INT	serum alanine aminotransferase measurement	DHODH	CHEMBL960	LEFLUNOMIDE	blood cholesterol increased	DHODH_51
ALT_Mean_INT	serum alanine aminotransferase measurement	DHODH	CHEMBL960	LEFLUNOMIDE	diarrhoea	DHODH_52
ALT_Mean_INT	serum alanine aminotransferase measurement	DHODH	CHEMBL973	TERIFLUNOMIDE	diarrhoea	DHODH_52
ALT_Mean_INT	serum alanine aminotransferase measurement	DHODH	CHEMBL960	LEFLUNOMIDE	ear pain	DHODH_53
ALT_Mean_INT	serum alanine aminotransferase measurement	DHODH	CHEMBL960	LEFLUNOMIDE	granuloma skin	DHODH_54
ALT_Mean_INT	serum alanine aminotransferase measurement	DHODH	CHEMBL960	LEFLUNOMIDE	headache	DHODH_55
ALT_Mean_INT	serum alanine aminotransferase measurement	DHODH	CHEMBL960	LEFLUNOMIDE	sciatica	DHODH_56
ALT_Mean_INT	serum alanine aminotransferase measurement	DHODH	CHEMBL960	LEFLUNOMIDE	hypertension	DHODH_57
ALT_Mean_INT	serum alanine aminotransferase measurement	DHODH	CHEMBL973	TERIFLUNOMIDE	hypoaesthesia	DHODH_58
ALT_Mean_INT	serum alanine aminotransferase measurement	DHODH	CHEMBL973	TERIFLUNOMIDE	paraesthesia	DHODH_58
ALT_Mean_INT	serum alanine aminotransferase measurement	DHODH	CHEMBL960	LEFLUNOMIDE	blood parathyroid hormone decreased	DHODH_59
ALT_Mean_INT	serum alanine aminotransferase measurement	DHODH	CHEMBL960	LEFLUNOMIDE	arthralgia	DHODH_6
ALT_Mean_INT	serum alanine aminotransferase measurement	DHODH	CHEMBL960	LEFLUNOMIDE	arthritis	DHODH_6
ALT_Mean_INT	serum alanine aminotransferase measurement	DHODH	CHEMBL960	LEFLUNOMIDE	arthropathy	DHODH_6
ALT_Mean_INT	serum alanine aminotransferase measurement	DHODH	CHEMBL960	LEFLUNOMIDE	fibromyalgia	DHODH_6
ALT_Mean_INT	serum alanine aminotransferase measurement	DHODH	CHEMBL960	LEFLUNOMIDE	musculoskeletal disorder	DHODH_6
ALT_Mean_INT	serum alanine aminotransferase measurement	DHODH	CHEMBL960	LEFLUNOMIDE	musculoskeletal pain	DHODH_6
ALT_Mean_INT	serum alanine aminotransferase measurement	DHODH	CHEMBL960	LEFLUNOMIDE	osteoarthritis	DHODH_6
ALT_Mean_INT	serum alanine aminotransferase measurement	DHODH	CHEMBL960	LEFLUNOMIDE	enthesopathy	DHODH_60
ALT_Mean_INT	serum alanine aminotransferase measurement	DHODH	CHEMBL960	LEFLUNOMIDE	night sweats	DHODH_61
ALT_Mean_INT	serum alanine aminotransferase measurement	DHODH	CHEMBL960	LEFLUNOMIDE	impaired healing	DHODH_62
ALT_Mean_INT	serum alanine aminotransferase measurement	DHODH	CHEMBL960	LEFLUNOMIDE	loss of personal independence in daily activities	DHODH_63
ALT_Mean_INT	serum alanine aminotransferase measurement	DHODH	CHEMBL960	LEFLUNOMIDE	ill-defined disorder	DHODH_64
ALT_Mean_INT	serum alanine aminotransferase measurement	DHODH	CHEMBL960	LEFLUNOMIDE	alopecia	DHODH_65
ALT_Mean_INT	serum alanine aminotransferase measurement	DHODH	CHEMBL973	TERIFLUNOMIDE	alopecia	DHODH_65
ALT_Mean_INT	serum alanine aminotransferase measurement	DHODH	CHEMBL960	LEFLUNOMIDE	drug tolerance decreased	DHODH_66
ALT_Mean_INT	serum alanine aminotransferase measurement	DHODH	CHEMBL960	LEFLUNOMIDE	stomatitis	DHODH_67
ALT_Mean_INT	serum alanine aminotransferase measurement	DHODH	CHEMBL960	LEFLUNOMIDE	anti-cyclic citrullinated peptide antibody positive	DHODH_68
ALT_Mean_INT	serum alanine aminotransferase measurement	DHODH	CHEMBL960	LEFLUNOMIDE	blister	DHODH_69
ALT_Mean_INT	serum alanine aminotransferase measurement	DHODH	CHEMBL960	LEFLUNOMIDE	hip arthroplasty	DHODH_7
ALT_Mean_INT	serum alanine aminotransferase measurement	DHODH	CHEMBL960	LEFLUNOMIDE	knee arthroplasty	DHODH_7
ALT_Mean_INT	serum alanine aminotransferase measurement	DHODH	CHEMBL960	LEFLUNOMIDE	helicobacter infection	DHODH_70
ALT_Mean_INT	serum alanine aminotransferase measurement	DHODH	CHEMBL960	LEFLUNOMIDE	blood iron abnormal	DHODH_71
ALT_Mean_INT	serum alanine aminotransferase measurement	DHODH	CHEMBL960	LEFLUNOMIDE	fatigue	DHODH_72
ALT_Mean_INT	serum alanine aminotransferase measurement	DHODH	CHEMBL960	LEFLUNOMIDE	muscle spasticity	DHODH_73
ALT_Mean_INT	serum alanine aminotransferase measurement	DHODH	CHEMBL960	LEFLUNOMIDE	nasopharyngitis	DHODH_8
ALT_Mean_INT	serum alanine aminotransferase measurement	DHODH	CHEMBL960	LEFLUNOMIDE	sinusitis	DHODH_8
ALT_Mean_INT	serum alanine aminotransferase measurement	DHODH	CHEMBL960	LEFLUNOMIDE	skin necrosis	DHODH_9
ALT_Mean_INT	serum alanine aminotransferase measurement	DHODH	CHEMBL960	LEFLUNOMIDE	skin ulcer	DHODH_9
ALT_Mean_INT	serum alanine aminotransferase measurement	EPHA2	CHEMBL1421	DASATINIB	pulmonary hypertension	EPHA2_0
ALT_Mean_INT	serum alanine aminotransferase measurement	EPHA2	CHEMBL1946170	REGORAFENIB	blood pressure increased	EPHA2_0
ALT_Mean_INT	serum alanine aminotransferase measurement	EPHA2	CHEMBL1946170	REGORAFENIB	hypertension	EPHA2_0
ALT_Mean_INT	serum alanine aminotransferase measurement	EPHA2	CHEMBL24828	VANDETANIB	hypertension	EPHA2_0
ALT_Mean_INT	serum alanine aminotransferase measurement	EPHA2	CHEMBL1946170	REGORAFENIB	mucosal inflammation	EPHA2_1
ALT_Mean_INT	serum alanine aminotransferase measurement	EPHA2	CHEMBL1946170	REGORAFENIB	oral pain	EPHA2_1
ALT_Mean_INT	serum alanine aminotransferase measurement	EPHA2	CHEMBL1946170	REGORAFENIB	stomatitis	EPHA2_1
ALT_Mean_INT	serum alanine aminotransferase measurement	EPHA2	CHEMBL24828	VANDETANIB	mucosal inflammation	EPHA2_1
ALT_Mean_INT	serum alanine aminotransferase measurement	EPHA2	CHEMBL24828	VANDETANIB	stomatitis	EPHA2_1
ALT_Mean_INT	serum alanine aminotransferase measurement	EPHA2	CHEMBL1946170	REGORAFENIB	dry mouth	EPHA2_10
ALT_Mean_INT	serum alanine aminotransferase measurement	EPHA2	CHEMBL1946170	REGORAFENIB	dry skin	EPHA2_10
ALT_Mean_INT	serum alanine aminotransferase measurement	EPHA2	CHEMBL1946170	REGORAFENIB	colon cancer	EPHA2_11
ALT_Mean_INT	serum alanine aminotransferase measurement	EPHA2	CHEMBL1946170	REGORAFENIB	colon cancer metastatic	EPHA2_11
ALT_Mean_INT	serum alanine aminotransferase measurement	EPHA2	CHEMBL1946170	REGORAFENIB	colorectal cancer	EPHA2_11
ALT_Mean_INT	serum alanine aminotransferase measurement	EPHA2	CHEMBL1946170	REGORAFENIB	colorectal cancer metastatic	EPHA2_11
ALT_Mean_INT	serum alanine aminotransferase measurement	EPHA2	CHEMBL1421	DASATINIB	fatigue	EPHA2_12
ALT_Mean_INT	serum alanine aminotransferase measurement	EPHA2	CHEMBL1946170	REGORAFENIB	fatigue	EPHA2_12
ALT_Mean_INT	serum alanine aminotransferase measurement	EPHA2	CHEMBL1946170	REGORAFENIB	asthenia	EPHA2_12
ALT_Mean_INT	serum alanine aminotransferase measurement	EPHA2	CHEMBL24828	VANDETANIB	blood cholesterol increased	EPHA2_13
ALT_Mean_INT	serum alanine aminotransferase measurement	EPHA2	CHEMBL24828	VANDETANIB	blood triglycerides increased	EPHA2_13
ALT_Mean_INT	serum alanine aminotransferase measurement	EPHA2	CHEMBL24828	VANDETANIB	metastases to central nervous system	EPHA2_14
ALT_Mean_INT	serum alanine aminotransferase measurement	EPHA2	CHEMBL1946170	REGORAFENIB	decreased appetite	EPHA2_15
ALT_Mean_INT	serum alanine aminotransferase measurement	EPHA2	CHEMBL1946170	REGORAFENIB	weight decreased	EPHA2_15
ALT_Mean_INT	serum alanine aminotransferase measurement	EPHA2	CHEMBL24828	VANDETANIB	vaginal neoplasm	EPHA2_16
ALT_Mean_INT	serum alanine aminotransferase measurement	EPHA2	CHEMBL1946170	REGORAFENIB	gait disturbance	EPHA2_17
ALT_Mean_INT	serum alanine aminotransferase measurement	EPHA2	CHEMBL24828	VANDETANIB	ataxia	EPHA2_17
ALT_Mean_INT	serum alanine aminotransferase measurement	EPHA2	CHEMBL1946170	REGORAFENIB	carcinoembryonic antigen increased	EPHA2_18
ALT_Mean_INT	serum alanine aminotransferase measurement	EPHA2	CHEMBL1946170	REGORAFENIB	tumour marker increased	EPHA2_18
ALT_Mean_INT	serum alanine aminotransferase measurement	EPHA2	CHEMBL24828	VANDETANIB	ocular hyperaemia	EPHA2_19
ALT_Mean_INT	serum alanine aminotransferase measurement	EPHA2	CHEMBL24828	VANDETANIB	blood calcitonin increased	EPHA2_2
ALT_Mean_INT	serum alanine aminotransferase measurement	EPHA2	CHEMBL24828	VANDETANIB	blood thyroid stimulating hormone increased	EPHA2_2
ALT_Mean_INT	serum alanine aminotransferase measurement	EPHA2	CHEMBL1421	DASATINIB	fluid retention	EPHA2_20
ALT_Mean_INT	serum alanine aminotransferase measurement	EPHA2	CHEMBL1946170	REGORAFENIB	dehydration	EPHA2_20
ALT_Mean_INT	serum alanine aminotransferase measurement	EPHA2	CHEMBL24828	VANDETANIB	flatulence	EPHA2_21
ALT_Mean_INT	serum alanine aminotransferase measurement	EPHA2	CHEMBL1946170	REGORAFENIB	palmar-plantar erythrodysaesthesia syndrome	EPHA2_22
ALT_Mean_INT	serum alanine aminotransferase measurement	EPHA2	CHEMBL24828	VANDETANIB	palmar-plantar erythrodysaesthesia syndrome	EPHA2_22
ALT_Mean_INT	serum alanine aminotransferase measurement	EPHA2	CHEMBL24828	VANDETANIB	acne	EPHA2_23
ALT_Mean_INT	serum alanine aminotransferase measurement	EPHA2	CHEMBL24828	VANDETANIB	dermatitis acneiform	EPHA2_23
ALT_Mean_INT	serum alanine aminotransferase measurement	EPHA2	CHEMBL24828	VANDETANIB	folliculitis	EPHA2_23
ALT_Mean_INT	serum alanine aminotransferase measurement	EPHA2	CHEMBL24828	VANDETANIB	facial paralysis	EPHA2_24
ALT_Mean_INT	serum alanine aminotransferase measurement	EPHA2	CHEMBL1421	DASATINIB	diarrhoea	EPHA2_25
ALT_Mean_INT	serum alanine aminotransferase measurement	EPHA2	CHEMBL1946170	REGORAFENIB	constipation	EPHA2_25
ALT_Mean_INT	serum alanine aminotransferase measurement	EPHA2	CHEMBL1946170	REGORAFENIB	diarrhoea	EPHA2_25
ALT_Mean_INT	serum alanine aminotransferase measurement	EPHA2	CHEMBL24828	VANDETANIB	diarrhoea	EPHA2_25
ALT_Mean_INT	serum alanine aminotransferase measurement	EPHA2	CHEMBL1421	DASATINIB	chylothorax	EPHA2_26
ALT_Mean_INT	serum alanine aminotransferase measurement	EPHA2	CHEMBL1421	DASATINIB	pericardial effusion	EPHA2_26
ALT_Mean_INT	serum alanine aminotransferase measurement	EPHA2	CHEMBL1421	DASATINIB	pleural effusion	EPHA2_26
ALT_Mean_INT	serum alanine aminotransferase measurement	EPHA2	CHEMBL1421	DASATINIB	malignant neoplasm progression	EPHA2_27
ALT_Mean_INT	serum alanine aminotransferase measurement	EPHA2	CHEMBL24828	VANDETANIB	disease progression	EPHA2_27
ALT_Mean_INT	serum alanine aminotransferase measurement	EPHA2	CHEMBL24828	VANDETANIB	malignant neoplasm progression	EPHA2_27
ALT_Mean_INT	serum alanine aminotransferase measurement	EPHA2	CHEMBL1946170	REGORAFENIB	neuropathy peripheral	EPHA2_28
ALT_Mean_INT	serum alanine aminotransferase measurement	EPHA2	CHEMBL24828	VANDETANIB	insomnia	EPHA2_29
ALT_Mean_INT	serum alanine aminotransferase measurement	EPHA2	CHEMBL1421	DASATINIB	pulmonary oedema	EPHA2_3
ALT_Mean_INT	serum alanine aminotransferase measurement	EPHA2	CHEMBL24828	VANDETANIB	pulmonary embolism	EPHA2_3
ALT_Mean_INT	serum alanine aminotransferase measurement	EPHA2	CHEMBL1946170	REGORAFENIB	hyperkeratosis	EPHA2_30
ALT_Mean_INT	serum alanine aminotransferase measurement	EPHA2	CHEMBL24828	VANDETANIB	myoclonus	EPHA2_31
ALT_Mean_INT	serum alanine aminotransferase measurement	EPHA2	CHEMBL24828	VANDETANIB	lymphocyte count decreased	EPHA2_32
ALT_Mean_INT	serum alanine aminotransferase measurement	EPHA2	CHEMBL24828	VANDETANIB	brain stem glioma	EPHA2_33
ALT_Mean_INT	serum alanine aminotransferase measurement	EPHA2	CHEMBL24828	VANDETANIB	thyroid cancer	EPHA2_34
ALT_Mean_INT	serum alanine aminotransferase measurement	EPHA2	CHEMBL1421	DASATINIB	hospitalisation	EPHA2_35
ALT_Mean_INT	serum alanine aminotransferase measurement	EPHA2	CHEMBL1946170	REGORAFENIB	hospitalisation	EPHA2_35
ALT_Mean_INT	serum alanine aminotransferase measurement	EPHA2	CHEMBL1946170	REGORAFENIB	dysphonia	EPHA2_36
ALT_Mean_INT	serum alanine aminotransferase measurement	EPHA2	CHEMBL24828	VANDETANIB	electrocardiogram qt interval abnormal	EPHA2_37
ALT_Mean_INT	serum alanine aminotransferase measurement	EPHA2	CHEMBL24828	VANDETANIB	electrocardiogram qt prolonged	EPHA2_37
ALT_Mean_INT	serum alanine aminotransferase measurement	EPHA2	CHEMBL24828	VANDETANIB	hemiparesis	EPHA2_38
ALT_Mean_INT	serum alanine aminotransferase measurement	EPHA2	CHEMBL1421	DASATINIB	philadelphia chromosome positive	EPHA2_39
ALT_Mean_INT	serum alanine aminotransferase measurement	EPHA2	CHEMBL1946170	REGORAFENIB	metastases to liver	EPHA2_4
ALT_Mean_INT	serum alanine aminotransferase measurement	EPHA2	CHEMBL1946170	REGORAFENIB	metastases to lung	EPHA2_4
ALT_Mean_INT	serum alanine aminotransferase measurement	EPHA2	CHEMBL24828	VANDETANIB	metastases to liver	EPHA2_4
ALT_Mean_INT	serum alanine aminotransferase measurement	EPHA2	CHEMBL1946170	REGORAFENIB	skin exfoliation	EPHA2_40
ALT_Mean_INT	serum alanine aminotransferase measurement	EPHA2	CHEMBL1946170	REGORAFENIB	alpha 1 foetoprotein increased	EPHA2_41
ALT_Mean_INT	serum alanine aminotransferase measurement	EPHA2	CHEMBL1946170	REGORAFENIB	pyrexia	EPHA2_42
ALT_Mean_INT	serum alanine aminotransferase measurement	EPHA2	CHEMBL1946170	REGORAFENIB	exercise tolerance decreased	EPHA2_43
ALT_Mean_INT	serum alanine aminotransferase measurement	EPHA2	CHEMBL24828	VANDETANIB	detachment of retinal pigment epithelium	EPHA2_44
ALT_Mean_INT	serum alanine aminotransferase measurement	EPHA2	CHEMBL1946170	REGORAFENIB	hepatocellular carcinoma	EPHA2_45
ALT_Mean_INT	serum alanine aminotransferase measurement	EPHA2	CHEMBL1421	DASATINIB	cytogenetic analysis abnormal	EPHA2_46
ALT_Mean_INT	serum alanine aminotransferase measurement	EPHA2	CHEMBL24828	VANDETANIB	haematocrit increased	EPHA2_47
ALT_Mean_INT	serum alanine aminotransferase measurement	EPHA2	CHEMBL1946170	REGORAFENIB	skin toxicity	EPHA2_48
ALT_Mean_INT	serum alanine aminotransferase measurement	EPHA2	CHEMBL1946170	REGORAFENIB	skin fissures	EPHA2_49
ALT_Mean_INT	serum alanine aminotransferase measurement	EPHA2	CHEMBL1946170	REGORAFENIB	ascites	EPHA2_5
ALT_Mean_INT	serum alanine aminotransferase measurement	EPHA2	CHEMBL24828	VANDETANIB	abdominal distension	EPHA2_5
ALT_Mean_INT	serum alanine aminotransferase measurement	EPHA2	CHEMBL1946170	REGORAFENIB	hepatic function abnormal	EPHA2_50
ALT_Mean_INT	serum alanine aminotransferase measurement	EPHA2	CHEMBL24828	VANDETANIB	gastrooesophageal reflux disease	EPHA2_51
ALT_Mean_INT	serum alanine aminotransferase measurement	EPHA2	CHEMBL24828	VANDETANIB	reflux gastritis	EPHA2_51
ALT_Mean_INT	serum alanine aminotransferase measurement	EPHA2	CHEMBL1946170	REGORAFENIB	abdominal pain	EPHA2_52
ALT_Mean_INT	serum alanine aminotransferase measurement	EPHA2	CHEMBL1946170	REGORAFENIB	abdominal pain upper	EPHA2_52
ALT_Mean_INT	serum alanine aminotransferase measurement	EPHA2	CHEMBL24828	VANDETANIB	blood creatinine increased	EPHA2_53
ALT_Mean_INT	serum alanine aminotransferase measurement	EPHA2	CHEMBL24828	VANDETANIB	cornea verticillata	EPHA2_54
ALT_Mean_INT	serum alanine aminotransferase measurement	EPHA2	CHEMBL1946170	REGORAFENIB	gastrointestinal stromal tumour	EPHA2_55
ALT_Mean_INT	serum alanine aminotransferase measurement	EPHA2	CHEMBL24828	VANDETANIB	photosensitivity reaction	EPHA2_56
ALT_Mean_INT	serum alanine aminotransferase measurement	EPHA2	CHEMBL1946170	REGORAFENIB	nausea	EPHA2_57
ALT_Mean_INT	serum alanine aminotransferase measurement	EPHA2	CHEMBL1946170	REGORAFENIB	blood bilirubin increased	EPHA2_58
ALT_Mean_INT	serum alanine aminotransferase measurement	EPHA2	CHEMBL1421	DASATINIB	chronic myeloid leukaemia	EPHA2_59
ALT_Mean_INT	serum alanine aminotransferase measurement	EPHA2	CHEMBL1946170	REGORAFENIB	erythema	EPHA2_6
ALT_Mean_INT	serum alanine aminotransferase measurement	EPHA2	CHEMBL1946170	REGORAFENIB	rash	EPHA2_6
ALT_Mean_INT	serum alanine aminotransferase measurement	EPHA2	CHEMBL24828	VANDETANIB	alanine aminotransferase increased	EPHA2_60
ALT_Mean_INT	serum alanine aminotransferase measurement	EPHA2	CHEMBL1421	DASATINIB	acute lymphocytic leukaemia recurrent	EPHA2_61
ALT_Mean_INT	serum alanine aminotransferase measurement	EPHA2	CHEMBL1946170	REGORAFENIB	blister	EPHA2_62
ALT_Mean_INT	serum alanine aminotransferase measurement	EPHA2	CHEMBL24828	VANDETANIB	magnetic resonance imaging abnormal	EPHA2_63
ALT_Mean_INT	serum alanine aminotransferase measurement	EPHA2	CHEMBL24828	VANDETANIB	metastases to bone	EPHA2_64
ALT_Mean_INT	serum alanine aminotransferase measurement	EPHA2	CHEMBL1946170	REGORAFENIB	pain in extremity	EPHA2_65
ALT_Mean_INT	serum alanine aminotransferase measurement	EPHA2	CHEMBL1946170	REGORAFENIB	hepatic encephalopathy	EPHA2_66
ALT_Mean_INT	serum alanine aminotransferase measurement	EPHA2	CHEMBL24828	VANDETANIB	hypocalcaemia	EPHA2_7
ALT_Mean_INT	serum alanine aminotransferase measurement	EPHA2	CHEMBL24828	VANDETANIB	hypophagia	EPHA2_7
ALT_Mean_INT	serum alanine aminotransferase measurement	EPHA2	CHEMBL24828	VANDETANIB	hypophosphataemia	EPHA2_7
ALT_Mean_INT	serum alanine aminotransferase measurement	EPHA2	CHEMBL24828	VANDETANIB	neutrophil count decreased	EPHA2_8
ALT_Mean_INT	serum alanine aminotransferase measurement	EPHA2	CHEMBL24828	VANDETANIB	pancytopenia	EPHA2_8
ALT_Mean_INT	serum alanine aminotransferase measurement	EPHA2	CHEMBL1421	DASATINIB	drug intolerance	EPHA2_9
ALT_Mean_INT	serum alanine aminotransferase measurement	EPHA2	CHEMBL1421	DASATINIB	drug resistance	EPHA2_9
ALT_Mean_INT	serum alanine aminotransferase measurement	PSMA4	CHEMBL325041	BORTEZOMIB	drug hypersensitivity	PSMA4_0
ALT_Mean_INT	serum alanine aminotransferase measurement	PSMA4	CHEMBL3545432	IXAZOMIB CITRATE	drug interaction	PSMA4_0
ALT_Mean_INT	serum alanine aminotransferase measurement	PSMA4	CHEMBL325041	BORTEZOMIB	plasma cell myeloma	PSMA4_1
ALT_Mean_INT	serum alanine aminotransferase measurement	PSMA4	CHEMBL325041	BORTEZOMIB	plasma cell myeloma recurrent	PSMA4_1
ALT_Mean_INT	serum alanine aminotransferase measurement	PSMA4	CHEMBL451887	CARFILZOMIB	plasma cell myeloma	PSMA4_1
ALT_Mean_INT	serum alanine aminotransferase measurement	PSMA4	CHEMBL451887	CARFILZOMIB	plasma cell myeloma recurrent	PSMA4_1
ALT_Mean_INT	serum alanine aminotransferase measurement	PSMA4	CHEMBL2141296	IXAZOMIB	plasma cell myeloma	PSMA4_1
ALT_Mean_INT	serum alanine aminotransferase measurement	PSMA4	CHEMBL2141296	IXAZOMIB	plasma cell myeloma recurrent	PSMA4_1
ALT_Mean_INT	serum alanine aminotransferase measurement	PSMA4	CHEMBL3545432	IXAZOMIB CITRATE	plasma cell myeloma	PSMA4_1
ALT_Mean_INT	serum alanine aminotransferase measurement	PSMA4	CHEMBL3545432	IXAZOMIB CITRATE	plasma cell myeloma recurrent	PSMA4_1
ALT_Mean_INT	serum alanine aminotransferase measurement	PSMA4	CHEMBL451887	CARFILZOMIB	unevaluable event	PSMA4_10
ALT_Mean_INT	serum alanine aminotransferase measurement	PSMA4	CHEMBL325041	BORTEZOMIB	pneumonia	PSMA4_11
ALT_Mean_INT	serum alanine aminotransferase measurement	PSMA4	CHEMBL451887	CARFILZOMIB	pneumonia	PSMA4_11
ALT_Mean_INT	serum alanine aminotransferase measurement	PSMA4	CHEMBL2141296	IXAZOMIB	pneumonia	PSMA4_11
ALT_Mean_INT	serum alanine aminotransferase measurement	PSMA4	CHEMBL3545432	IXAZOMIB CITRATE	pneumonia	PSMA4_11
ALT_Mean_INT	serum alanine aminotransferase measurement	PSMA4	CHEMBL451887	CARFILZOMIB	thrombotic microangiopathy	PSMA4_12
ALT_Mean_INT	serum alanine aminotransferase measurement	PSMA4	CHEMBL451887	CARFILZOMIB	acute kidney injury	PSMA4_13
ALT_Mean_INT	serum alanine aminotransferase measurement	PSMA4	CHEMBL325041	BORTEZOMIB	headache	PSMA4_14
ALT_Mean_INT	serum alanine aminotransferase measurement	PSMA4	CHEMBL451887	CARFILZOMIB	cytopenia	PSMA4_15
ALT_Mean_INT	serum alanine aminotransferase measurement	PSMA4	CHEMBL2141296	IXAZOMIB	cytopenia	PSMA4_15
ALT_Mean_INT	serum alanine aminotransferase measurement	PSMA4	CHEMBL3545432	IXAZOMIB CITRATE	cytopenia	PSMA4_15
ALT_Mean_INT	serum alanine aminotransferase measurement	PSMA4	CHEMBL2141296	IXAZOMIB	nausea	PSMA4_16
ALT_Mean_INT	serum alanine aminotransferase measurement	PSMA4	CHEMBL3545432	IXAZOMIB CITRATE	nausea	PSMA4_16
ALT_Mean_INT	serum alanine aminotransferase measurement	PSMA4	CHEMBL2141296	IXAZOMIB	constipation	PSMA4_2
ALT_Mean_INT	serum alanine aminotransferase measurement	PSMA4	CHEMBL2141296	IXAZOMIB	diarrhoea	PSMA4_2
ALT_Mean_INT	serum alanine aminotransferase measurement	PSMA4	CHEMBL3545432	IXAZOMIB CITRATE	constipation	PSMA4_2
ALT_Mean_INT	serum alanine aminotransferase measurement	PSMA4	CHEMBL3545432	IXAZOMIB CITRATE	diarrhoea	PSMA4_2
ALT_Mean_INT	serum alanine aminotransferase measurement	PSMA4	CHEMBL325041	BORTEZOMIB	neutropenia	PSMA4_3
ALT_Mean_INT	serum alanine aminotransferase measurement	PSMA4	CHEMBL2141296	IXAZOMIB	neutrophil count decreased	PSMA4_3
ALT_Mean_INT	serum alanine aminotransferase measurement	PSMA4	CHEMBL2141296	IXAZOMIB	white blood cell count decreased	PSMA4_3
ALT_Mean_INT	serum alanine aminotransferase measurement	PSMA4	CHEMBL3545432	IXAZOMIB CITRATE	neutrophil count decreased	PSMA4_3
ALT_Mean_INT	serum alanine aminotransferase measurement	PSMA4	CHEMBL3545432	IXAZOMIB CITRATE	white blood cell count decreased	PSMA4_3
ALT_Mean_INT	serum alanine aminotransferase measurement	PSMA4	CHEMBL2141296	IXAZOMIB	injection site pain	PSMA4_4
ALT_Mean_INT	serum alanine aminotransferase measurement	PSMA4	CHEMBL3545432	IXAZOMIB CITRATE	injection site pain	PSMA4_4
ALT_Mean_INT	serum alanine aminotransferase measurement	PSMA4	CHEMBL325041	BORTEZOMIB	neuropathy peripheral	PSMA4_5
ALT_Mean_INT	serum alanine aminotransferase measurement	PSMA4	CHEMBL325041	BORTEZOMIB	peripheral sensory neuropathy	PSMA4_5
ALT_Mean_INT	serum alanine aminotransferase measurement	PSMA4	CHEMBL325041	BORTEZOMIB	polyneuropathy	PSMA4_5
ALT_Mean_INT	serum alanine aminotransferase measurement	PSMA4	CHEMBL2141296	IXAZOMIB	neuropathy peripheral	PSMA4_5
ALT_Mean_INT	serum alanine aminotransferase measurement	PSMA4	CHEMBL3545432	IXAZOMIB CITRATE	neuropathy peripheral	PSMA4_5
ALT_Mean_INT	serum alanine aminotransferase measurement	PSMA4	CHEMBL451887	CARFILZOMIB	intercepted product preparation error	PSMA4_6
ALT_Mean_INT	serum alanine aminotransferase measurement	PSMA4	CHEMBL325041	BORTEZOMIB	platelet count decreased	PSMA4_7
ALT_Mean_INT	serum alanine aminotransferase measurement	PSMA4	CHEMBL325041	BORTEZOMIB	thrombocytopenia	PSMA4_7
ALT_Mean_INT	serum alanine aminotransferase measurement	PSMA4	CHEMBL451887	CARFILZOMIB	thrombocytopenia	PSMA4_7
ALT_Mean_INT	serum alanine aminotransferase measurement	PSMA4	CHEMBL2141296	IXAZOMIB	platelet count decreased	PSMA4_7
ALT_Mean_INT	serum alanine aminotransferase measurement	PSMA4	CHEMBL2141296	IXAZOMIB	thrombocytopenia	PSMA4_7
ALT_Mean_INT	serum alanine aminotransferase measurement	PSMA4	CHEMBL3545432	IXAZOMIB CITRATE	platelet count decreased	PSMA4_7
ALT_Mean_INT	serum alanine aminotransferase measurement	PSMA4	CHEMBL3545432	IXAZOMIB CITRATE	thrombocytopenia	PSMA4_7
ALT_Mean_INT	serum alanine aminotransferase measurement	PSMA4	CHEMBL325041	BORTEZOMIB	disease progression	PSMA4_8
ALT_Mean_INT	serum alanine aminotransferase measurement	PSMA4	CHEMBL451887	CARFILZOMIB	disease progression	PSMA4_8
ALT_Mean_INT	serum alanine aminotransferase measurement	PSMA4	CHEMBL451887	CARFILZOMIB	cardiac failure	PSMA4_9
ALT_Min	serum alanine aminotransferase measurement	EPHA2	CHEMBL1421	DASATINIB	pulmonary hypertension	EPHA2_0
ALT_Min	serum alanine aminotransferase measurement	EPHA2	CHEMBL1946170	REGORAFENIB	blood pressure increased	EPHA2_0
ALT_Min	serum alanine aminotransferase measurement	EPHA2	CHEMBL1946170	REGORAFENIB	hypertension	EPHA2_0
ALT_Min	serum alanine aminotransferase measurement	EPHA2	CHEMBL24828	VANDETANIB	hypertension	EPHA2_0
ALT_Min	serum alanine aminotransferase measurement	EPHA2	CHEMBL1946170	REGORAFENIB	mucosal inflammation	EPHA2_1
ALT_Min	serum alanine aminotransferase measurement	EPHA2	CHEMBL1946170	REGORAFENIB	oral pain	EPHA2_1
ALT_Min	serum alanine aminotransferase measurement	EPHA2	CHEMBL1946170	REGORAFENIB	stomatitis	EPHA2_1
ALT_Min	serum alanine aminotransferase measurement	EPHA2	CHEMBL24828	VANDETANIB	mucosal inflammation	EPHA2_1
ALT_Min	serum alanine aminotransferase measurement	EPHA2	CHEMBL24828	VANDETANIB	stomatitis	EPHA2_1
ALT_Min	serum alanine aminotransferase measurement	EPHA2	CHEMBL1946170	REGORAFENIB	dry mouth	EPHA2_10
ALT_Min	serum alanine aminotransferase measurement	EPHA2	CHEMBL1946170	REGORAFENIB	dry skin	EPHA2_10
ALT_Min	serum alanine aminotransferase measurement	EPHA2	CHEMBL1946170	REGORAFENIB	colon cancer	EPHA2_11
ALT_Min	serum alanine aminotransferase measurement	EPHA2	CHEMBL1946170	REGORAFENIB	colon cancer metastatic	EPHA2_11
ALT_Min	serum alanine aminotransferase measurement	EPHA2	CHEMBL1946170	REGORAFENIB	colorectal cancer	EPHA2_11
ALT_Min	serum alanine aminotransferase measurement	EPHA2	CHEMBL1946170	REGORAFENIB	colorectal cancer metastatic	EPHA2_11
ALT_Min	serum alanine aminotransferase measurement	EPHA2	CHEMBL1421	DASATINIB	fatigue	EPHA2_12
ALT_Min	serum alanine aminotransferase measurement	EPHA2	CHEMBL1946170	REGORAFENIB	fatigue	EPHA2_12
ALT_Min	serum alanine aminotransferase measurement	EPHA2	CHEMBL1946170	REGORAFENIB	asthenia	EPHA2_12
ALT_Min	serum alanine aminotransferase measurement	EPHA2	CHEMBL24828	VANDETANIB	blood cholesterol increased	EPHA2_13
ALT_Min	serum alanine aminotransferase measurement	EPHA2	CHEMBL24828	VANDETANIB	blood triglycerides increased	EPHA2_13
ALT_Min	serum alanine aminotransferase measurement	EPHA2	CHEMBL24828	VANDETANIB	metastases to central nervous system	EPHA2_14
ALT_Min	serum alanine aminotransferase measurement	EPHA2	CHEMBL1946170	REGORAFENIB	decreased appetite	EPHA2_15
ALT_Min	serum alanine aminotransferase measurement	EPHA2	CHEMBL1946170	REGORAFENIB	weight decreased	EPHA2_15
ALT_Min	serum alanine aminotransferase measurement	EPHA2	CHEMBL24828	VANDETANIB	vaginal neoplasm	EPHA2_16
ALT_Min	serum alanine aminotransferase measurement	EPHA2	CHEMBL1946170	REGORAFENIB	gait disturbance	EPHA2_17
ALT_Min	serum alanine aminotransferase measurement	EPHA2	CHEMBL24828	VANDETANIB	ataxia	EPHA2_17
ALT_Min	serum alanine aminotransferase measurement	EPHA2	CHEMBL1946170	REGORAFENIB	carcinoembryonic antigen increased	EPHA2_18
ALT_Min	serum alanine aminotransferase measurement	EPHA2	CHEMBL1946170	REGORAFENIB	tumour marker increased	EPHA2_18
ALT_Min	serum alanine aminotransferase measurement	EPHA2	CHEMBL24828	VANDETANIB	ocular hyperaemia	EPHA2_19
ALT_Min	serum alanine aminotransferase measurement	EPHA2	CHEMBL24828	VANDETANIB	blood calcitonin increased	EPHA2_2
ALT_Min	serum alanine aminotransferase measurement	EPHA2	CHEMBL24828	VANDETANIB	blood thyroid stimulating hormone increased	EPHA2_2
ALT_Min	serum alanine aminotransferase measurement	EPHA2	CHEMBL1421	DASATINIB	fluid retention	EPHA2_20
ALT_Min	serum alanine aminotransferase measurement	EPHA2	CHEMBL1946170	REGORAFENIB	dehydration	EPHA2_20
ALT_Min	serum alanine aminotransferase measurement	EPHA2	CHEMBL24828	VANDETANIB	flatulence	EPHA2_21
ALT_Min	serum alanine aminotransferase measurement	EPHA2	CHEMBL1946170	REGORAFENIB	palmar-plantar erythrodysaesthesia syndrome	EPHA2_22
ALT_Min	serum alanine aminotransferase measurement	EPHA2	CHEMBL24828	VANDETANIB	palmar-plantar erythrodysaesthesia syndrome	EPHA2_22
ALT_Min	serum alanine aminotransferase measurement	EPHA2	CHEMBL24828	VANDETANIB	acne	EPHA2_23
ALT_Min	serum alanine aminotransferase measurement	EPHA2	CHEMBL24828	VANDETANIB	dermatitis acneiform	EPHA2_23
ALT_Min	serum alanine aminotransferase measurement	EPHA2	CHEMBL24828	VANDETANIB	folliculitis	EPHA2_23
ALT_Min	serum alanine aminotransferase measurement	EPHA2	CHEMBL24828	VANDETANIB	facial paralysis	EPHA2_24
ALT_Min	serum alanine aminotransferase measurement	EPHA2	CHEMBL1421	DASATINIB	diarrhoea	EPHA2_25
ALT_Min	serum alanine aminotransferase measurement	EPHA2	CHEMBL1946170	REGORAFENIB	constipation	EPHA2_25
ALT_Min	serum alanine aminotransferase measurement	EPHA2	CHEMBL1946170	REGORAFENIB	diarrhoea	EPHA2_25
ALT_Min	serum alanine aminotransferase measurement	EPHA2	CHEMBL24828	VANDETANIB	diarrhoea	EPHA2_25
ALT_Min	serum alanine aminotransferase measurement	EPHA2	CHEMBL1421	DASATINIB	chylothorax	EPHA2_26
ALT_Min	serum alanine aminotransferase measurement	EPHA2	CHEMBL1421	DASATINIB	pericardial effusion	EPHA2_26
ALT_Min	serum alanine aminotransferase measurement	EPHA2	CHEMBL1421	DASATINIB	pleural effusion	EPHA2_26
ALT_Min	serum alanine aminotransferase measurement	EPHA2	CHEMBL1421	DASATINIB	malignant neoplasm progression	EPHA2_27
ALT_Min	serum alanine aminotransferase measurement	EPHA2	CHEMBL24828	VANDETANIB	disease progression	EPHA2_27
ALT_Min	serum alanine aminotransferase measurement	EPHA2	CHEMBL24828	VANDETANIB	malignant neoplasm progression	EPHA2_27
ALT_Min	serum alanine aminotransferase measurement	EPHA2	CHEMBL1946170	REGORAFENIB	neuropathy peripheral	EPHA2_28
ALT_Min	serum alanine aminotransferase measurement	EPHA2	CHEMBL24828	VANDETANIB	insomnia	EPHA2_29
ALT_Min	serum alanine aminotransferase measurement	EPHA2	CHEMBL1421	DASATINIB	pulmonary oedema	EPHA2_3
ALT_Min	serum alanine aminotransferase measurement	EPHA2	CHEMBL24828	VANDETANIB	pulmonary embolism	EPHA2_3
ALT_Min	serum alanine aminotransferase measurement	EPHA2	CHEMBL1946170	REGORAFENIB	hyperkeratosis	EPHA2_30
ALT_Min	serum alanine aminotransferase measurement	EPHA2	CHEMBL24828	VANDETANIB	myoclonus	EPHA2_31
ALT_Min	serum alanine aminotransferase measurement	EPHA2	CHEMBL24828	VANDETANIB	lymphocyte count decreased	EPHA2_32
ALT_Min	serum alanine aminotransferase measurement	EPHA2	CHEMBL24828	VANDETANIB	brain stem glioma	EPHA2_33
ALT_Min	serum alanine aminotransferase measurement	EPHA2	CHEMBL24828	VANDETANIB	thyroid cancer	EPHA2_34
ALT_Min	serum alanine aminotransferase measurement	EPHA2	CHEMBL1421	DASATINIB	hospitalisation	EPHA2_35
ALT_Min	serum alanine aminotransferase measurement	EPHA2	CHEMBL1946170	REGORAFENIB	hospitalisation	EPHA2_35
ALT_Min	serum alanine aminotransferase measurement	EPHA2	CHEMBL1946170	REGORAFENIB	dysphonia	EPHA2_36
ALT_Min	serum alanine aminotransferase measurement	EPHA2	CHEMBL24828	VANDETANIB	electrocardiogram qt interval abnormal	EPHA2_37
ALT_Min	serum alanine aminotransferase measurement	EPHA2	CHEMBL24828	VANDETANIB	electrocardiogram qt prolonged	EPHA2_37
ALT_Min	serum alanine aminotransferase measurement	EPHA2	CHEMBL24828	VANDETANIB	hemiparesis	EPHA2_38
ALT_Min	serum alanine aminotransferase measurement	EPHA2	CHEMBL1421	DASATINIB	philadelphia chromosome positive	EPHA2_39
ALT_Min	serum alanine aminotransferase measurement	EPHA2	CHEMBL1946170	REGORAFENIB	metastases to liver	EPHA2_4
ALT_Min	serum alanine aminotransferase measurement	EPHA2	CHEMBL1946170	REGORAFENIB	metastases to lung	EPHA2_4
ALT_Min	serum alanine aminotransferase measurement	EPHA2	CHEMBL24828	VANDETANIB	metastases to liver	EPHA2_4
ALT_Min	serum alanine aminotransferase measurement	EPHA2	CHEMBL1946170	REGORAFENIB	skin exfoliation	EPHA2_40
ALT_Min	serum alanine aminotransferase measurement	EPHA2	CHEMBL1946170	REGORAFENIB	alpha 1 foetoprotein increased	EPHA2_41
ALT_Min	serum alanine aminotransferase measurement	EPHA2	CHEMBL1946170	REGORAFENIB	pyrexia	EPHA2_42
ALT_Min	serum alanine aminotransferase measurement	EPHA2	CHEMBL1946170	REGORAFENIB	exercise tolerance decreased	EPHA2_43
ALT_Min	serum alanine aminotransferase measurement	EPHA2	CHEMBL24828	VANDETANIB	detachment of retinal pigment epithelium	EPHA2_44
ALT_Min	serum alanine aminotransferase measurement	EPHA2	CHEMBL1946170	REGORAFENIB	hepatocellular carcinoma	EPHA2_45
ALT_Min	serum alanine aminotransferase measurement	EPHA2	CHEMBL1421	DASATINIB	cytogenetic analysis abnormal	EPHA2_46
ALT_Min	serum alanine aminotransferase measurement	EPHA2	CHEMBL24828	VANDETANIB	haematocrit increased	EPHA2_47
ALT_Min	serum alanine aminotransferase measurement	EPHA2	CHEMBL1946170	REGORAFENIB	skin toxicity	EPHA2_48
ALT_Min	serum alanine aminotransferase measurement	EPHA2	CHEMBL1946170	REGORAFENIB	skin fissures	EPHA2_49
ALT_Min	serum alanine aminotransferase measurement	EPHA2	CHEMBL1946170	REGORAFENIB	ascites	EPHA2_5
ALT_Min	serum alanine aminotransferase measurement	EPHA2	CHEMBL24828	VANDETANIB	abdominal distension	EPHA2_5
ALT_Min	serum alanine aminotransferase measurement	EPHA2	CHEMBL1946170	REGORAFENIB	hepatic function abnormal	EPHA2_50
ALT_Min	serum alanine aminotransferase measurement	EPHA2	CHEMBL24828	VANDETANIB	gastrooesophageal reflux disease	EPHA2_51
ALT_Min	serum alanine aminotransferase measurement	EPHA2	CHEMBL24828	VANDETANIB	reflux gastritis	EPHA2_51
ALT_Min	serum alanine aminotransferase measurement	EPHA2	CHEMBL1946170	REGORAFENIB	abdominal pain	EPHA2_52
ALT_Min	serum alanine aminotransferase measurement	EPHA2	CHEMBL1946170	REGORAFENIB	abdominal pain upper	EPHA2_52
ALT_Min	serum alanine aminotransferase measurement	EPHA2	CHEMBL24828	VANDETANIB	blood creatinine increased	EPHA2_53
ALT_Min	serum alanine aminotransferase measurement	EPHA2	CHEMBL24828	VANDETANIB	cornea verticillata	EPHA2_54
ALT_Min	serum alanine aminotransferase measurement	EPHA2	CHEMBL1946170	REGORAFENIB	gastrointestinal stromal tumour	EPHA2_55
ALT_Min	serum alanine aminotransferase measurement	EPHA2	CHEMBL24828	VANDETANIB	photosensitivity reaction	EPHA2_56
ALT_Min	serum alanine aminotransferase measurement	EPHA2	CHEMBL1946170	REGORAFENIB	nausea	EPHA2_57
ALT_Min	serum alanine aminotransferase measurement	EPHA2	CHEMBL1946170	REGORAFENIB	blood bilirubin increased	EPHA2_58
ALT_Min	serum alanine aminotransferase measurement	EPHA2	CHEMBL1421	DASATINIB	chronic myeloid leukaemia	EPHA2_59
ALT_Min	serum alanine aminotransferase measurement	EPHA2	CHEMBL1946170	REGORAFENIB	erythema	EPHA2_6
ALT_Min	serum alanine aminotransferase measurement	EPHA2	CHEMBL1946170	REGORAFENIB	rash	EPHA2_6
ALT_Min	serum alanine aminotransferase measurement	EPHA2	CHEMBL24828	VANDETANIB	alanine aminotransferase increased	EPHA2_60
ALT_Min	serum alanine aminotransferase measurement	EPHA2	CHEMBL1421	DASATINIB	acute lymphocytic leukaemia recurrent	EPHA2_61
ALT_Min	serum alanine aminotransferase measurement	EPHA2	CHEMBL1946170	REGORAFENIB	blister	EPHA2_62
ALT_Min	serum alanine aminotransferase measurement	EPHA2	CHEMBL24828	VANDETANIB	magnetic resonance imaging abnormal	EPHA2_63
ALT_Min	serum alanine aminotransferase measurement	EPHA2	CHEMBL24828	VANDETANIB	metastases to bone	EPHA2_64
ALT_Min	serum alanine aminotransferase measurement	EPHA2	CHEMBL1946170	REGORAFENIB	pain in extremity	EPHA2_65
ALT_Min	serum alanine aminotransferase measurement	EPHA2	CHEMBL1946170	REGORAFENIB	hepatic encephalopathy	EPHA2_66
ALT_Min	serum alanine aminotransferase measurement	EPHA2	CHEMBL24828	VANDETANIB	hypocalcaemia	EPHA2_7
ALT_Min	serum alanine aminotransferase measurement	EPHA2	CHEMBL24828	VANDETANIB	hypophagia	EPHA2_7
ALT_Min	serum alanine aminotransferase measurement	EPHA2	CHEMBL24828	VANDETANIB	hypophosphataemia	EPHA2_7
ALT_Min	serum alanine aminotransferase measurement	EPHA2	CHEMBL24828	VANDETANIB	neutrophil count decreased	EPHA2_8
ALT_Min	serum alanine aminotransferase measurement	EPHA2	CHEMBL24828	VANDETANIB	pancytopenia	EPHA2_8
ALT_Min	serum alanine aminotransferase measurement	EPHA2	CHEMBL1421	DASATINIB	drug intolerance	EPHA2_9
ALT_Min	serum alanine aminotransferase measurement	EPHA2	CHEMBL1421	DASATINIB	drug resistance	EPHA2_9
ALT_Min_INT	serum alanine aminotransferase measurement	EPHA2	CHEMBL1421	DASATINIB	pulmonary hypertension	EPHA2_0
ALT_Min_INT	serum alanine aminotransferase measurement	EPHA2	CHEMBL1946170	REGORAFENIB	blood pressure increased	EPHA2_0
ALT_Min_INT	serum alanine aminotransferase measurement	EPHA2	CHEMBL1946170	REGORAFENIB	hypertension	EPHA2_0
ALT_Min_INT	serum alanine aminotransferase measurement	EPHA2	CHEMBL24828	VANDETANIB	hypertension	EPHA2_0
ALT_Min_INT	serum alanine aminotransferase measurement	EPHA2	CHEMBL1946170	REGORAFENIB	mucosal inflammation	EPHA2_1
ALT_Min_INT	serum alanine aminotransferase measurement	EPHA2	CHEMBL1946170	REGORAFENIB	oral pain	EPHA2_1
ALT_Min_INT	serum alanine aminotransferase measurement	EPHA2	CHEMBL1946170	REGORAFENIB	stomatitis	EPHA2_1
ALT_Min_INT	serum alanine aminotransferase measurement	EPHA2	CHEMBL24828	VANDETANIB	mucosal inflammation	EPHA2_1
ALT_Min_INT	serum alanine aminotransferase measurement	EPHA2	CHEMBL24828	VANDETANIB	stomatitis	EPHA2_1
ALT_Min_INT	serum alanine aminotransferase measurement	EPHA2	CHEMBL1946170	REGORAFENIB	dry mouth	EPHA2_10
ALT_Min_INT	serum alanine aminotransferase measurement	EPHA2	CHEMBL1946170	REGORAFENIB	dry skin	EPHA2_10
ALT_Min_INT	serum alanine aminotransferase measurement	EPHA2	CHEMBL1946170	REGORAFENIB	colon cancer	EPHA2_11
ALT_Min_INT	serum alanine aminotransferase measurement	EPHA2	CHEMBL1946170	REGORAFENIB	colon cancer metastatic	EPHA2_11
ALT_Min_INT	serum alanine aminotransferase measurement	EPHA2	CHEMBL1946170	REGORAFENIB	colorectal cancer	EPHA2_11
ALT_Min_INT	serum alanine aminotransferase measurement	EPHA2	CHEMBL1946170	REGORAFENIB	colorectal cancer metastatic	EPHA2_11
ALT_Min_INT	serum alanine aminotransferase measurement	EPHA2	CHEMBL1421	DASATINIB	fatigue	EPHA2_12
ALT_Min_INT	serum alanine aminotransferase measurement	EPHA2	CHEMBL1946170	REGORAFENIB	fatigue	EPHA2_12
ALT_Min_INT	serum alanine aminotransferase measurement	EPHA2	CHEMBL1946170	REGORAFENIB	asthenia	EPHA2_12
ALT_Min_INT	serum alanine aminotransferase measurement	EPHA2	CHEMBL24828	VANDETANIB	blood cholesterol increased	EPHA2_13
ALT_Min_INT	serum alanine aminotransferase measurement	EPHA2	CHEMBL24828	VANDETANIB	blood triglycerides increased	EPHA2_13
ALT_Min_INT	serum alanine aminotransferase measurement	EPHA2	CHEMBL24828	VANDETANIB	metastases to central nervous system	EPHA2_14
ALT_Min_INT	serum alanine aminotransferase measurement	EPHA2	CHEMBL1946170	REGORAFENIB	decreased appetite	EPHA2_15
ALT_Min_INT	serum alanine aminotransferase measurement	EPHA2	CHEMBL1946170	REGORAFENIB	weight decreased	EPHA2_15
ALT_Min_INT	serum alanine aminotransferase measurement	EPHA2	CHEMBL24828	VANDETANIB	vaginal neoplasm	EPHA2_16
ALT_Min_INT	serum alanine aminotransferase measurement	EPHA2	CHEMBL1946170	REGORAFENIB	gait disturbance	EPHA2_17
ALT_Min_INT	serum alanine aminotransferase measurement	EPHA2	CHEMBL24828	VANDETANIB	ataxia	EPHA2_17
ALT_Min_INT	serum alanine aminotransferase measurement	EPHA2	CHEMBL1946170	REGORAFENIB	carcinoembryonic antigen increased	EPHA2_18
ALT_Min_INT	serum alanine aminotransferase measurement	EPHA2	CHEMBL1946170	REGORAFENIB	tumour marker increased	EPHA2_18
ALT_Min_INT	serum alanine aminotransferase measurement	EPHA2	CHEMBL24828	VANDETANIB	ocular hyperaemia	EPHA2_19
ALT_Min_INT	serum alanine aminotransferase measurement	EPHA2	CHEMBL24828	VANDETANIB	blood calcitonin increased	EPHA2_2
ALT_Min_INT	serum alanine aminotransferase measurement	EPHA2	CHEMBL24828	VANDETANIB	blood thyroid stimulating hormone increased	EPHA2_2
ALT_Min_INT	serum alanine aminotransferase measurement	EPHA2	CHEMBL1421	DASATINIB	fluid retention	EPHA2_20
ALT_Min_INT	serum alanine aminotransferase measurement	EPHA2	CHEMBL1946170	REGORAFENIB	dehydration	EPHA2_20
ALT_Min_INT	serum alanine aminotransferase measurement	EPHA2	CHEMBL24828	VANDETANIB	flatulence	EPHA2_21
ALT_Min_INT	serum alanine aminotransferase measurement	EPHA2	CHEMBL1946170	REGORAFENIB	palmar-plantar erythrodysaesthesia syndrome	EPHA2_22
ALT_Min_INT	serum alanine aminotransferase measurement	EPHA2	CHEMBL24828	VANDETANIB	palmar-plantar erythrodysaesthesia syndrome	EPHA2_22
ALT_Min_INT	serum alanine aminotransferase measurement	EPHA2	CHEMBL24828	VANDETANIB	acne	EPHA2_23
ALT_Min_INT	serum alanine aminotransferase measurement	EPHA2	CHEMBL24828	VANDETANIB	dermatitis acneiform	EPHA2_23
ALT_Min_INT	serum alanine aminotransferase measurement	EPHA2	CHEMBL24828	VANDETANIB	folliculitis	EPHA2_23
ALT_Min_INT	serum alanine aminotransferase measurement	EPHA2	CHEMBL24828	VANDETANIB	facial paralysis	EPHA2_24
ALT_Min_INT	serum alanine aminotransferase measurement	EPHA2	CHEMBL1421	DASATINIB	diarrhoea	EPHA2_25
ALT_Min_INT	serum alanine aminotransferase measurement	EPHA2	CHEMBL1946170	REGORAFENIB	constipation	EPHA2_25
ALT_Min_INT	serum alanine aminotransferase measurement	EPHA2	CHEMBL1946170	REGORAFENIB	diarrhoea	EPHA2_25
ALT_Min_INT	serum alanine aminotransferase measurement	EPHA2	CHEMBL24828	VANDETANIB	diarrhoea	EPHA2_25
ALT_Min_INT	serum alanine aminotransferase measurement	EPHA2	CHEMBL1421	DASATINIB	chylothorax	EPHA2_26
ALT_Min_INT	serum alanine aminotransferase measurement	EPHA2	CHEMBL1421	DASATINIB	pericardial effusion	EPHA2_26
ALT_Min_INT	serum alanine aminotransferase measurement	EPHA2	CHEMBL1421	DASATINIB	pleural effusion	EPHA2_26
ALT_Min_INT	serum alanine aminotransferase measurement	EPHA2	CHEMBL1421	DASATINIB	malignant neoplasm progression	EPHA2_27
ALT_Min_INT	serum alanine aminotransferase measurement	EPHA2	CHEMBL24828	VANDETANIB	disease progression	EPHA2_27
[truncated: 203,808+ more rows]

## Sheet: Table D
Table D: FAERS mappings by positive colocalization
cluster	Phenotype	ADR	Mapped	severity_category	severity_description	GENE_NAME	colocalization
THRB_0	max_Pulse	baseline foetal heart rate variability disorder	1	2	Moderate: clinically meaningful condition or lab abnormality that may require evaluation and treatment.	THRB	1
PSMD13_1	A1C_Max_INT	disease progression	0	2	Moderate: clinically meaningful condition or lab abnormality that may require evaluation and treatment.	PSMD13	1
PSMD13_0	MPV_Max	platelet count decreased	1	2	Moderate: clinically meaningful condition or lab abnormality that may require evaluation and treatment.	PSMD13	0
OPRD1_0	MPV_Max	thrombocytopenic purpura	1	2	Moderate: clinically meaningful condition or lab abnormality that may require evaluation and treatment.	OPRD1	1
PGA5_0	Tot_protein	alanine aminotransferase increased	1	2	Moderate: clinically meaningful condition or lab abnormality that may require evaluation and treatment.	PGA5	1
ADORA3_0	Creat_BSP_Mean_INT	creatinine renal clearance decreased	1	2	Moderate: clinically meaningful condition or lab abnormality that may require evaluation and treatment.	ADORA3	1
PIK3CA_0	MCH_Max	cytopenia	1	2	Moderate: clinically meaningful condition or lab abnormality that may require evaluation and treatment.	PIK3CA	1
HTR3D_0	MPV_Max	petechiae	1	2	Moderate: clinically meaningful condition or lab abnormality that may require evaluation and treatment.	HTR3D	1
MMP7_0	PSA_Max_INT	drug hypersensitivity	0	2	Moderate: clinically meaningful condition or lab abnormality that may require evaluation and treatment.	MMP7	1
CA14_0	Creat	aggression	0	2	Moderate: clinically meaningful condition or lab abnormality that may require evaluation and treatment.	CA14	0
S1PR3_2	Dir_bilirubin	alanine aminotransferase increased	1	2	Moderate: clinically meaningful condition or lab abnormality that may require evaluation and treatment.	S1PR3	1
S1PR3_0	Lymph_Abs_Max	herpes zoster	1	2	Moderate: clinically meaningful condition or lab abnormality that may require evaluation and treatment.	S1PR3	1
S1PR3_1	MCV_Mean	alanine aminotransferase increased	0	2	Moderate: clinically meaningful condition or lab abnormality that may require evaluation and treatment.	S1PR3	1
GRIN3B_0	WBC_Mean	lymphopenia	1	2	Moderate: clinically meaningful condition or lab abnormality that may require evaluation and treatment.	GRIN3B	1
PSMB7_0	phe_244	disease progression	0	2	Moderate: clinically meaningful condition or lab abnormality that may require evaluation and treatment.	PSMB7	1
PSMB7_2	phe_474_2	disease progression	0	2	Moderate: clinically meaningful condition or lab abnormality that may require evaluation and treatment.	PSMB7	1
PSMB7_1	phe_479	disease progression	0	2	Moderate: clinically meaningful condition or lab abnormality that may require evaluation and treatment.	PSMB7	1
ADRB2_1	Mono_Fra_Mean	lower respiratory tract infection	1	2	Moderate: clinically meaningful condition or lab abnormality that may require evaluation and treatment.	ADRB2	1
ADRB2_0	Neut_Fra_Mean	lower respiratory tract infection	1	2	Moderate: clinically meaningful condition or lab abnormality that may require evaluation and treatment.	ADRB2	1
CUL4A_0	MCH_Max_INT	blood human chorionic gonadotropin increased	0	2	Moderate: clinically meaningful condition or lab abnormality that may require evaluation and treatment.	CUL4A	1
EEF2_0	MCH_Max	csf lymphocyte count increased	1	2	Moderate: clinically meaningful condition or lab abnormality that may require evaluation and treatment.	EEF2	0
EEF2_1	PSA_Max_INT	angiopathy	0	2	Moderate: clinically meaningful condition or lab abnormality that may require evaluation and treatment.	EEF2	1
POLD3_0	phe_208	acute lymphocytic leukaemia recurrent	0	3	Severe: major morbidity, likely to require urgent care/hospitalization, or risk of irreversible harm.	POLD3	0
PPARG_1	HCT_Max	cytopenia	1	2	Moderate: clinically meaningful condition or lab abnormality that may require evaluation and treatment.	PPARG	0
PPARG_0	Hemoglobin_Max	cytopenia	1	2	Moderate: clinically meaningful condition or lab abnormality that may require evaluation and treatment.	PPARG	0
MET_0	G_gtf	alanine aminotransferase increased	1	2	Moderate: clinically meaningful condition or lab abnormality that may require evaluation and treatment.	MET	1
ITGAL_2	Lymph_Abs_Max	lymphocyte count increased	1	2	Moderate: clinically meaningful condition or lab abnormality that may require evaluation and treatment.	ITGAL	1
ITGAL_1	Mono_Abs_Max_INT	lymphocyte count increased	1	2	Moderate: clinically meaningful condition or lab abnormality that may require evaluation and treatment.	ITGAL	1
ITGAL_0	Neut_Abs_Min_INT	lymphocyte count increased	1	2	Moderate: clinically meaningful condition or lab abnormality that may require evaluation and treatment.	ITGAL	1
ADRB1_0	mean_Diastolic	blood pressure increased	1	2	Moderate: clinically meaningful condition or lab abnormality that may require evaluation and treatment.	ADRB1	1
[truncated: 350 more rows]

## Sheet: Table E
Table E: Enrichment of orthogonal sources in significant MR hits
Feature	OR	CI95_L	CI95_H	Pvalue
[truncated: 11 more rows]

## Sheet: Table F
Table F: Pathways whose modulation is predicted to be associated with a higher numbner of ADR phenotypes
[truncated: 78 more rows]

[truncated: 7 more sheets: Table G, Table H, Table I, Table J, Table K, Table L, Table M]
