# Supplementary material for: A genomic-led strategy to anticipate drug safety effects
Source: PLoS Genet. 2026 Jul 16;22(7):e1012211. doi: 10.1371/journal.pgen.1012211 (PMC13375020; doi:10.1371/journal.pgen.1012211)
Supplement: S2 Table — Table A. Liver phenotype panel. Table B. Domain summary. Table C. Major modules of the network graph. Table D. Domain support by gene communities. Table E. Domain support metrics. Table F. Domain enrichment hypergeom. Table G. Multidomain gene summary. Table H. Multidomain gene list. Table I. Domain gene overlap jaccard hypergeom. Table J. Domain edge mixing enrichment ratio. Table K. Domain edge mixing enrichment ratio primary domains. Table L. Module gene list. Table M. Module gene list summary. Table N. Shared enriched pathways across modules. Table O. Similar enriched pathway pairs. Table P. Livertox mapping with mapped drugs. Table Q. STRING0p8 expanded module gene list. Table R. Dilirank2 mapping to STRING0p8 module drugs. Table S. Modules vs gene count based on logistic regression. Table T. Stratified DILIrank2 by gene count and module multiplicity. (XLSX) [file pgen.1012211.s005.xlsx]

## Sheet: Table A
Table A: Liver phenotype panel
DESCRIPTION	liver_domain	severity_category	severity_description
Abnormal results of function study of liver	Abnormal liver function tests (unspecified)	2	Moderate: clinically meaningful condition or lab/vital abnormality that may require evaluation and treatment.
Alkaline phosphatase	Cholestatic markers (ALP)	2	Moderate: clinically meaningful condition or lab/vital abnormality that may require evaluation and treatment.
Direct bilirubin	Cholestatic markers (bilirubin)	2	Moderate: clinically meaningful condition or lab/vital abnormality that may require evaluation and treatment.
Disorders of bilirubin excretion	Cholestatic markers (bilirubin)	2	Moderate: clinically meaningful condition or lab/vital abnormality that may require evaluation and treatment.
E80 Disorders of porphyrin and bilirubin metabolism	Cholestatic markers (bilirubin)	2	Moderate: clinically meaningful condition or lab/vital abnormality that may require evaluation and treatment.
Total bilirubin	Cholestatic markers (bilirubin)	2	Moderate: clinically meaningful condition or lab/vital abnormality that may require evaluation and treatment.
Chronic liver disease and cirrhosis	Chronic liver disease/cirrhosis	2	Moderate: clinically meaningful condition or lab/vital abnormality that may require evaluation and treatment.
Cirrhosis of liver without mention of alcohol	Chronic liver disease/cirrhosis	2	Moderate: clinically meaningful condition or lab/vital abnormality that may require evaluation and treatment.
Liver abscess and sequelae of chronic liver disease	Chronic liver disease/cirrhosis	2	Moderate: clinically meaningful condition or lab/vital abnormality that may require evaluation and treatment.
Other disorders of liver	Chronic liver disease/cirrhosis	2	Moderate: clinically meaningful condition or lab/vital abnormality that may require evaluation and treatment.
aspartate aminotransferase measurement	Hepatocellular injury markers (ALT/AST)	2	Moderate: clinically meaningful condition or lab/vital abnormality that may require evaluation and treatment.
serum alanine aminotransferase measurement	Hepatocellular injury markers (ALT/AST)	2	Moderate: clinically meaningful condition or lab/vital abnormality that may require evaluation and treatment.
Chronic hepatitis	Inflammatory liver disease (hepatitis)	2	Moderate: clinically meaningful condition or lab/vital abnormality that may require evaluation and treatment.
Hepatitis NOS	Inflammatory liver disease (hepatitis)	2	Moderate: clinically meaningful condition or lab/vital abnormality that may require evaluation and treatment.
Viral hepatitis C	Inflammatory liver disease (hepatitis)	2	Moderate: clinically meaningful condition or lab/vital abnormality that may require evaluation and treatment.
Cancer of liver and intrahepatic bile duct	Liver malignancy	3	Severe: major morbidity, likely to require urgent care/hospitalization, or risk of irreversible harm.
Malignant neoplasm of liver | primary	Liver malignancy	3	Severe: major morbidity, likely to require urgent care/hospitalization, or risk of irreversible harm.
Other chronic nonalcoholic liver disease	Other liver-related	2	Moderate: clinically meaningful condition or lab/vital abnormality that may require evaluation and treatment.

## Sheet: Table B
Table B: Domain summary
liver_domain	n_rows	n_descriptions	n_genes	n_drugs
Hepatocellular injury markers (ALT/AST)	1299	2	296	56
Cholestatic markers (ALP)	636	1	576	77
Cholestatic markers (bilirubin)	460	4	273	64
Chronic liver disease/cirrhosis	62	4	39	0
Abnormal liver function tests (unspecified)	40	1	40	0
Other liver-related	31	1	31	0
Inflammatory liver disease (hepatitis)	22	3	16	0
Liver malignancy	20	2	13	0

## Sheet: Table C
Table C: Major modules
community_id	n_genes	dominant_domain	domains_ranked	top_genes_weighted_degree	top_descriptions	top_drugs
1	441	Cholestatic markers (ALP)	Cholestatic markers (ALP)(441); Abnormal liver function tests (unspecified)(2); Cholestatic markers (bilirubin)(2)	HLA-B(694.0); SHBG(694.0); DDT(614.0); GSTT2(614.0); ARHGAP27(575.0); OASL(575.0); CISD2(575.0); MMP9(575.0); NFATC4(575.0); SLC16A8(575.0); SLC30A5(575.0); SCUBE2(575.0); TREH(575.0); SETD2(575.0); ASGR2(575.0)	Alkaline phosphatase(441); Abnormal results of function study of liver(2); Direct bilirubin(2)	PRALIDOXIME CHLORIDE(1); DIANICLINE(1); VARENICLINE TARTRATE(1); ISPRONICLINE(1); POZANICLINE(1); TEBANICLINE TOSYLATE(1); SOFINICLINE(1); SIMPINICLINE(1); AZD1446(1); CP-601927(1)
3	265	Hepatocellular injury markers (ALT/AST)	Hepatocellular injury markers (ALT/AST)(323); Cholestatic markers (ALP)(75); Chronic liver disease/cirrhosis(60); Abnormal liver function tests (unspecified)(32); Other liver-related(30); Cholestatic markers (bilirubin)(19); Liver malignancy(17); Inflammatory liver disease (hepatitis)(1)	MAU2(1450.0); ATP13A1(1450.0); NCAN(1450.0); KRT8(1186.0); IL1RN(1186.0); HP(1186.0); IL1F10(1186.0); HLA-DQA2(1186.0); SERPINA1(1182.0); MEF2BNB-MEF2B(1155.0); ERLIN1(1099.0); GATAD2A(1073.0); HAPLN4(1073.0); BLOC1S2(1043.0); LPAR2(1015.0)	aspartate aminotransferase measurement(176); serum alanine aminotransferase measurement(147); Alkaline phosphatase(75); Chronic liver disease and cirrhosis(33); Abnormal results of function study of liver(32); Other chronic nonalcoholic liver disease(30); Cirrhosis of liver without mention of alcohol(15); Malignant neoplasm of liver | primary(11); Total bilirubin(10); Direct bilirubin(9)	NINGETINIB(9); XL-844(9); PREXASERTIB(9); DASATINIB(7); VANDETANIB(7); REGORAFENIB(7); MT-3724(6); CYCLOHEXIMIDE(6); DORLIMOMAB ARITOX(6); OPROZOMIB(5)
2	258	Cholestatic markers (bilirubin)	Cholestatic markers (bilirubin)(361); Cholestatic markers (ALP)(60); Hepatocellular injury markers (ALT/AST)(45); Inflammatory liver disease (hepatitis)(21); Abnormal liver function tests (unspecified)(6); Liver malignancy(3); Chronic liver disease/cirrhosis(2); Other liver-related(1)	ALDH2(1305.0); TMEM116(1305.0); HLA-DQA1(1305.0); RNF5(1139.0); ABO(1105.0); SLC35G2(1105.0); NCK1(1105.0); PPP2R3A(1105.0); C4A(1039.0); SOX6(1020.0); NOTCH4(1020.0); ADH4(1020.0); HLA-C(1020.0); FUT2(1020.0); METAP1(1020.0)	Total bilirubin(236); Direct bilirubin(109); Alkaline phosphatase(60); aspartate aminotransferase measurement(25); serum alanine aminotransferase measurement(20); Hepatitis NOS(13); Disorders of bilirubin excretion(9); Chronic hepatitis(8); E80 Disorders of porphyrin and bilirubin metabolism(7); Abnormal results of function study of liver(6)	NITREFAZOLE(6); TOSEDOSTAT(5); BATOPROTAFIB(3); AZELIRAGON(3); IBUDILAST(2); THEOPHYLLINE(2); INAMRINONE LACTATE(2); CILOSTAZOL(2); MILRINONE LACTATE(2); DYPHYLLINE(2)

## Sheet: Table D
Table D: Domain support by gene communities
	Abnormal liver function tests (unspecified)	Cholestatic markers (ALP)	Cholestatic markers (bilirubin)	Chronic liver disease/cirrhosis	Hepatocellular injury markers (ALT/AST)	Inflammatory liver disease (hepatitis)
Community 1	2	439	0	0	0	0
Community 2	1	30	220	0	1	6
Community 3	13	39	1	17	195	0

## Sheet: Table E
Table E: Domain support metrics
gene_network_threshold_shared_phenotypes	community_detection_method	louvain_resolution	n_genes_in_network	n_edges_in_network	n_gene_communities	edge_assortativity_same_primary_domain_fraction	null_mean_same_domain_fraction	null_sd_same_domain_fraction	permutation_p_value	NMI_primary_domain_vs_community	ARI_primary_domain_vs_community	community1_purity	community2_purity	community3_purity
1	louvain	1	964	223698	3	0.737356	0.371801	0.00506034	0.00199601	0.701421	0.736992	0.995465	0.852713	0.735849

## Sheet: Table F
Table F: Domain enrichment hypergeom
community_id	n_genes	domain	k_in_comm	K_in_pop	p	rank	fdr
1	441	Cholestatic markers (ALP)	439	508	1.98301e-196	1	2.37961e-195
2	258	Cholestatic markers (bilirubin)	220	221	4.43308e-176	2	2.65985e-175
3	265	Hepatocellular injury markers (ALT/AST)	195	196	1.32143e-142	3	5.28573e-142
3	265	Chronic liver disease/cirrhosis	17	17	1.9945e-10	4	5.9835e-10
3	265	Abnormal liver function tests (unspecified)	13	16	9.8882e-06	5	2.37317e-05
2	258	Inflammatory liver disease (hepatitis)	6	6	0.000352043	6	0.000704086
2	258	Abnormal liver function tests (unspecified)	1	16	0.993459	7	1
1	441	Abnormal liver function tests (unspecified)	2	16	0.999246	8	1
3	265	Cholestatic markers (ALP)	39	508	1	9	1
3	265	Cholestatic markers (bilirubin)	1	221	1	10	1
2	258	Cholestatic markers (ALP)	30	508	1	11	1
2	258	Hepatocellular injury markers (ALT/AST)	1	196	1	12	1

## Sheet: Table G
Table G: Multidomain gene summary
n_domains_per_gene	n_genes	fraction_of_genes
1	769	0.797718
2	131	0.135892
3	31	0.0321577
4	16	0.0165975
5	9	0.0093361
6	5	0.00518672
7	3	0.00311203

## Sheet: Table H
Table H: Multidomain gene list
GENE_NAME	n_domains	domains	primary_domain
ATP13A1	7	Abnormal liver function tests (unspecified); Cholestatic markers (ALP); Cholestatic markers (bilirubin); Chronic liver disease/cirrhosis; Hepatocellular injury markers (ALT/AST); Liver malignancy; Other liver-related	Chronic liver disease/cirrhosis
MAU2	7	Abnormal liver function tests (unspecified); Cholestatic markers (ALP); Cholestatic markers (bilirubin); Chronic liver disease/cirrhosis; Hepatocellular injury markers (ALT/AST); Liver malignancy; Other liver-related	Chronic liver disease/cirrhosis
NCAN	7	Abnormal liver function tests (unspecified); Cholestatic markers (ALP); Cholestatic markers (bilirubin); Chronic liver disease/cirrhosis; Hepatocellular injury markers (ALT/AST); Liver malignancy; Other liver-related	Chronic liver disease/cirrhosis
GATAD2A	6	Abnormal liver function tests (unspecified); Cholestatic markers (ALP); Chronic liver disease/cirrhosis; Hepatocellular injury markers (ALT/AST); Liver malignancy; Other liver-related	Chronic liver disease/cirrhosis
GCKR	6	Abnormal liver function tests (unspecified); Cholestatic markers (ALP); Cholestatic markers (bilirubin); Chronic liver disease/cirrhosis; Hepatocellular injury markers (ALT/AST); Other liver-related	Abnormal liver function tests (unspecified)
HAPLN4	6	Abnormal liver function tests (unspecified); Cholestatic markers (ALP); Chronic liver disease/cirrhosis; Hepatocellular injury markers (ALT/AST); Liver malignancy; Other liver-related	Chronic liver disease/cirrhosis
MEF2BNB-MEF2B	6	Cholestatic markers (ALP); Cholestatic markers (bilirubin); Chronic liver disease/cirrhosis; Hepatocellular injury markers (ALT/AST); Liver malignancy; Other liver-related	Chronic liver disease/cirrhosis
SERPINA1	6	Abnormal liver function tests (unspecified); Cholestatic markers (ALP); Cholestatic markers (bilirubin); Chronic liver disease/cirrhosis; Hepatocellular injury markers (ALT/AST); Other liver-related	Chronic liver disease/cirrhosis
APOC1	5	Abnormal liver function tests (unspecified); Chronic liver disease/cirrhosis; Hepatocellular injury markers (ALT/AST); Liver malignancy; Other liver-related	Chronic liver disease/cirrhosis
BLOC1S2	5	Abnormal liver function tests (unspecified); Cholestatic markers (ALP); Chronic liver disease/cirrhosis; Hepatocellular injury markers (ALT/AST); Other liver-related	Hepatocellular injury markers (ALT/AST)
CILP2	5	Abnormal liver function tests (unspecified); Chronic liver disease/cirrhosis; Hepatocellular injury markers (ALT/AST); Liver malignancy; Other liver-related	Chronic liver disease/cirrhosis
GPN1	5	Abnormal liver function tests (unspecified); Cholestatic markers (ALP); Chronic liver disease/cirrhosis; Hepatocellular injury markers (ALT/AST); Other liver-related	Abnormal liver function tests (unspecified)
KLHL8	5	Abnormal liver function tests (unspecified); Cholestatic markers (bilirubin); Chronic liver disease/cirrhosis; Hepatocellular injury markers (ALT/AST); Other liver-related	Cholestatic markers (bilirubin)
LPAR2	5	Cholestatic markers (ALP); Chronic liver disease/cirrhosis; Hepatocellular injury markers (ALT/AST); Liver malignancy; Other liver-related	Hepatocellular injury markers (ALT/AST)
PNPLA3	5	Abnormal liver function tests (unspecified); Chronic liver disease/cirrhosis; Hepatocellular injury markers (ALT/AST); Liver malignancy; Other liver-related	Chronic liver disease/cirrhosis
PPM1G	5	Abnormal liver function tests (unspecified); Cholestatic markers (ALP); Chronic liver disease/cirrhosis; Hepatocellular injury markers (ALT/AST); Other liver-related	Abnormal liver function tests (unspecified)
SNX17	5	Abnormal liver function tests (unspecified); Cholestatic markers (ALP); Chronic liver disease/cirrhosis; Hepatocellular injury markers (ALT/AST); Other liver-related	Abnormal liver function tests (unspecified)
AKNA	4	Abnormal liver function tests (unspecified); Chronic liver disease/cirrhosis; Hepatocellular injury markers (ALT/AST); Other liver-related	Hepatocellular injury markers (ALT/AST)
C4A	4	Cholestatic markers (ALP); Cholestatic markers (bilirubin); Hepatocellular injury markers (ALT/AST); Inflammatory liver disease (hepatitis)	Inflammatory liver disease (hepatitis)
CWF19L1	4	Abnormal liver function tests (unspecified); Chronic liver disease/cirrhosis; Hepatocellular injury markers (ALT/AST); Other liver-related	Hepatocellular injury markers (ALT/AST)
EIF2B4	4	Abnormal liver function tests (unspecified); Chronic liver disease/cirrhosis; Hepatocellular injury markers (ALT/AST); Other liver-related	Abnormal liver function tests (unspecified)
ERLIN1	4	Abnormal liver function tests (unspecified); Cholestatic markers (ALP); Cholestatic markers (bilirubin); Hepatocellular injury markers (ALT/AST)	Hepatocellular injury markers (ALT/AST)
FNDC4	4	Cholestatic markers (ALP); Chronic liver disease/cirrhosis; Hepatocellular injury markers (ALT/AST); Other liver-related	Cholestatic markers (ALP)
GMIP	4	Cholestatic markers (ALP); Chronic liver disease/cirrhosis; Hepatocellular injury markers (ALT/AST); Other liver-related	Hepatocellular injury markers (ALT/AST)
GPAM	4	Cholestatic markers (ALP); Chronic liver disease/cirrhosis; Hepatocellular injury markers (ALT/AST); Other liver-related	Hepatocellular injury markers (ALT/AST)
KRTCAP3	4	Abnormal liver function tests (unspecified); Chronic liver disease/cirrhosis; Hepatocellular injury markers (ALT/AST); Other liver-related	Abnormal liver function tests (unspecified)
MANBA	4	Cholestatic markers (ALP); Chronic liver disease/cirrhosis; Hepatocellular injury markers (ALT/AST); Other liver-related	Cholestatic markers (ALP)
NRBP1	4	Abnormal liver function tests (unspecified); Chronic liver disease/cirrhosis; Hepatocellular injury markers (ALT/AST); Other liver-related	Abnormal liver function tests (unspecified)
PSG5	4	Cholestatic markers (ALP); Chronic liver disease/cirrhosis; Hepatocellular injury markers (ALT/AST); Other liver-related	Cholestatic markers (ALP)
SAMM50	4	Abnormal liver function tests (unspecified); Chronic liver disease/cirrhosis; Hepatocellular injury markers (ALT/AST); Other liver-related	Chronic liver disease/cirrhosis
TM6SF2	4	Cholestatic markers (bilirubin); Chronic liver disease/cirrhosis; Hepatocellular injury markers (ALT/AST); Liver malignancy	Cholestatic markers (bilirubin)
UGT1A6	4	Abnormal liver function tests (unspecified); Cholestatic markers (bilirubin); Chronic liver disease/cirrhosis; Other liver-related	Cholestatic markers (bilirubin)
ZNF486	4	Cholestatic markers (ALP); Chronic liver disease/cirrhosis; Hepatocellular injury markers (ALT/AST); Other liver-related	Hepatocellular injury markers (ALT/AST)
ABO	3	Cholestatic markers (ALP); Cholestatic markers (bilirubin); Hepatocellular injury markers (ALT/AST)	Cholestatic markers (bilirubin)
ADH4	3	Cholestatic markers (ALP); Cholestatic markers (bilirubin); Hepatocellular injury markers (ALT/AST)	Cholestatic markers (ALP)
AFF1	3	Abnormal liver function tests (unspecified); Cholestatic markers (bilirubin); Hepatocellular injury markers (ALT/AST)	Cholestatic markers (bilirubin)
ALDH2	3	Cholestatic markers (ALP); Cholestatic markers (bilirubin); Hepatocellular injury markers (ALT/AST)	Cholestatic markers (bilirubin)
APOE	3	Cholestatic markers (ALP); Cholestatic markers (bilirubin); Liver malignancy	Cholestatic markers (bilirubin)
APOM	3	Cholestatic markers (ALP); Cholestatic markers (bilirubin); Inflammatory liver disease (hepatitis)	Inflammatory liver disease (hepatitis)
FADS1	3	Abnormal liver function tests (unspecified); Cholestatic markers (bilirubin); Hepatocellular injury markers (ALT/AST)	Abnormal liver function tests (unspecified)
FADS2	3	Abnormal liver function tests (unspecified); Cholestatic markers (ALP); Hepatocellular injury markers (ALT/AST)	Abnormal liver function tests (unspecified)
FADS3	3	Abnormal liver function tests (unspecified); Cholestatic markers (ALP); Hepatocellular injury markers (ALT/AST)	Abnormal liver function tests (unspecified)
FLOT1	3	Cholestatic markers (bilirubin); Hepatocellular injury markers (ALT/AST); Inflammatory liver disease (hepatitis)	Hepatocellular injury markers (ALT/AST)
FUT2	3	Cholestatic markers (ALP); Cholestatic markers (bilirubin); Hepatocellular injury markers (ALT/AST)	Cholestatic markers (ALP)
GSTT2B	3	Abnormal liver function tests (unspecified); Cholestatic markers (ALP); Cholestatic markers (bilirubin)	Cholestatic markers (bilirubin)
HLA-C	3	Cholestatic markers (ALP); Cholestatic markers (bilirubin); Hepatocellular injury markers (ALT/AST)	Cholestatic markers (ALP)
HLA-DQA1	3	Cholestatic markers (ALP); Cholestatic markers (bilirubin); Hepatocellular injury markers (ALT/AST)	Cholestatic markers (bilirubin)
HLA-DQA2	3	Cholestatic markers (ALP); Cholestatic markers (bilirubin); Hepatocellular injury markers (ALT/AST)	Hepatocellular injury markers (ALT/AST)
HLA-DQB2	3	Cholestatic markers (bilirubin); Chronic liver disease/cirrhosis; Hepatocellular injury markers (ALT/AST)	Hepatocellular injury markers (ALT/AST)
HP	3	Cholestatic markers (ALP); Cholestatic markers (bilirubin); Hepatocellular injury markers (ALT/AST)	Hepatocellular injury markers (ALT/AST)
IL1F10	3	Cholestatic markers (ALP); Cholestatic markers (bilirubin); Hepatocellular injury markers (ALT/AST)	Hepatocellular injury markers (ALT/AST)
IL1RN	3	Cholestatic markers (ALP); Cholestatic markers (bilirubin); Hepatocellular injury markers (ALT/AST)	Hepatocellular injury markers (ALT/AST)
KRT8	3	Cholestatic markers (ALP); Cholestatic markers (bilirubin); Hepatocellular injury markers (ALT/AST)	Hepatocellular injury markers (ALT/AST)
MAMSTR	3	Cholestatic markers (ALP); Cholestatic markers (bilirubin); Hepatocellular injury markers (ALT/AST)	Cholestatic markers (ALP)
METAP1	3	Cholestatic markers (ALP); Cholestatic markers (bilirubin); Hepatocellular injury markers (ALT/AST)	Cholestatic markers (ALP)
NCK1	3	Cholestatic markers (ALP); Cholestatic markers (bilirubin); Hepatocellular injury markers (ALT/AST)	Cholestatic markers (bilirubin)
NEU1	3	Cholestatic markers (bilirubin); Hepatocellular injury markers (ALT/AST); Inflammatory liver disease (hepatitis)	Inflammatory liver disease (hepatitis)
NOTCH4	3	Cholestatic markers (ALP); Cholestatic markers (bilirubin); Hepatocellular injury markers (ALT/AST)	Cholestatic markers (ALP)
PPP2R3A	3	Cholestatic markers (ALP); Cholestatic markers (bilirubin); Hepatocellular injury markers (ALT/AST)	Cholestatic markers (bilirubin)
RNF5	3	Cholestatic markers (ALP); Cholestatic markers (bilirubin); Hepatocellular injury markers (ALT/AST)	Cholestatic markers (bilirubin)
SLC35G2	3	Cholestatic markers (ALP); Cholestatic markers (bilirubin); Hepatocellular injury markers (ALT/AST)	Cholestatic markers (bilirubin)
SOX6	3	Cholestatic markers (ALP); Cholestatic markers (bilirubin); Hepatocellular injury markers (ALT/AST)	Cholestatic markers (ALP)
TMEM116	3	Cholestatic markers (ALP); Cholestatic markers (bilirubin); Hepatocellular injury markers (ALT/AST)	Cholestatic markers (bilirubin)
TMEM258	3	Abnormal liver function tests (unspecified); Cholestatic markers (ALP); Hepatocellular injury markers (ALT/AST)	Abnormal liver function tests (unspecified)
ABCC2	2	Cholestatic markers (bilirubin); Hepatocellular injury markers (ALT/AST)	Hepatocellular injury markers (ALT/AST)
ABHD16A	2	Cholestatic markers (ALP); Cholestatic markers (bilirubin)	Cholestatic markers (ALP)
ADH1B	2	Abnormal liver function tests (unspecified); Chronic liver disease/cirrhosis	Abnormal liver function tests (unspecified)
ADH5	2	Cholestatic markers (bilirubin); Hepatocellular injury markers (ALT/AST)	Cholestatic markers (bilirubin)
AGER	2	Cholestatic markers (ALP); Cholestatic markers (bilirubin)	Cholestatic markers (bilirubin)
AGPAT1	2	Cholestatic markers (bilirubin); Hepatocellular injury markers (ALT/AST)	Cholestatic markers (bilirubin)
AKR1C4	2	Cholestatic markers (ALP); Cholestatic markers (bilirubin)	Cholestatic markers (bilirubin)
ANO7	2	Cholestatic markers (ALP); Cholestatic markers (bilirubin)	Cholestatic markers (ALP)
AP1G1	2	Cholestatic markers (ALP); Hepatocellular injury markers (ALT/AST)	Hepatocellular injury markers (ALT/AST)
APOC3	2	Cholestatic markers (bilirubin); Hepatocellular injury markers (ALT/AST)	Cholestatic markers (bilirubin)
APOL3	2	Cholestatic markers (ALP); Hepatocellular injury markers (ALT/AST)	Cholestatic markers (ALP)
ATF6B	2	Cholestatic markers (bilirubin); Inflammatory liver disease (hepatitis)	Inflammatory liver disease (hepatitis)
BMP8A	2	Cholestatic markers (ALP); Cholestatic markers (bilirubin)	Cholestatic markers (ALP)
BRI3	2	Cholestatic markers (ALP); Cholestatic markers (bilirubin)	Cholestatic markers (ALP)
BTN3A2	2	Cholestatic markers (bilirubin); Inflammatory liver disease (hepatitis)	Cholestatic markers (bilirubin)
BTN3A3	2	Cholestatic markers (bilirubin); Inflammatory liver disease (hepatitis)	Cholestatic markers (bilirubin)
C1QTNF4	2	Cholestatic markers (ALP); Hepatocellular injury markers (ALT/AST)	Cholestatic markers (ALP)
C1orf115	2	Cholestatic markers (ALP); Cholestatic markers (bilirubin)	Cholestatic markers (bilirubin)
C4orf36	2	Abnormal liver function tests (unspecified); Hepatocellular injury markers (ALT/AST)	Abnormal liver function tests (unspecified)
CD276	2	Cholestatic markers (bilirubin); Hepatocellular injury markers (ALT/AST)	Cholestatic markers (bilirubin)
CDHR4	2	Cholestatic markers (ALP); Cholestatic markers (bilirubin)	Cholestatic markers (ALP)
CHEK2	2	Cholestatic markers (ALP); Hepatocellular injury markers (ALT/AST)	Hepatocellular injury markers (ALT/AST)
CHST8	2	Cholestatic markers (ALP); Hepatocellular injury markers (ALT/AST)	Hepatocellular injury markers (ALT/AST)
CLIC1	2	Cholestatic markers (bilirubin); Inflammatory liver disease (hepatitis)	Cholestatic markers (bilirubin)
COL7A1	2	Cholestatic markers (ALP); Cholestatic markers (bilirubin)	Cholestatic markers (ALP)
CPN1	2	Abnormal liver function tests (unspecified); Hepatocellular injury markers (ALT/AST)	Hepatocellular injury markers (ALT/AST)
CRHR1	2	Cholestatic markers (ALP); Hepatocellular injury markers (ALT/AST)	Cholestatic markers (ALP)
CYP21A2	2	Cholestatic markers (bilirubin); Inflammatory liver disease (hepatitis)	Cholestatic markers (bilirubin)
CYP2C19	2	Cholestatic markers (ALP); Cholestatic markers (bilirubin)	Cholestatic markers (bilirubin)
DALRD3	2	Cholestatic markers (ALP); Cholestatic markers (bilirubin)	Cholestatic markers (ALP)
DDT	2	Abnormal liver function tests (unspecified); Cholestatic markers (ALP)	Abnormal liver function tests (unspecified)
DDX39B	2	Cholestatic markers (ALP); Cholestatic markers (bilirubin)	Cholestatic markers (ALP)
DGAT2	2	Cholestatic markers (ALP); Cholestatic markers (bilirubin)	Cholestatic markers (bilirubin)
DHODH	2	Cholestatic markers (ALP); Hepatocellular injury markers (ALT/AST)	Cholestatic markers (ALP)
DNMBP	2	Abnormal liver function tests (unspecified); Hepatocellular injury markers (ALT/AST)	Hepatocellular injury markers (ALT/AST)
FAM180B	2	Cholestatic markers (ALP); Hepatocellular injury markers (ALT/AST)	Cholestatic markers (ALP)
FBF1	2	Cholestatic markers (bilirubin); Hepatocellular injury markers (ALT/AST)	Cholestatic markers (bilirubin)
FCGR2A	2	Cholestatic markers (ALP); Hepatocellular injury markers (ALT/AST)	Hepatocellular injury markers (ALT/AST)
FCGR2B	2	Cholestatic markers (ALP); Hepatocellular injury markers (ALT/AST)	Hepatocellular injury markers (ALT/AST)
FES	2	Hepatocellular injury markers (ALT/AST); Inflammatory liver disease (hepatitis)	Hepatocellular injury markers (ALT/AST)
FMNL1	2	Cholestatic markers (ALP); Hepatocellular injury markers (ALT/AST)	Cholestatic markers (ALP)
FRK	2	Cholestatic markers (ALP); Hepatocellular injury markers (ALT/AST)	Cholestatic markers (ALP)
GPT	2	Cholestatic markers (ALP); Hepatocellular injury markers (ALT/AST)	Cholestatic markers (ALP)
GPX1	2	Cholestatic markers (ALP); Cholestatic markers (bilirubin)	Cholestatic markers (ALP)
GRB14	2	Cholestatic markers (ALP); Hepatocellular injury markers (ALT/AST)	Cholestatic markers (ALP)
GSTT2	2	Abnormal liver function tests (unspecified); Cholestatic markers (ALP)	Abnormal liver function tests (unspecified)
HIST1H1C	2	Cholestatic markers (bilirubin); Hepatocellular injury markers (ALT/AST)	Cholestatic markers (bilirubin)
HIST1H3B	2	Cholestatic markers (bilirubin); Hepatocellular injury markers (ALT/AST)	Cholestatic markers (bilirubin)
HKDC1	2	Chronic liver disease/cirrhosis; Hepatocellular injury markers (ALT/AST)	Chronic liver disease/cirrhosis
HLA-B	2	Cholestatic markers (ALP); Cholestatic markers (bilirubin)	Cholestatic markers (ALP)
HLA-DPA1	2	Cholestatic markers (ALP); Cholestatic markers (bilirubin)	Cholestatic markers (ALP)
HLA-DQB1	2	Cholestatic markers (bilirubin); Hepatocellular injury markers (ALT/AST)	Cholestatic markers (bilirubin)
HLA-DRA	2	Cholestatic markers (ALP); Cholestatic markers (bilirubin)	Cholestatic markers (bilirubin)
HLA-DRB1	2	Cholestatic markers (bilirubin); Hepatocellular injury markers (ALT/AST)	Cholestatic markers (bilirubin)
HLA-DRB5	2	Cholestatic markers (ALP); Cholestatic markers (bilirubin)	Cholestatic markers (bilirubin)
HPR	2	Cholestatic markers (ALP); Hepatocellular injury markers (ALT/AST)	Cholestatic markers (ALP)
HSD17B11	2	Abnormal liver function tests (unspecified); Hepatocellular injury markers (ALT/AST)	Hepatocellular injury markers (ALT/AST)
HSD17B13	2	Chronic liver disease/cirrhosis; Liver malignancy	Chronic liver disease/cirrhosis
IFITM3	2	Cholestatic markers (ALP); Hepatocellular injury markers (ALT/AST)	Cholestatic markers (ALP)
INHBC	2	Cholestatic markers (ALP); Hepatocellular injury markers (ALT/AST)	Cholestatic markers (ALP)
IZUMO1	2	Cholestatic markers (bilirubin); Hepatocellular injury markers (ALT/AST)	Cholestatic markers (bilirubin)
KANSL1	2	Cholestatic markers (ALP); Hepatocellular injury markers (ALT/AST)	Cholestatic markers (ALP)
KIFC2	2	Cholestatic markers (ALP); Hepatocellular injury markers (ALT/AST)	Cholestatic markers (ALP)
KRT18	2	Cholestatic markers (ALP); Hepatocellular injury markers (ALT/AST)	Hepatocellular injury markers (ALT/AST)
KRT79	2	Cholestatic markers (ALP); Hepatocellular injury markers (ALT/AST)	Hepatocellular injury markers (ALT/AST)
L3MBTL3	2	Cholestatic markers (ALP); Hepatocellular injury markers (ALT/AST)	Hepatocellular injury markers (ALT/AST)
LIPA	2	Cholestatic markers (ALP); Cholestatic markers (bilirubin)	Cholestatic markers (ALP)
LPL	2	Cholestatic markers (ALP); Cholestatic markers (bilirubin)	Cholestatic markers (ALP)
LRRC14	2	Cholestatic markers (ALP); Hepatocellular injury markers (ALT/AST)	Cholestatic markers (ALP)
LRRC37A	2	Cholestatic markers (ALP); Hepatocellular injury markers (ALT/AST)	Cholestatic markers (ALP)
LRRC37A2	2	Cholestatic markers (ALP); Hepatocellular injury markers (ALT/AST)	Cholestatic markers (ALP)
MAPT	2	Cholestatic markers (ALP); Hepatocellular injury markers (ALT/AST)	Cholestatic markers (ALP)
2026-03-01	2	Cholestatic markers (ALP); Cholestatic markers (bilirubin)	Cholestatic markers (bilirubin)
MICB	2	Cholestatic markers (bilirubin); Inflammatory liver disease (hepatitis)	Cholestatic markers (bilirubin)
MLXIPL	2	Cholestatic markers (ALP); Hepatocellular injury markers (ALT/AST)	Cholestatic markers (ALP)
MON1A	2	Cholestatic markers (ALP); Cholestatic markers (bilirubin)	Cholestatic markers (ALP)
MPV17L2	2	Cholestatic markers (ALP); Hepatocellular injury markers (ALT/AST)	Cholestatic markers (ALP)
MRPL4	2	Cholestatic markers (ALP); Hepatocellular injury markers (ALT/AST)	Cholestatic markers (ALP)
MST1	2	Cholestatic markers (ALP); Hepatocellular injury markers (ALT/AST)	Cholestatic markers (ALP)
MTCH2	2	Cholestatic markers (ALP); Hepatocellular injury markers (ALT/AST)	Cholestatic markers (ALP)
MYBPC3	2	Cholestatic markers (ALP); Hepatocellular injury markers (ALT/AST)	Cholestatic markers (ALP)
NAA25	2	Cholestatic markers (ALP); Cholestatic markers (bilirubin)	Cholestatic markers (bilirubin)
NDUFAF3	2	Cholestatic markers (ALP); Cholestatic markers (bilirubin)	Cholestatic markers (ALP)
NFATC2IP	2	Cholestatic markers (ALP); Cholestatic markers (bilirubin)	Cholestatic markers (ALP)
NRBF2	2	Cholestatic markers (ALP); Cholestatic markers (bilirubin)	Cholestatic markers (bilirubin)
NT5DC1	2	Cholestatic markers (ALP); Hepatocellular injury markers (ALT/AST)	Cholestatic markers (ALP)
NTN5	2	Cholestatic markers (ALP); Hepatocellular injury markers (ALT/AST)	Hepatocellular injury markers (ALT/AST)
OBP2B	2	Cholestatic markers (ALP); Cholestatic markers (bilirubin)	Cholestatic markers (bilirubin)
OLFM1	2	Cholestatic markers (ALP); Cholestatic markers (bilirubin)	Cholestatic markers (bilirubin)
P4HTM	2	Cholestatic markers (ALP); Cholestatic markers (bilirubin)	Cholestatic markers (ALP)
PABPC4	2	Cholestatic markers (ALP); Cholestatic markers (bilirubin)	Cholestatic markers (bilirubin)
PANX1	2	Abnormal liver function tests (unspecified); Hepatocellular injury markers (ALT/AST)	Abnormal liver function tests (unspecified)
PBX2	2	Cholestatic markers (ALP); Cholestatic markers (bilirubin)	Cholestatic markers (bilirubin)
PCCB	2	Cholestatic markers (bilirubin); Hepatocellular injury markers (ALT/AST)	Cholestatic markers (bilirubin)
PEPD	2	Cholestatic markers (ALP); Hepatocellular injury markers (ALT/AST)	Hepatocellular injury markers (ALT/AST)
PKD2L1	2	Cholestatic markers (ALP); Hepatocellular injury markers (ALT/AST)	Cholestatic markers (ALP)
PPP1R16A	2	Cholestatic markers (ALP); Hepatocellular injury markers (ALT/AST)	Cholestatic markers (ALP)
PPP1R18	2	Cholestatic markers (bilirubin); Inflammatory liver disease (hepatitis)	Cholestatic markers (bilirubin)
PSMC3	2	Cholestatic markers (ALP); Hepatocellular injury markers (ALT/AST)	Cholestatic markers (ALP)
PTPN11	2	Cholestatic markers (ALP); Cholestatic markers (bilirubin)	Cholestatic markers (bilirubin)
QRICH1	2	Cholestatic markers (ALP); Cholestatic markers (bilirubin)	Cholestatic markers (ALP)
RAPSN	2	Cholestatic markers (ALP); Hepatocellular injury markers (ALT/AST)	Cholestatic markers (ALP)
RASIP1	2	Cholestatic markers (bilirubin); Hepatocellular injury markers (ALT/AST)	Cholestatic markers (bilirubin)
REEP3	2	Cholestatic markers (ALP); Cholestatic markers (bilirubin)	Cholestatic markers (bilirubin)
RORA	2	Cholestatic markers (bilirubin); Hepatocellular injury markers (ALT/AST)	Cholestatic markers (bilirubin)
S1PR2	2	Cholestatic markers (ALP); Hepatocellular injury markers (ALT/AST)	Cholestatic markers (ALP)
SERPINF2	2	Cholestatic markers (ALP); Hepatocellular injury markers (ALT/AST)	Cholestatic markers (ALP)
SHBG	2	Cholestatic markers (ALP); Cholestatic markers (bilirubin)	Cholestatic markers (ALP)
SHISA5	2	Cholestatic markers (ALP); Cholestatic markers (bilirubin)	Cholestatic markers (ALP)
SLC39A13	2	Cholestatic markers (ALP); Hepatocellular injury markers (ALT/AST)	Cholestatic markers (ALP)
SLC44A4	2	Cholestatic markers (ALP); Cholestatic markers (bilirubin)	Cholestatic markers (ALP)
STAG1	2	Cholestatic markers (ALP); Cholestatic markers (bilirubin)	Cholestatic markers (bilirubin)
SUPV3L1	2	Chronic liver disease/cirrhosis; Hepatocellular injury markers (ALT/AST)	Chronic liver disease/cirrhosis
TOR1B	2	Chronic liver disease/cirrhosis; Other liver-related	Chronic liver disease/cirrhosis
TREX1	2	Cholestatic markers (ALP); Cholestatic markers (bilirubin)	Cholestatic markers (ALP)
TRIM10	2	Cholestatic markers (bilirubin); Inflammatory liver disease (hepatitis)	Cholestatic markers (bilirubin)
TRIM2	2	Cholestatic markers (ALP); Cholestatic markers (bilirubin)	Cholestatic markers (ALP)
TRIM47	2	Cholestatic markers (bilirubin); Hepatocellular injury markers (ALT/AST)	Cholestatic markers (bilirubin)
TRIM65	2	Cholestatic markers (bilirubin); Hepatocellular injury markers (ALT/AST)	Cholestatic markers (bilirubin)
TTC28	2	Cholestatic markers (ALP); Hepatocellular injury markers (ALT/AST)	Hepatocellular injury markers (ALT/AST)
TUFM	2	Cholestatic markers (ALP); Cholestatic markers (bilirubin)	Cholestatic markers (ALP)
UCN2	2	Cholestatic markers (ALP); Cholestatic markers (bilirubin)	Cholestatic markers (ALP)
UGT1A1	2	Abnormal liver function tests (unspecified); Cholestatic markers (bilirubin)	Cholestatic markers (bilirubin)
UGT1A3	2	Abnormal liver function tests (unspecified); Cholestatic markers (bilirubin)	Cholestatic markers (bilirubin)
UVRAG	2	Cholestatic markers (ALP); Cholestatic markers (bilirubin)	Cholestatic markers (bilirubin)
VPS28	2	Cholestatic markers (ALP); Hepatocellular injury markers (ALT/AST)	Cholestatic markers (ALP)
WBP4	2	Cholestatic markers (ALP); Hepatocellular injury markers (ALT/AST)	Cholestatic markers (ALP)
WDR91	2	Cholestatic markers (ALP); Hepatocellular injury markers (ALT/AST)	Cholestatic markers (ALP)
WHRN	2	Abnormal liver function tests (unspecified); Hepatocellular injury markers (ALT/AST)	Hepatocellular injury markers (ALT/AST)
WNT3	2	Cholestatic markers (ALP); Hepatocellular injury markers (ALT/AST)	Cholestatic markers (ALP)
ZFP57	2	Cholestatic markers (bilirubin); Inflammatory liver disease (hepatitis)	Cholestatic markers (bilirubin)

## Sheet: Table I
Table I: Domain gene overlap jaccard hypergeom
domain_1	domain_2	n_genes_domain_1	n_genes_domain_2	n_genes_intersection	jaccard_observed	expected_intersection_random	expected_jaccard_random_approx	p_overlap_enrichment_ge	p_overlap_depletion_le	p_two_sided
Chronic liver disease/cirrhosis	Other liver-related	39	31	31	0.794872	1.25415	0.0182433	2.56691e-51	1	5.13381e-51
Cholestatic markers (ALP)	Cholestatic markers (bilirubin)	576	273	74	0.0954839	163.12	0.237826	1	1.2158e-38	2.43161e-38
Cholestatic markers (ALP)	Hepatocellular injury markers (ALT/AST)	576	296	91	0.116517	176.863	0.254429	1	2.3841e-34	4.76819e-34
Abnormal liver function tests (unspecified)	Other liver-related	40	31	22	0.44898	1.28631	0.0184513	6.20246e-27	1	1.24049e-26
Abnormal liver function tests (unspecified)	Chronic liver disease/cirrhosis	40	39	23	0.410714	1.61826	0.0209126	1.97642e-25	1	3.95283e-25
Chronic liver disease/cirrhosis	Liver malignancy	39	13	12	0.3	0.525934	0.0102174	3.94414e-17	1	7.88829e-17
Liver malignancy	Other liver-related	13	31	10	0.294118	0.41805	0.00959227	6.55022e-14	1	1.31004e-13
Hepatocellular injury markers (ALT/AST)	Other liver-related	296	31	29	0.0973154	9.51867	0.0299818	1.21607e-13	1	2.43215e-13
Chronic liver disease/cirrhosis	Hepatocellular injury markers (ALT/AST)	39	296	33	0.109272	11.9751	0.0370718	1.55161e-12	1	3.10322e-12
Abnormal liver function tests (unspecified)	Hepatocellular injury markers (ALT/AST)	40	296	33	0.108911	12.2822	0.0379409	6.42531e-12	1	1.28506e-11
Abnormal liver function tests (unspecified)	Liver malignancy	40	13	8	0.177778	0.539419	0.0102824	4.73608e-09	1	9.47217e-09
Cholestatic markers (bilirubin)	Hepatocellular injury markers (ALT/AST)	273	296	51	0.0984556	83.8257	0.172774	1	1.26851e-07	2.53702e-07
Cholestatic markers (bilirubin)	Inflammatory liver disease (hepatitis)	273	16	13	0.0471014	4.53112	0.0159284	1.42357e-05	0.999999	2.84714e-05
Hepatocellular injury markers (ALT/AST)	Liver malignancy	296	13	11	0.0369128	3.9917	0.0130872	8.2537e-05	0.999994	0.000165074
Cholestatic markers (ALP)	Inflammatory liver disease (hepatitis)	576	16	2	0.00338983	9.56017	0.016414	0.99999	0.000122038	0.000244077
Abnormal liver function tests (unspecified)	Cholestatic markers (ALP)	40	576	18	0.0301003	23.9004	0.0403655	0.981622	0.0387788	0.0775576
Cholestatic markers (ALP)	Chronic liver disease/cirrhosis	576	39	19	0.0318792	23.3029	0.0393832	0.944162	0.103233	0.206466
Cholestatic markers (bilirubin)	Liver malignancy	273	13	6	0.0214286	3.68154	0.0130404	0.131221	0.954456	0.262442
Abnormal liver function tests (unspecified)	Cholestatic markers (bilirubin)	40	273	13	0.0433333	11.3278	0.03755	0.330254	0.784593	0.660508
Hepatocellular injury markers (ALT/AST)	Inflammatory liver disease (hepatitis)	296	16	4	0.012987	4.91286	0.0159983	0.775021	0.424359	0.848718
Cholestatic markers (bilirubin)	Chronic liver disease/cirrhosis	273	39	10	0.0331126	11.0446	0.0366985	0.70628	0.431108	0.862216
Cholestatic markers (bilirubin)	Other liver-related	273	31	8	0.027027	8.77905	0.0297372	0.690206	0.466082	0.932164
Cholestatic markers (ALP)	Other liver-related	576	31	19	0.0323129	18.5228	0.0314759	0.507964	0.637915	1
Chronic liver disease/cirrhosis	Inflammatory liver disease (hepatitis)	39	16	0	0	0.647303	0.0119093	1	0.513725	1
Cholestatic markers (ALP)	Liver malignancy	576	13	8	0.0137694	7.76763	0.0133641	0.567305	0.655009	1
Abnormal liver function tests (unspecified)	Inflammatory liver disease (hepatitis)	40	16	0	0	0.6639	0.0119976	1	0.504839	1
Inflammatory liver disease (hepatitis)	Liver malignancy	16	13	0	0	0.215768	0.00749604	1	0.803357	1
Inflammatory liver disease (hepatitis)	Other liver-related	16	31	0	0	0.514523	0.0110685	1	0.590279	1

## Sheet: Table J
Table J: Domain edge mixing enrichment ratio
	Abnormal liver function tests (unspecified)	Cholestatic markers (ALP)	Cholestatic markers (bilirubin)	Chronic liver disease/cirrhosis	Hepatocellular injury markers (ALT/AST)	Inflammatory liver disease (hepatitis)
Abnormal liver function tests (unspecified)	3.16978	0.990036	0.359529	1.29277	0.937996	0.633956
Cholestatic markers (ALP)	0.990036	3.37444	0.301916	0.74172	0.271458	0.607888
Cholestatic markers (bilirubin)	0.359529	0.301916	3.02354	0.520619	0.219417	1.04034
Chronic liver disease/cirrhosis	1.29277	0.74172	0.520619	2.90143	1.2187	0.530368
Hepatocellular injury markers (ALT/AST)	0.937996	0.271458	0.219417	1.2187	2.47668	0.43845
Inflammatory liver disease (hepatitis)	0.633956	0.607888	1.04034	0.530368	0.43845	2.81758

[truncated: 10 more sheets: Table K, Table L, Table M, Table N, Table O, Table P, Table Q, Table R, Table S, Table T]
